# Supplementary material for: Leveraging omic features with F3UTER enables identification of unannotated 3’UTRs for synaptic genes
Source: Nat Commun. 2022 Apr 27;13:2270. doi: 10.1038/s41467-022-30017-z (PMC9046390; doi:10.1038/s41467-022-30017-z)
Supplement: Supplementary file 3 — Supplementary Data 1 [file 41467_2022_30017_MOESM3_ESM.xlsx]

## Sheet: Unannotated 3'UTRs
Supplementary Data 1: Unannotated 3'UTR predictions (prediction prob > 0.6) across 39 tissues
id	predicted.response	predicted.prob	seqnames	start	end	width	strand	ensembl_v92_region_annot	connecting_split_read_annot	genes_split_read_annot	tissue	nearest_gene_v94_name	nearest_expressed_gene_v94_name	associated_gene	nearest_gene_v94_strand	nearest_gene_v94_biotype	associated_gene_strand	associated_gene_biotype	prime_5_or_3	distance_from_geneTSS	distance_from_geneEnd	ER_tissue_specificity_category	ER_detected_in_tissues	n_total_tissues	n_brain_tissues_count	n_brain_tissues_prop
adipose_subcutaneous:chr1:231359617:231359816:*	3_UTR	0.988	chr1	231359617	231359816	200	*	intergenic	partially annotated split read	ENSG00000135766	adipose_subcutaneous	ENSG00000135766	ENSG00000135766	ENSG00000135766	-	protein_coding	-	protein_coding	3	-65427	-3935	Ambiguous	adipose_subcutaneous:adipose_visceral_omentum:muscle_skeletal:nerve_tibial:skin_not_sun_exposed_suprapubic:skin_sun_exposed_lower_leg:spleen:whole_blood	8	0	0
adipose_subcutaneous:chr2:112039351:112040586:*	3_UTR	0.918	chr2	112039351	112040586	1236	*	intergenic	partially annotated split read	ENSG00000153208	adipose_subcutaneous	ENSG00000153208	ENSG00000153208	ENSG00000153208	+	protein_coding	+	protein_coding	3	142107	9790	Shared	adipose_subcutaneous:adipose_visceral_omentum:adrenal_gland:artery_aorta:artery_coronary:artery_tibial:amygdala:anteriorcingulatecortexba24:caudatebasalganglia:frontalcortexba9:hippocampus:hypothalamus:nucleusaccumbensbasalganglia:putamenbasalganglia:spinalcordcervicalc-1:substantianigra:colon_sigmoid:colon_transverse:esophagus_gastroesophageal_junction:esophagus_muscularis:kidney_cortex:liver:lu…	32	10	31.25
adipose_subcutaneous:chr2:189766318:189767408:*	3_UTR	0.708	chr2	189766318	189767408	1091	*	intergenic	partially annotated split read	ENSG00000128699	adipose_subcutaneous	ENSG00000253559	ENSG00000253559	ENSG00000128699	+	antisense	-	protein_coding	3	-18053	-2915	Ambiguous	adipose_subcutaneous:adipose_visceral_omentum:adrenal_gland:artery_aorta:artery_coronary:artery_tibial:amygdala:anteriorcingulatecortexba24:caudatebasalganglia:frontalcortexba9:hippocampus:hypothalamus:nucleusaccumbensbasalganglia:putamenbasalganglia:spinalcordcervicalc-1:substantianigra:colon_sigmoid:colon_transverse:esophagus_gastroesophageal_junction:esophagus_muscularis:heart_atrial_appendage…	33	10	30.3
adipose_subcutaneous:chr2:222713228:222713455:*	3_UTR	0.744	chr2	222713228	222713455	228	*	intergenic	partially annotated split read	ENSG00000124003	adipose_subcutaneous	ENSG00000124003	ENSG00000124003	ENSG00000124003	+	protein_coding	+	protein_coding	3	41669	3298	Shared	adipose_subcutaneous:kidney_cortex:lung:minor_salivary_gland:skin_not_sun_exposed_suprapubic	5	0	0
adipose_subcutaneous:chr3:16238479:16240229:*	3_UTR	0.904	chr3	16238479	16240229	1751	*	intergenic	partially annotated split read	ENSG00000131386	adipose_subcutaneous	ENSG00000131386	ENSG00000131386	ENSG00000131386	+	protein_coding	+	protein_coding	3	65580	6487	Ambiguous	adipose_subcutaneous:adipose_visceral_omentum:artery_aorta:artery_coronary:artery_tibial:amygdala:anteriorcingulatecortexba24:caudatebasalganglia:frontalcortexba9:hippocampus:hypothalamus:nucleusaccumbensbasalganglia:putamenbasalganglia:spinalcordcervicalc-1:substantianigra:esophagus_gastroesophageal_junction:esophagus_muscularis:muscle_skeletal:nerve_tibial:skin_not_sun_exposed_suprapubic:skin_s…	22	10	45.45
adipose_subcutaneous:chr3:185637073:185638762:*	3_UTR	0.806	chr3	185637073	185638762	1690	*	intergenic	partially annotated split read	ENSG00000073792	adipose_subcutaneous	ENSG00000163904	ENSG00000163904	ENSG00000073792	+	protein_coding	-	protein_coding	3	-187983	-4977	Shared	adipose_subcutaneous:adipose_visceral_omentum:adrenal_gland:colon_transverse:kidney_cortex:lung:minor_salivary_gland:pancreas:skin_not_sun_exposed_suprapubic:skin_sun_exposed_lower_leg:small_intestine_terminal_ileum:stomach:thyroid	13	0	0
adipose_subcutaneous:chr4:17794845:17795382:*	3_UTR	0.958	chr4	17794845	17795382	538	*	intergenic	partially annotated split read	ENSG00000163257	adipose_subcutaneous	ENSG00000163257	ENSG00000163257	ENSG00000163257	-	protein_coding	-	protein_coding	3	-15913	-5273	Ambiguous	adipose_subcutaneous:adipose_visceral_omentum	2	0	0
adipose_subcutaneous:chr4:163104062:163104585:*	3_UTR	0.896	chr4	163104062	163104585	524	*	intergenic	partially annotated split read	ENSG00000145414	adipose_subcutaneous	ENSG00000250027	ENSG00000250027	ENSG00000145414	+	antisense	-	protein_coding	3	-62859	-5488	Ambiguous	adipose_subcutaneous:adrenal_gland:artery_coronary:putamenbasalganglia:spinalcordcervicalc-1:substantianigra:colon_transverse:esophagus_mucosa:heart_atrial_appendage:heart_left_ventricle:kidney_cortex:liver:lung:minor_salivary_gland:pancreas:skin_not_sun_exposed_suprapubic:skin_sun_exposed_lower_leg:small_intestine_terminal_ileum:spleen:stomach:thyroid	21	3	14.29
adipose_subcutaneous:chr6:32654667:32655170:*	3_UTR	0.724	chr6	32654667	32655170	504	*	intergenic	partially annotated split read	ENSG00000196735	adipose_subcutaneous	ENSG00000179344	ENSG00000179344	ENSG00000196735	-	protein_coding	+	protein_coding	3	26991	7605	Ambiguous	adipose_subcutaneous:adipose_visceral_omentum:adrenal_gland:artery_coronary:spinalcordcervicalc-1:substantianigra:kidney_cortex:lung:nerve_tibial:small_intestine_terminal_ileum:spleen:whole_blood	12	2	16.67
adipose_subcutaneous:chr6:44238665:44239809:*	3_UTR	0.816	chr6	44238665	44239809	1145	*	intergenic	partially annotated split read	ENSG00000112759	adipose_subcutaneous	ENSG00000112759	ENSG00000112759	ENSG00000112759	+	protein_coding	+	protein_coding	3	20304	4514	Shared	adipose_subcutaneous:adipose_visceral_omentum:adrenal_gland:artery_aorta:artery_coronary:artery_tibial:colon_sigmoid:colon_transverse:esophagus_gastroesophageal_junction:esophagus_muscularis:lung:pancreas:skin_not_sun_exposed_suprapubic:skin_sun_exposed_lower_leg:stomach	15	0	0
adipose_subcutaneous:chr8:90052834:90052949:*	3_UTR	0.638	chr8	90052834	90052949	116	*	intergenic	partially annotated split read	ENSG00000104325	adipose_subcutaneous	ENSG00000104325	ENSG00000104325	ENSG00000104325	+	protein_coding	+	protein_coding	3	51544	742	Shared	adipose_subcutaneous:adipose_visceral_omentum:artery_aorta:artery_coronary:artery_tibial:colon_sigmoid:colon_transverse:esophagus_gastroesophageal_junction:esophagus_muscularis:lung:nerve_tibial:pancreas:small_intestine_terminal_ileum:stomach:thyroid:whole_blood	16	0	0
adipose_subcutaneous:chr10:91619331:91620577:*	3_UTR	0.628	chr10	91619331	91620577	1247	*	intergenic	partially annotated split read	ENSG00000119938	adipose_subcutaneous	ENSG00000119938	ENSG00000119938	ENSG00000119938	-	protein_coding	-	protein_coding	3	-13723	-7865	Shared	adipose_subcutaneous:adipose_visceral_omentum:caudatebasalganglia:brain_cerebellar_hemisphere:hippocampus:hypothalamus:nucleusaccumbensbasalganglia:putamenbasalganglia:spinalcordcervicalc-1:substantianigra:colon_transverse:esophagus_mucosa:kidney_cortex:lung:minor_salivary_gland:nerve_tibial:pancreas:pituitary:skin_not_sun_exposed_suprapubic:skin_sun_exposed_lower_leg:small_intestine_terminal_ile…	23	8	34.78
adipose_subcutaneous:chr10:112147983:112148300:*	3_UTR	0.676	chr10	112147983	112148300	318	*	intergenic	partially annotated split read	ENSG00000119927	adipose_subcutaneous	ENSG00000119927	ENSG00000119927	ENSG00000119927	-	protein_coding	-	protein_coding	3	-67394	-1564	Ambiguous	adipose_subcutaneous:adipose_visceral_omentum:liver	3	0	0
adipose_subcutaneous:chr15:74049752:74050143:*	3_UTR	0.908	chr15	74049752	74050143	392	*	intergenic	partially annotated split read	ENSG00000140464	adipose_subcutaneous	ENSG00000140464	ENSG00000140464	ENSG00000140464	+	protein_coding	+	protein_coding	3	55470	1940	Shared	adipose_subcutaneous:adrenal_gland:artery_aorta:artery_coronary:artery_tibial:colon_sigmoid:colon_transverse:esophagus_gastroesophageal_junction:esophagus_mucosa:esophagus_muscularis:heart_atrial_appendage:heart_left_ventricle:kidney_cortex:lung:minor_salivary_gland:muscle_skeletal:nerve_tibial:pituitary:skin_not_sun_exposed_suprapubic:skin_sun_exposed_lower_leg:small_intestine_terminal_ileum:spl…	25	0	0
adipose_subcutaneous:chr19:53460915:53461798:*	3_UTR	0.716	chr19	53460915	53461798	884	*	intergenic	partially annotated split read	ENSG00000160336	adipose_subcutaneous	ENSG00000160336	ENSG00000160336	ENSG00000160336	+	protein_coding	+	protein_coding	3	29805	2654	Shared	adipose_subcutaneous:adipose_visceral_omentum:adrenal_gland:artery_aorta:artery_coronary:artery_tibial:amygdala:anteriorcingulatecortexba24:caudatebasalganglia:brain_cerebellar_hemisphere:frontalcortexba9:hippocampus:hypothalamus:nucleusaccumbensbasalganglia:putamenbasalganglia:spinalcordcervicalc-1:substantianigra:colon_sigmoid:colon_transverse:esophagus_gastroesophageal_junction:esophagus_mucos…	38	11	28.95
adipose_subcutaneous:chr1:36334449:36336336:*	3_UTR	0.698	chr1	36334449	36336336	1888	*	intergenic	none		adipose_subcutaneous	ENSG00000196182	ENSG00000196182	ENSG00000196182	-	protein_coding	-	protein_coding	3	-51447	-3288	Ambiguous	adipose_subcutaneous:adipose_visceral_omentum:artery_coronary:artery_tibial:kidney_cortex:lung:muscle_skeletal:nerve_tibial:pituitary:skin_not_sun_exposed_suprapubic:skin_sun_exposed_lower_leg:thyroid	12	0	0
adipose_subcutaneous:chr1:46365645:46365861:*	3_UTR	0.602	chr1	46365645	46365861	217	*	intergenic	none		adipose_subcutaneous	ENSG00000117481	ENSG00000117481	ENSG00000117481	+	protein_coding	+	protein_coding	3	25684	493	Shared	adipose_subcutaneous:adipose_visceral_omentum:artery_aorta:artery_coronary:artery_tibial:amygdala:caudatebasalganglia:nucleusaccumbensbasalganglia:putamenbasalganglia:spinalcordcervicalc-1:substantianigra:colon_sigmoid:colon_transverse:esophagus_gastroesophageal_junction:esophagus_mucosa:esophagus_muscularis:heart_atrial_appendage:heart_left_ventricle:kidney_cortex:liver:lung:minor_salivary_gland…	30	6	20
adipose_subcutaneous:chr1:99707435:99708520:*	3_UTR	0.746	chr1	99707435	99708520	1086	*	intergenic	none		adipose_subcutaneous	ENSG00000156869	ENSG00000156869	ENSG00000156869	-	protein_coding	-	protein_coding	3	-59196	-112	Shared	adipose_subcutaneous:adipose_visceral_omentum:adrenal_gland:artery_aorta:artery_coronary:artery_tibial:spinalcordcervicalc-1:colon_sigmoid:colon_transverse:esophagus_gastroesophageal_junction:esophagus_mucosa:esophagus_muscularis:heart_atrial_appendage:heart_left_ventricle:kidney_cortex:lung:minor_salivary_gland:muscle_skeletal:nerve_tibial:pancreas:pituitary:small_intestine_terminal_ileum:spleen…	26	1	3.85
adipose_subcutaneous:chr1:160144264:160144542:*	3_UTR	0.852	chr1	160144264	160144542	279	*	intergenic	none		adipose_subcutaneous	ENSG00000018625	ENSG00000018625	ENSG00000018625	+	protein_coding	+	protein_coding	3	28783	673	Shared	adipose_subcutaneous:adipose_visceral_omentum:artery_aorta:artery_coronary:artery_tibial:spinalcordcervicalc-1:colon_sigmoid:colon_transverse:esophagus_gastroesophageal_junction:esophagus_muscularis:heart_atrial_appendage:heart_left_ventricle:nerve_tibial:pituitary	14	1	7.14
adipose_subcutaneous:chr1:229660292:229660346:*	3_UTR	0.634	chr1	229660292	229660346	55	*	intergenic	none		adipose_subcutaneous	ENSG00000135763	ENSG00000135763	ENSG00000135763	+	protein_coding	+	protein_coding	3	34112	93	Shared	adipose_subcutaneous:artery_aorta:colon_sigmoid:esophagus_gastroesophageal_junction:esophagus_muscularis:nerve_tibial:spleen	7	0	0
adipose_subcutaneous:chr2:36838694:36839879:*	3_UTR	0.788	chr2	36838694	36839879	1186	*	intergenic	none		adipose_subcutaneous	ENSG00000279519	ENSG00000115808	ENSG00000115808	-	TEC	-	protein_coding	3	-127778	-3761	Shared	adipose_subcutaneous:adipose_visceral_omentum:colon_sigmoid:heart_atrial_appendage:liver:muscle_skeletal:pancreas:thyroid:whole_blood	9	0	0
adipose_subcutaneous:chr2:88022082:88022139:*	3_UTR	0.7	chr2	88022082	88022139	58	*	intergenic	none		adipose_subcutaneous	ENSG00000172086	ENSG00000172086	ENSG00000172086	-	protein_coding	-	protein_coding	3	-33647	-5066	Shared	adipose_subcutaneous:artery_tibial:amygdala:anteriorcingulatecortexba24:caudatebasalganglia:brain_cerebellar_hemisphere:frontalcortexba9:hippocampus:hypothalamus:nucleusaccumbensbasalganglia:putamenbasalganglia:spinalcordcervicalc-1:substantianigra:heart_left_ventricle:liver:lung:muscle_skeletal:nerve_tibial:pancreas:pituitary:skin_sun_exposed_lower_leg:small_intestine_terminal_ileum:spleen:thyro…	25	11	44
adipose_subcutaneous:chr2:168918515:168919579:*	3_UTR	0.692	chr2	168918515	168919579	1065	*	intergenic	none		adipose_subcutaneous	ENSG00000073734	ENSG00000073734	ENSG00000073734	-	protein_coding	-	protein_coding	3	-112809	4081	Ambiguous	adipose_subcutaneous:colon_transverse	2	0	0
adipose_subcutaneous:chr2:168920410:168921942:*	3_UTR	0.894	chr2	168920410	168921942	1533	*	intergenic	none		adipose_subcutaneous	ENSG00000073734	ENSG00000073734	ENSG00000073734	-	protein_coding	-	protein_coding	3	-110914	6444	Absolute tissue-specific	adipose_subcutaneous	1	0	0
adipose_subcutaneous:chr2:171783041:171783328:*	3_UTR	0.764	chr2	171783041	171783328	288	*	intergenic	none		adipose_subcutaneous	ENSG00000115840	ENSG00000115840	ENSG00000115840	-	protein_coding	-	protein_coding	3	-216818	-1042	Ambiguous	adipose_subcutaneous:adipose_visceral_omentum:kidney_cortex:lung:skin_not_sun_exposed_suprapubic:small_intestine_terminal_ileum:spleen	7	0	0
adipose_subcutaneous:chr2:215359591:215360121:*	3_UTR	0.83	chr2	215359591	215360121	531	*	intergenic	none		adipose_subcutaneous	ENSG00000115414	ENSG00000115414	ENSG00000115414	-	protein_coding	-	protein_coding	3	-76581	-319	Shared	adipose_subcutaneous:putamenbasalganglia:colon_transverse:heart_left_ventricle:stomach	5	1	20
adipose_subcutaneous:chr3:15652242:15653706:*	3_UTR	0.686	chr3	15652242	15653706	1465	*	intergenic	none		adipose_subcutaneous	ENSG00000169814	ENSG00000169814	ENSG00000169814	+	protein_coding	+	protein_coding	3	52365	4602	Shared	adipose_subcutaneous:adipose_visceral_omentum:artery_aorta:artery_coronary:artery_tibial:amygdala:anteriorcingulatecortexba24:caudatebasalganglia:brain_cerebellar_hemisphere:frontalcortexba9:hippocampus:hypothalamus:nucleusaccumbensbasalganglia:putamenbasalganglia:spinalcordcervicalc-1:substantianigra:colon_sigmoid:colon_transverse:esophagus_gastroesophageal_junction:esophagus_mucosa:esophagus_mu…	35	11	31.43
adipose_subcutaneous:chr3:15654346:15655291:*	3_UTR	0.638	chr3	15654346	15655291	946	*	intergenic	none		adipose_subcutaneous	ENSG00000169814	ENSG00000169814	ENSG00000169814	+	protein_coding	+	protein_coding	3	53950	6706	Ambiguous	adipose_subcutaneous:adipose_visceral_omentum:artery_tibial:amygdala:caudatebasalganglia:brain_cerebellar_hemisphere:hypothalamus:nucleusaccumbensbasalganglia:putamenbasalganglia:spinalcordcervicalc-1:substantianigra:colon_sigmoid:colon_transverse:esophagus_gastroesophageal_junction:esophagus_muscularis:heart_left_ventricle:kidney_cortex:minor_salivary_gland:muscle_skeletal:nerve_tibial:pancreas:…	27	8	29.63
adipose_subcutaneous:chr3:146182393:146182660:*	3_UTR	0.69	chr3	146182393	146182660	268	*	intergenic	none		adipose_subcutaneous	ENSG00000114698	ENSG00000114698	ENSG00000114698	-	protein_coding	-	protein_coding	3	-68786	-9679	Shared	adipose_subcutaneous:adipose_visceral_omentum:adrenal_gland:artery_aorta:artery_coronary:colon_sigmoid:colon_transverse:esophagus_gastroesophageal_junction:esophagus_muscularis:liver:lung:nerve_tibial:spleen:thyroid	14	0	0
adipose_subcutaneous:chr3:146185648:146186037:*	3_UTR	0.62	chr3	146185648	146186037	390	*	intergenic	uannotated split read		adipose_subcutaneous	ENSG00000114698	ENSG00000114698	ENSG00000114698	-	protein_coding	-	protein_coding	3	-65531	-6302	Ambiguous	adipose_subcutaneous:adipose_visceral_omentum:adrenal_gland:artery_aorta:artery_coronary:esophagus_gastroesophageal_junction:liver:lung:nerve_tibial:thyroid	10	0	0
adipose_subcutaneous:chr3:184198546:184199190:*	3_UTR	0.626	chr3	184198546	184199190	645	*	intergenic	none		adipose_subcutaneous	ENSG00000161204	ENSG00000161204	ENSG00000161204	+	protein_coding	+	protein_coding	3	13167	4534	Ambiguous	adipose_subcutaneous:adipose_visceral_omentum:artery_aorta:artery_tibial:esophagus_mucosa:heart_atrial_appendage:kidney_cortex:liver:lung:minor_salivary_gland:nerve_tibial:pancreas:stomach:thyroid:whole_blood	15	0	0
adipose_subcutaneous:chr3:185635153:185635720:*	3_UTR	0.734	chr3	185635153	185635720	568	*	intergenic	none		adipose_subcutaneous	ENSG00000163904	ENSG00000163904	ENSG00000163904	+	protein_coding	+	protein_coding	3	53224	1602	Shared	adipose_subcutaneous:adipose_visceral_omentum:adrenal_gland:colon_transverse:kidney_cortex:lung:minor_salivary_gland:nerve_tibial:pancreas:skin_not_sun_exposed_suprapubic:skin_sun_exposed_lower_leg:small_intestine_terminal_ileum:stomach:thyroid	14	0	0
adipose_subcutaneous:chr3:185635970:185636326:*	3_UTR	0.882	chr3	185635970	185636326	357	*	intergenic	none		adipose_subcutaneous	ENSG00000163904	ENSG00000163904	ENSG00000163904	+	protein_coding	+	protein_coding	3	53830	2419	Shared	adipose_subcutaneous:adipose_visceral_omentum:adrenal_gland:colon_transverse:kidney_cortex:lung:minor_salivary_gland:nerve_tibial:pancreas:skin_not_sun_exposed_suprapubic:skin_sun_exposed_lower_leg:small_intestine_terminal_ileum:stomach:thyroid	14	0	0
adipose_subcutaneous:chr3:185640055:185640660:*	3_UTR	0.676	chr3	185640055	185640660	606	*	intergenic	none		adipose_subcutaneous	ENSG00000073792	ENSG00000073792	ENSG00000073792	-	protein_coding	-	protein_coding	3	-185001	-3079	Ambiguous	adipose_subcutaneous:adrenal_gland:kidney_cortex:lung:pancreas:small_intestine_terminal_ileum:stomach:thyroid	8	0	0
adipose_subcutaneous:chr4:17795475:17795682:*	3_UTR	0.662	chr4	17795475	17795682	208	*	intergenic	none		adipose_subcutaneous	ENSG00000163257	ENSG00000163257	ENSG00000163257	-	protein_coding	-	protein_coding	3	-15283	-4973	Ambiguous	adipose_subcutaneous:adipose_visceral_omentum	2	0	0
adipose_subcutaneous:chr4:26761170:26761324:*	3_UTR	0.64	chr4	26761170	26761324	155	*	intergenic	none		adipose_subcutaneous	ENSG00000109680	ENSG00000109680	ENSG00000109680	+	protein_coding	+	protein_coding	3	184887	5819	Ambiguous	adipose_subcutaneous:adipose_visceral_omentum:adrenal_gland:artery_aorta:artery_coronary:artery_tibial:colon_sigmoid:colon_transverse:esophagus_gastroesophageal_junction:esophagus_muscularis:heart_atrial_appendage:heart_left_ventricle:kidney_cortex:lung:minor_salivary_gland:muscle_skeletal:nerve_tibial:pancreas:skin_not_sun_exposed_suprapubic:spleen:stomach:thyroid	22	0	0
adipose_subcutaneous:chr4:99303477:99304530:*	3_UTR	0.738	chr4	99303477	99304530	1054	*	intergenic	none		adipose_subcutaneous	ENSG00000196616	ENSG00000196616	ENSG00000196616	-	protein_coding	-	protein_coding	3	-49283	-434	Ambiguous	adipose_subcutaneous:adipose_visceral_omentum:artery_tibial:lung	4	0	0
adipose_subcutaneous:chr4:173329877:173331044:*	3_UTR	0.804	chr4	173329877	173331044	1168	*	intergenic	none		adipose_subcutaneous	ENSG00000248774	ENSG00000164104	ENSG00000164104	-	antisense	-	protein_coding	3	-5248	-651	Shared	adipose_subcutaneous:adipose_visceral_omentum:artery_aorta:artery_coronary:amygdala:anteriorcingulatecortexba24:caudatebasalganglia:frontalcortexba9:hippocampus:hypothalamus:nucleusaccumbensbasalganglia:putamenbasalganglia:spinalcordcervicalc-1:substantianigra:colon_sigmoid:colon_transverse:esophagus_gastroesophageal_junction:esophagus_mucosa:esophagus_muscularis:heart_atrial_appendage:heart_left…	29	10	34.48
adipose_subcutaneous:chr5:44300329:44301274:*	3_UTR	0.842	chr5	44300329	44301274	946	*	intergenic	none		adipose_subcutaneous	ENSG00000070193	ENSG00000070193	ENSG00000070193	-	protein_coding	-	protein_coding	3	-89377	-2270	Ambiguous	adipose_subcutaneous:artery_coronary:artery_tibial:frontalcortexba9:hypothalamus:spinalcordcervicalc-1:colon_transverse:esophagus_gastroesophageal_junction:esophagus_muscularis:lung:minor_salivary_gland:nerve_tibial:pancreas:pituitary:small_intestine_terminal_ileum:thyroid	16	3	18.75
adipose_subcutaneous:chr5:62629318:62629777:*	3_UTR	0.88	chr5	62629318	62629777	460	*	intergenic	none		adipose_subcutaneous	ENSG00000086200	ENSG00000086200	ENSG00000086200	+	protein_coding	+	protein_coding	3	225805	736	Ambiguous	adipose_subcutaneous:adipose_visceral_omentum:adrenal_gland:artery_aorta:artery_coronary:artery_tibial:amygdala:brain_cerebellar_hemisphere:nucleusaccumbensbasalganglia:putamenbasalganglia:spinalcordcervicalc-1:substantianigra:colon_sigmoid:esophagus_gastroesophageal_junction:esophagus_muscularis:heart_atrial_appendage:kidney_cortex:lung:muscle_skeletal:nerve_tibial:pituitary:spleen:stomach:thyro…	24	6	25
adipose_subcutaneous:chr5:64613281:64613645:*	3_UTR	0.604	chr5	64613281	64613645	365	*	intergenic	none		adipose_subcutaneous	ENSG00000186479	ENSG00000186479	ENSG00000186479	+	protein_coding	+	protein_coding	3	107388	969	Shared	adipose_subcutaneous:colon_transverse:heart_left_ventricle:lung:nerve_tibial:small_intestine_terminal_ileum:stomach	7	0	0
adipose_subcutaneous:chr5:83584814:83585072:*	3_UTR	0.916	chr5	83584814	83585072	259	*	intergenic	none		adipose_subcutaneous	ENSG00000038427	ENSG00000038427	ENSG00000038427	+	protein_coding	+	protein_coding	3	113607	2511	Shared	adipose_subcutaneous:adipose_visceral_omentum:adrenal_gland:artery_tibial:amygdala:anteriorcingulatecortexba24:caudatebasalganglia:brain_cerebellar_hemisphere:frontalcortexba9:hippocampus:hypothalamus:nucleusaccumbensbasalganglia:putamenbasalganglia:spinalcordcervicalc-1:substantianigra:colon_sigmoid:esophagus_gastroesophageal_junction:esophagus_muscularis:heart_atrial_appendage:heart_left_ventri…	23	11	47.83
adipose_subcutaneous:chr5:133109772:133109844:*	3_UTR	0.894	chr5	133109772	133109844	73	*	intergenic	none		adipose_subcutaneous	ENSG00000251616	ENSG00000170606	ENSG00000170606	-	lincRNA	+	protein_coding	3	57882	3323	Shared	adipose_subcutaneous:adipose_visceral_omentum:adrenal_gland:artery_aorta:artery_coronary:artery_tibial:amygdala:anteriorcingulatecortexba24:caudatebasalganglia:brain_cerebellar_hemisphere:frontalcortexba9:hippocampus:hypothalamus:nucleusaccumbensbasalganglia:putamenbasalganglia:spinalcordcervicalc-1:substantianigra:colon_sigmoid:colon_transverse:esophagus_gastroesophageal_junction:esophagus_mucos…	37	11	29.73
adipose_subcutaneous:chr6:479736:480407:*	3_UTR	0.802	chr6	479736	480407	672	*	intergenic	none		adipose_subcutaneous	ENSG00000112685	ENSG00000112685	ENSG00000112685	-	protein_coding	-	protein_coding	3	-213375	-4726	Absolute tissue-specific	adipose_subcutaneous	1	0	0
adipose_subcutaneous:chr6:26113226:26113888:*	3_UTR	0.868	chr6	26113226	26113888	663	*	intergenic	none		adipose_subcutaneous	ENSG00000180596	ENSG00000180596	ENSG00000180596	-	protein_coding	-	protein_coding	3	-10700	-985	Ambiguous	adipose_subcutaneous:adipose_visceral_omentum:adrenal_gland:artery_aorta:artery_coronary:artery_tibial:anteriorcingulatecortexba24:caudatebasalganglia:brain_cerebellar_hemisphere:frontalcortexba9:hypothalamus:nucleusaccumbensbasalganglia:putamenbasalganglia:substantianigra:colon_sigmoid:colon_transverse:esophagus_gastroesophageal_junction:esophagus_mucosa:esophagus_muscularis:heart_atrial_appenda…	32	8	25
adipose_subcutaneous:chr6:28422075:28423840:*	3_UTR	0.928	chr6	28422075	28423840	1766	*	intergenic	uannotated split read		adipose_subcutaneous	ENSG00000187987	ENSG00000187987	ENSG00000187987	-	protein_coding	-	protein_coding	3	-21427	-8090	Shared	adipose_subcutaneous:esophagus_mucosa:minor_salivary_gland:small_intestine_terminal_ileum	4	0	0
adipose_subcutaneous:chr6:28424343:28425414:*	3_UTR	0.608	chr6	28424343	28425414	1072	*	intergenic	uannotated split read		adipose_subcutaneous	ENSG00000187987	ENSG00000187987	ENSG00000187987	-	protein_coding	-	protein_coding	3	-19159	-6516	Ambiguous	adipose_subcutaneous:esophagus_mucosa:lung:small_intestine_terminal_ileum	4	0	0
adipose_subcutaneous:chr6:30927267:30928434:*	3_UTR	0.696	chr6	30927267	30928434	1168	*	intergenic	none		adipose_subcutaneous	ENSG00000137411	ENSG00000137411	ENSG00000137411	+	protein_coding	+	protein_coding	3	20192	808	Shared	adipose_subcutaneous:artery_aorta:artery_tibial:heart_atrial_appendage:minor_salivary_gland:whole_blood	6	0	0
adipose_subcutaneous:chr6:151402816:151403024:*	3_UTR	0.9	chr6	151402816	151403024	209	*	intergenic	none		adipose_subcutaneous	ENSG00000155906	ENSG00000155906	ENSG00000155906	-	protein_coding	-	protein_coding	3	-49365	-1738	Shared	adipose_subcutaneous:adipose_visceral_omentum:adrenal_gland:artery_aorta:artery_coronary:artery_tibial:colon_sigmoid:colon_transverse:esophagus_gastroesophageal_junction:esophagus_mucosa:esophagus_muscularis:heart_atrial_appendage:heart_left_ventricle:liver:lung:minor_salivary_gland:muscle_skeletal:pancreas:skin_not_sun_exposed_suprapubic:skin_sun_exposed_lower_leg:stomach:whole_blood	22	0	0
adipose_subcutaneous:chr6:170534612:170534923:*	3_UTR	0.886	chr6	170534612	170534923	312	*	intergenic	none		adipose_subcutaneous	ENSG00000008018	ENSG00000008018	ENSG00000008018	-	protein_coding	-	protein_coding	3	-18729	-194	Shared	adipose_subcutaneous:adipose_visceral_omentum:artery_tibial:brain_cerebellar_hemisphere:colon_sigmoid:colon_transverse:esophagus_mucosa:esophagus_muscularis:heart_atrial_appendage:lung:minor_salivary_gland:nerve_tibial:pancreas:skin_not_sun_exposed_suprapubic:skin_sun_exposed_lower_leg:small_intestine_terminal_ileum:stomach:thyroid	18	1	5.56
adipose_subcutaneous:chr7:2532285:2532518:*	3_UTR	0.846	chr7	2532285	2532518	234	*	intergenic	none		adipose_subcutaneous	ENSG00000106003	ENSG00000106003	ENSG00000106003	+	protein_coding	+	protein_coding	3	19989	3108	Ambiguous	adipose_subcutaneous:adipose_visceral_omentum:lung:minor_salivary_gland:pancreas:skin_not_sun_exposed_suprapubic:skin_sun_exposed_lower_leg:stomach:whole_blood	9	0	0
adipose_subcutaneous:chr7:31114387:31115362:*	3_UTR	0.914	chr7	31114387	31115362	976	*	intergenic	none		adipose_subcutaneous	ENSG00000078549	ENSG00000078549	ENSG00000078549	+	protein_coding	+	protein_coding	3	62901	2908	Ambiguous	adipose_subcutaneous:artery_coronary:heart_atrial_appendage:heart_left_ventricle:minor_salivary_gland:pancreas:small_intestine_terminal_ileum:thyroid	8	0	0
adipose_subcutaneous:chr8:6760377:6761388:*	3_UTR	0.792	chr8	6760377	6761388	1012	*	intergenic	none		adipose_subcutaneous	ENSG00000155189	ENSG00000155189	ENSG00000155189	+	protein_coding	+	protein_coding	3	53031	711	Shared	adipose_subcutaneous:adipose_visceral_omentum:artery_aorta:artery_coronary:artery_tibial:colon_sigmoid:esophagus_gastroesophageal_junction:esophagus_muscularis:heart_atrial_appendage:heart_left_ventricle:liver:lung:minor_salivary_gland:pancreas:skin_not_sun_exposed_suprapubic:skin_sun_exposed_lower_leg:thyroid	17	0	0
adipose_subcutaneous:chr8:90052337:90052436:*	3_UTR	0.668	chr8	90052337	90052436	100	*	intergenic	none		adipose_subcutaneous	ENSG00000104325	ENSG00000104325	ENSG00000104325	+	protein_coding	+	protein_coding	3	51031	245	Ambiguous	adipose_subcutaneous:pancreas:stomach	3	0	0
adipose_subcutaneous:chr8:120051270:120051548:*	3_UTR	0.836	chr8	120051270	120051548	279	*	intergenic	none		adipose_subcutaneous	ENSG00000155792	ENSG00000155792	ENSG00000155792	+	protein_coding	+	protein_coding	3	177831	357	Shared	adipose_subcutaneous:artery_coronary:brain_cerebellar_hemisphere:nucleusaccumbensbasalganglia:heart_atrial_appendage:heart_left_ventricle:liver:small_intestine_terminal_ileum:spleen	9	2	22.22
adipose_subcutaneous:chr9:5577285:5577511:*	3_UTR	0.864	chr9	5577285	5577511	227	*	intergenic	uannotated split read		adipose_subcutaneous	ENSG00000197646	ENSG00000197646	ENSG00000197646	+	protein_coding	+	protein_coding	3	66941	6031	Shared	adipose_subcutaneous:adipose_visceral_omentum:adrenal_gland:artery_aorta:artery_coronary:artery_tibial:amygdala:caudatebasalganglia:hippocampus:hypothalamus:nucleusaccumbensbasalganglia:putamenbasalganglia:spinalcordcervicalc-1:substantianigra:colon_sigmoid:colon_transverse:esophagus_gastroesophageal_junction:esophagus_mucosa:esophagus_muscularis:heart_atrial_appendage:heart_left_ventricle:kidney…	33	8	24.24
adipose_subcutaneous:chr9:35694328:35694508:*	3_UTR	0.632	chr9	35694328	35694508	181	*	intergenic	none		adipose_subcutaneous	ENSG00000137076	ENSG00000137076	ENSG00000137076	-	protein_coding	-	protein_coding	3	-38067	-2440	Ambiguous	adipose_subcutaneous:adipose_visceral_omentum:artery_aorta:artery_coronary:artery_tibial:brain_cerebellar_hemisphere:colon_sigmoid:colon_transverse:esophagus_gastroesophageal_junction:esophagus_muscularis:heart_left_ventricle:lung:muscle_skeletal:nerve_tibial:small_intestine_terminal_ileum:stomach	16	1	6.25
adipose_subcutaneous:chr9:35759650:35760226:*	3_UTR	0.836	chr9	35759650	35760226	577	*	intergenic	none		adipose_subcutaneous	ENSG00000107185	ENSG00000107185	ENSG00000107185	+	protein_coding	+	protein_coding	3	10939	1075	Shared	adipose_subcutaneous:adipose_visceral_omentum:adrenal_gland:artery_aorta:artery_coronary:artery_tibial:colon_sigmoid:colon_transverse:esophagus_gastroesophageal_junction:esophagus_mucosa:esophagus_muscularis:heart_atrial_appendage:kidney_cortex:liver:lung:minor_salivary_gland:nerve_tibial:pancreas:skin_not_sun_exposed_suprapubic:small_intestine_terminal_ileum:spleen:stomach:thyroid	23	0	0
adipose_subcutaneous:chr9:35761606:35761833:*	3_UTR	0.642	chr9	35761606	35761833	228	*	intergenic	none		adipose_subcutaneous	ENSG00000107185	ENSG00000107185	ENSG00000107185	+	protein_coding	+	protein_coding	3	12546	3031	Ambiguous	adipose_subcutaneous:artery_aorta:artery_coronary:colon_sigmoid:colon_transverse:kidney_cortex:minor_salivary_gland:pancreas:small_intestine_terminal_ileum:stomach:thyroid	11	0	0
adipose_subcutaneous:chr9:35765043:35766372:*	3_UTR	0.614	chr9	35765043	35766372	1330	*	intergenic	none		adipose_subcutaneous	ENSG00000227388	ENSG00000107185	ENSG00000107185	+	lincRNA	+	protein_coding	3	17085	6468	Ambiguous	adipose_subcutaneous:whole_blood	2	0	0
adipose_subcutaneous:chr9:39069648:39069704:*	3_UTR	0.73	chr9	39069648	39069704	57	*	intergenic	none		adipose_subcutaneous	ENSG00000106714	ENSG00000106714	ENSG00000106714	-	protein_coding	-	protein_coding	3	-218667	-3063	Shared	adipose_subcutaneous:adipose_visceral_omentum:artery_aorta:amygdala:anteriorcingulatecortexba24:frontalcortexba9:hippocampus:hypothalamus:substantianigra:colon_sigmoid:colon_transverse:esophagus_mucosa:heart_atrial_appendage:heart_left_ventricle:kidney_cortex:minor_salivary_gland:skin_not_sun_exposed_suprapubic:skin_sun_exposed_lower_leg:small_intestine_terminal_ileum:spleen	20	6	30
adipose_subcutaneous:chr9:130705698:130706574:*	3_UTR	0.76	chr9	130705698	130706574	877	*	intergenic	none		adipose_subcutaneous	ENSG00000130713	ENSG00000130713	ENSG00000130713	+	protein_coding	+	protein_coding	3	12853	804	Shared	adipose_subcutaneous:artery_aorta:artery_tibial:heart_atrial_appendage:heart_left_ventricle:lung:minor_salivary_gland:muscle_skeletal:whole_blood	9	0	0
adipose_subcutaneous:chr9:130706642:130707586:*	3_UTR	0.932	chr9	130706642	130707586	945	*	intergenic	none		adipose_subcutaneous	ENSG00000130713	ENSG00000130713	ENSG00000130713	+	protein_coding	+	protein_coding	3	13865	1748	Shared	adipose_subcutaneous:artery_aorta:artery_coronary:artery_tibial:heart_atrial_appendage:heart_left_ventricle:lung:minor_salivary_gland:muscle_skeletal:whole_blood	10	0	0
adipose_subcutaneous:chr10:27187266:27187512:*	3_UTR	0.724	chr10	27187266	27187512	247	*	intergenic	none		adipose_subcutaneous	ENSG00000120539	ENSG00000120539	ENSG00000120539	+	protein_coding	+	protein_coding	3	32688	342	Shared	adipose_subcutaneous:adipose_visceral_omentum:adrenal_gland:artery_aorta:artery_coronary:artery_tibial:amygdala:anteriorcingulatecortexba24:caudatebasalganglia:brain_cerebellar_hemisphere:frontalcortexba9:hippocampus:hypothalamus:nucleusaccumbensbasalganglia:putamenbasalganglia:spinalcordcervicalc-1:colon_transverse:esophagus_gastroesophageal_junction:esophagus_mucosa:esophagus_muscularis:kidney_…	33	10	30.3
adipose_subcutaneous:chr10:43187861:43187907:*	3_UTR	0.604	chr10	43187861	43187907	47	*	intergenic	none		adipose_subcutaneous	ENSG00000169826	ENSG00000169826	ENSG00000169826	+	protein_coding	+	protein_coding	3	49421	2553	Shared	adipose_subcutaneous:artery_tibial:amygdala:anteriorcingulatecortexba24:caudatebasalganglia:brain_cerebellar_hemisphere:frontalcortexba9:hippocampus:hypothalamus:nucleusaccumbensbasalganglia:putamenbasalganglia:spinalcordcervicalc-1:substantianigra:heart_left_ventricle:lung:muscle_skeletal:nerve_tibial:skin_sun_exposed_lower_leg:thyroid:whole_blood	20	11	55
adipose_subcutaneous:chr10:72092226:72092988:*	3_UTR	0.622	chr10	72092226	72092988	763	*	intergenic	uannotated split read		adipose_subcutaneous	ENSG00000138303	ENSG00000138303	ENSG00000138303	-	protein_coding	-	protein_coding	3	-124908	-3044	Shared	adipose_subcutaneous:adipose_visceral_omentum:adrenal_gland:artery_aorta:artery_coronary:artery_tibial:amygdala:anteriorcingulatecortexba24:caudatebasalganglia:brain_cerebellar_hemisphere:frontalcortexba9:hippocampus:hypothalamus:nucleusaccumbensbasalganglia:putamenbasalganglia:spinalcordcervicalc-1:substantianigra:colon_sigmoid:colon_transverse:esophagus_gastroesophageal_junction:esophagus_mucos…	35	11	31.43
adipose_subcutaneous:chr11:73870339:73871440:*	3_UTR	0.732	chr11	73870339	73871440	1102	*	intergenic	none		adipose_subcutaneous	ENSG00000181924	ENSG00000181924	ENSG00000181924	-	protein_coding	-	protein_coding	3	-6649	-1227	Shared	adipose_subcutaneous:adipose_visceral_omentum:artery_aorta:artery_coronary:artery_tibial:colon_sigmoid:colon_transverse:esophagus_gastroesophageal_junction:esophagus_mucosa:esophagus_muscularis:heart_atrial_appendage:heart_left_ventricle:lung:minor_salivary_gland:muscle_skeletal:nerve_tibial:pancreas:skin_not_sun_exposed_suprapubic:skin_sun_exposed_lower_leg:small_intestine_terminal_ileum:spleen:…	23	0	0
adipose_subcutaneous:chr11:85952204:85952678:*	3_UTR	0.636	chr11	85952204	85952678	475	*	intergenic	none		adipose_subcutaneous	ENSG00000073921	ENSG00000073921	ENSG00000073921	-	protein_coding	-	protein_coding	3	-117678	-5006	Shared	adipose_subcutaneous:adipose_visceral_omentum:artery_aorta:artery_coronary:artery_tibial:amygdala:anteriorcingulatecortexba24:caudatebasalganglia:brain_cerebellar_hemisphere:frontalcortexba9:hippocampus:hypothalamus:nucleusaccumbensbasalganglia:putamenbasalganglia:spinalcordcervicalc-1:substantianigra:colon_sigmoid:colon_transverse:esophagus_gastroesophageal_junction:esophagus_muscularis:kidney_c…	32	11	34.38
adipose_subcutaneous:chr11:95133025:95134178:*	3_UTR	0.672	chr11	95133025	95134178	1154	*	intergenic	none		adipose_subcutaneous	ENSG00000149218	ENSG00000149218	ENSG00000149218	+	protein_coding	+	protein_coding	3	44368	380	Ambiguous	adipose_subcutaneous:adrenal_gland:colon_sigmoid:heart_atrial_appendage:heart_left_ventricle:liver:lung:pancreas:small_intestine_terminal_ileum:stomach	10	0	0
adipose_subcutaneous:chr12:31998623:31999051:*	3_UTR	0.828	chr12	31998623	31999051	429	*	intergenic	none		adipose_subcutaneous	ENSG00000276136	ENSG00000174718	ENSG00000174718	+	lincRNA	+	protein_coding	3	39681	5516	Shared	adipose_subcutaneous:adipose_visceral_omentum:adrenal_gland:artery_aorta:artery_coronary:amygdala:anteriorcingulatecortexba24:caudatebasalganglia:frontalcortexba9:hippocampus:hypothalamus:nucleusaccumbensbasalganglia:putamenbasalganglia:colon_sigmoid:colon_transverse:esophagus_gastroesophageal_junction:esophagus_mucosa:esophagus_muscularis:heart_left_ventricle:kidney_cortex:minor_salivary_gland:n…	28	8	28.57
adipose_subcutaneous:chr12:31999155:32000282:*	3_UTR	0.792	chr12	31999155	32000282	1128	*	intergenic	none		adipose_subcutaneous	ENSG00000276136	ENSG00000174718	ENSG00000174718	+	lincRNA	+	protein_coding	3	40912	6048	Shared	adipose_subcutaneous:adrenal_gland:artery_aorta:artery_tibial:amygdala:anteriorcingulatecortexba24:frontalcortexba9:hypothalamus:nucleusaccumbensbasalganglia:putamenbasalganglia:spinalcordcervicalc-1:substantianigra:colon_sigmoid:esophagus_gastroesophageal_junction:esophagus_mucosa:esophagus_muscularis:heart_atrial_appendage:heart_left_ventricle:minor_salivary_gland:nerve_tibial:pituitary	21	8	38.1
adipose_subcutaneous:chr12:109550803:109550848:*	3_UTR	0.752	chr12	109550803	109550848	46	*	intergenic	none		adipose_subcutaneous	ENSG00000139428	ENSG00000139428	ENSG00000139428	-	protein_coding	-	protein_coding	3	-23071	-2889	Shared	adipose_subcutaneous:artery_tibial:amygdala:anteriorcingulatecortexba24:caudatebasalganglia:brain_cerebellar_hemisphere:frontalcortexba9:hippocampus:hypothalamus:nucleusaccumbensbasalganglia:putamenbasalganglia:spinalcordcervicalc-1:substantianigra:heart_left_ventricle:lung:muscle_skeletal:nerve_tibial:skin_sun_exposed_lower_leg:thyroid:whole_blood	20	11	55
adipose_subcutaneous:chr13:39050842:39051069:*	3_UTR	0.862	chr13	39050842	39051069	228	*	intergenic	none		adipose_subcutaneous	ENSG00000188811	ENSG00000188811	ENSG00000188811	+	protein_coding	+	protein_coding	3	12763	733	Shared	adipose_subcutaneous:adipose_visceral_omentum:adrenal_gland:artery_aorta:artery_coronary:artery_tibial:amygdala:caudatebasalganglia:hippocampus:hypothalamus:nucleusaccumbensbasalganglia:putamenbasalganglia:spinalcordcervicalc-1:substantianigra:colon_sigmoid:colon_transverse:esophagus_gastroesophageal_junction:esophagus_muscularis:kidney_cortex:liver:lung:minor_salivary_gland:nerve_tibial:pancreas…	30	8	26.67
adipose_subcutaneous:chr13:39051143:39051996:*	3_UTR	0.928	chr13	39051143	39051996	854	*	intergenic	none		adipose_subcutaneous	ENSG00000188811	ENSG00000188811	ENSG00000188811	+	protein_coding	+	protein_coding	3	13690	1034	Shared	adipose_subcutaneous:adipose_visceral_omentum:adrenal_gland:artery_aorta:artery_coronary:artery_tibial:amygdala:caudatebasalganglia:hippocampus:hypothalamus:nucleusaccumbensbasalganglia:putamenbasalganglia:spinalcordcervicalc-1:substantianigra:colon_sigmoid:colon_transverse:esophagus_gastroesophageal_junction:esophagus_mucosa:esophagus_muscularis:heart_atrial_appendage:heart_left_ventricle:kidney…	34	8	23.53
adipose_subcutaneous:chr14:38251507:38252920:*	3_UTR	0.624	chr14	38251507	38252920	1414	*	intergenic	none		adipose_subcutaneous	ENSG00000176435	ENSG00000176435	ENSG00000176435	-	protein_coding	-	protein_coding	3	-4862	-1183	Shared	adipose_subcutaneous:adipose_visceral_omentum:adrenal_gland:artery_coronary:artery_tibial:amygdala:anteriorcingulatecortexba24:caudatebasalganglia:frontalcortexba9:hippocampus:hypothalamus:nucleusaccumbensbasalganglia:putamenbasalganglia:spinalcordcervicalc-1:substantianigra:colon_sigmoid:colon_transverse:esophagus_gastroesophageal_junction:esophagus_muscularis:heart_atrial_appendage:heart_left_v…	31	10	32.26
adipose_subcutaneous:chr15:30145828:30146217:*	3_UTR	0.902	chr15	30145828	30146217	390	*	intergenic	none		adipose_subcutaneous	ENSG00000261247	ENSG00000261247	ENSG00000261247	+	protein_coding	+	protein_coding	3	11068	261	Ambiguous	adipose_subcutaneous:adipose_visceral_omentum:artery_aorta:artery_coronary:artery_tibial:caudatebasalganglia:esophagus_gastroesophageal_junction:heart_atrial_appendage:lung:nerve_tibial:pancreas:pituitary	12	1	8.33
adipose_subcutaneous:chr15:30147192:30148286:*	3_UTR	0.728	chr15	30147192	30148286	1095	*	intergenic	uannotated split read		adipose_subcutaneous	ENSG00000261247	ENSG00000261247	ENSG00000261247	+	protein_coding	+	protein_coding	3	13137	1625	Shared	adipose_subcutaneous:adipose_visceral_omentum:artery_aorta:artery_coronary:artery_tibial:esophagus_gastroesophageal_junction:heart_atrial_appendage:lung:nerve_tibial:pancreas:pituitary	11	0	0
adipose_subcutaneous:chr15:74053559:74054069:*	3_UTR	0.806	chr15	74053559	74054069	511	*	intergenic	uannotated split read		adipose_subcutaneous	ENSG00000140464	ENSG00000140464	ENSG00000140464	+	protein_coding	+	protein_coding	3	59396	5747	Shared	adipose_subcutaneous:adipose_visceral_omentum:adrenal_gland:artery_aorta:artery_coronary:artery_tibial:brain_cerebellar_hemisphere:spinalcordcervicalc-1:substantianigra:colon_sigmoid:colon_transverse:esophagus_gastroesophageal_junction:esophagus_mucosa:esophagus_muscularis:heart_atrial_appendage:heart_left_ventricle:kidney_cortex:lung:minor_salivary_gland:muscle_skeletal:nerve_tibial:pancreas:pit…	30	3	10
adipose_subcutaneous:chr15:74054197:74055720:*	3_UTR	0.926	chr15	74054197	74055720	1524	*	intergenic	uannotated split read		adipose_subcutaneous	ENSG00000140464	ENSG00000140464	ENSG00000140464	+	protein_coding	+	protein_coding	3	61047	6385	Shared	adipose_subcutaneous:adrenal_gland:artery_aorta:artery_coronary:artery_tibial:amygdala:anteriorcingulatecortexba24:caudatebasalganglia:brain_cerebellar_hemisphere:frontalcortexba9:hippocampus:hypothalamus:putamenbasalganglia:spinalcordcervicalc-1:substantianigra:colon_transverse:esophagus_gastroesophageal_junction:esophagus_mucosa:esophagus_muscularis:heart_atrial_appendage:heart_left_ventricle:k…	36	10	27.78
adipose_subcutaneous:chr17:43763639:43765418:*	3_UTR	0.72	chr17	43763639	43765418	1780	*	intergenic	none		adipose_subcutaneous	ENSG00000108861	ENSG00000108861	ENSG00000108861	-	protein_coding	-	protein_coding	3	-15349	-703	Ambiguous	adipose_subcutaneous:adipose_visceral_omentum:adrenal_gland:spinalcordcervicalc-1:substantianigra:colon_transverse:esophagus_mucosa:heart_atrial_appendage:liver:lung:minor_salivary_gland:nerve_tibial:pancreas:pituitary:skin_not_sun_exposed_suprapubic:skin_sun_exposed_lower_leg:small_intestine_terminal_ileum:spleen:thyroid:whole_blood	20	2	10
adipose_subcutaneous:chr19:12761163:12761574:*	3_UTR	0.644	chr19	12761163	12761574	412	*	intergenic	none		adipose_subcutaneous	ENSG00000095066	ENSG00000095066	ENSG00000095066	-	protein_coding	-	protein_coding	3	-111577	-1429	Shared	adipose_subcutaneous:adipose_visceral_omentum:adrenal_gland:amygdala:anteriorcingulatecortexba24:caudatebasalganglia:brain_cerebellar_hemisphere:frontalcortexba9:hippocampus:hypothalamus:nucleusaccumbensbasalganglia:putamenbasalganglia:colon_transverse:esophagus_mucosa:heart_left_ventricle:kidney_cortex:liver:minor_salivary_gland:pancreas:pituitary:skin_not_sun_exposed_suprapubic:skin_sun_exposed…	25	9	36
adipose_subcutaneous:chr19:12761775:12762095:*	3_UTR	0.748	chr19	12761775	12762095	321	*	intergenic	none		adipose_subcutaneous	ENSG00000095066	ENSG00000095066	ENSG00000095066	-	protein_coding	-	protein_coding	3	-110965	-908	Shared	adipose_subcutaneous:adipose_visceral_omentum:adrenal_gland:amygdala:anteriorcingulatecortexba24:caudatebasalganglia:brain_cerebellar_hemisphere:frontalcortexba9:hypothalamus:nucleusaccumbensbasalganglia:putamenbasalganglia:colon_transverse:esophagus_mucosa:heart_left_ventricle:kidney_cortex:liver:minor_salivary_gland:pancreas:pituitary:skin_not_sun_exposed_suprapubic:skin_sun_exposed_lower_leg:s…	24	8	33.33
adipose_subcutaneous:chr19:37734410:37734558:*	3_UTR	0.82	chr19	37734410	37734558	149	*	intergenic	none		adipose_subcutaneous	ENSG00000189144	ENSG00000189144	ENSG00000189144	-	protein_coding	-	protein_coding	3	-82890	-1275	Ambiguous	adipose_subcutaneous:adipose_visceral_omentum:adrenal_gland:artery_aorta:artery_coronary:artery_tibial:amygdala:anteriorcingulatecortexba24:caudatebasalganglia:brain_cerebellar_hemisphere:frontalcortexba9:hippocampus:hypothalamus:nucleusaccumbensbasalganglia:putamenbasalganglia:spinalcordcervicalc-1:substantianigra:colon_sigmoid:colon_transverse:esophagus_gastroesophageal_junction:esophagus_mucos…	36	11	30.56
adipose_subcutaneous:chr19:37734887:37735030:*	3_UTR	0.628	chr19	37734887	37735030	144	*	intergenic	none		adipose_subcutaneous	ENSG00000189144	ENSG00000189144	ENSG00000189144	-	protein_coding	-	protein_coding	3	-82413	-803	Ambiguous	adipose_subcutaneous:adipose_visceral_omentum:adrenal_gland:artery_aorta:artery_coronary:artery_tibial:amygdala:anteriorcingulatecortexba24:caudatebasalganglia:brain_cerebellar_hemisphere:frontalcortexba9:hippocampus:hypothalamus:nucleusaccumbensbasalganglia:putamenbasalganglia:spinalcordcervicalc-1:substantianigra:colon_sigmoid:colon_transverse:esophagus_gastroesophageal_junction:esophagus_muscu…	35	11	31.43
adipose_subcutaneous:chr19:57257776:57258433:*	3_UTR	0.896	chr19	57257776	57258433	658	*	intergenic	none		adipose_subcutaneous	ENSG00000204524	ENSG00000204524	ENSG00000204524	+	protein_coding	+	protein_coding	3	17748	2641	Shared	adipose_subcutaneous:adipose_visceral_omentum:artery_aorta:artery_coronary:artery_tibial:brain_cerebellar_hemisphere:colon_sigmoid:colon_transverse:esophagus_mucosa:esophagus_muscularis:heart_atrial_appendage:kidney_cortex:liver:lung:minor_salivary_gland:muscle_skeletal:nerve_tibial:pancreas:skin_not_sun_exposed_suprapubic:skin_sun_exposed_lower_leg:small_intestine_terminal_ileum:stomach:thyroid	23	1	4.35
adipose_subcutaneous:chr20:2825739:2826237:*	3_UTR	0.626	chr20	2825739	2826237	499	*	intergenic	none		adipose_subcutaneous	ENSG00000198326	ENSG00000132635	ENSG00000132635	+	protein_coding	-	protein_coding	3	-15451	-9077	Ambiguous	adipose_subcutaneous:adipose_visceral_omentum	2	0	0
adipose_subcutaneous:chr20:3188811:3189851:*	3_UTR	0.712	chr20	3188811	3189851	1041	*	intergenic	uannotated split read		adipose_subcutaneous	ENSG00000198171	ENSG00000198171	ENSG00000198171	-	protein_coding	-	protein_coding	3	-15874	-499	Shared	adipose_subcutaneous:adipose_visceral_omentum:artery_tibial:esophagus_mucosa:heart_atrial_appendage:heart_left_ventricle:liver:muscle_skeletal:whole_blood	9	0	0
adipose_subcutaneous:chr22:41244347:41244449:*	3_UTR	0.61	chr22	41244347	41244449	103	*	intergenic	none		adipose_subcutaneous	ENSG00000100401	ENSG00000100401	ENSG00000100401	-	protein_coding	-	protein_coding	3	-41904	-1162	Ambiguous	adipose_subcutaneous:adipose_visceral_omentum:adrenal_gland:spinalcordcervicalc-1:substantianigra:esophagus_mucosa:heart_atrial_appendage:lung:muscle_skeletal:nerve_tibial:pituitary:skin_not_sun_exposed_suprapubic:skin_sun_exposed_lower_leg:small_intestine_terminal_ileum	14	2	14.29
adipose_subcutaneous:chrX:2745640:2746301:*	3_UTR	0.85	chrX	2745640	2746301	662	*	intergenic	none		adipose_subcutaneous	ENSG00000002586	ENSG00000002586	ENSG00000002586	+	protein_coding	+	protein_coding	3	55168	4331	Shared	adipose_subcutaneous:adipose_visceral_omentum:adrenal_gland:artery_aorta:artery_coronary:artery_tibial:amygdala:anteriorcingulatecortexba24:caudatebasalganglia:frontalcortexba9:hippocampus:hypothalamus:nucleusaccumbensbasalganglia:putamenbasalganglia:spinalcordcervicalc-1:substantianigra:colon_sigmoid:colon_transverse:esophagus_gastroesophageal_junction:esophagus_mucosa:esophagus_muscularis:heart…	38	10	26.32
adipose_subcutaneous:chrX:3599040:3599083:*	3_UTR	0.624	chrX	3599040	3599083	44	*	intergenic	none		adipose_subcutaneous	ENSG00000183943	ENSG00000183943	ENSG00000183943	-	protein_coding	-	protein_coding	3	-114568	-5287	Shared	adipose_subcutaneous:adipose_visceral_omentum:artery_tibial:amygdala:anteriorcingulatecortexba24:caudatebasalganglia:brain_cerebellar_hemisphere:frontalcortexba9:hippocampus:hypothalamus:nucleusaccumbensbasalganglia:putamenbasalganglia:spinalcordcervicalc-1:substantianigra:heart_left_ventricle:lung:muscle_skeletal:nerve_tibial:pituitary:skin_sun_exposed_lower_leg:thyroid:whole_blood	22	11	50
adipose_subcutaneous:chrX:129769741:129770629:*	3_UTR	0.716	chrX	129769741	129770629	889	*	intergenic	none		adipose_subcutaneous	ENSG00000122121	ENSG00000122121	ENSG00000122121	+	protein_coding	+	protein_coding	3	31655	203	Ambiguous	adipose_subcutaneous:adipose_visceral_omentum:esophagus_gastroesophageal_junction:esophagus_muscularis:kidney_cortex:liver:skin_not_sun_exposed_suprapubic:skin_sun_exposed_lower_leg:small_intestine_terminal_ileum	9	0	0
adipose_subcutaneous:chrX:129797153:129798581:*	3_UTR	0.616	chrX	129797153	129798581	1429	*	intergenic	none		adipose_subcutaneous	ENSG00000240143	ENSG00000122122	ENSG00000122122	+	3prime_overlapping_ncRNA	+	protein_coding	3	18602	1952	Ambiguous	adipose_subcutaneous:artery_aorta:artery_coronary:artery_tibial:amygdala:anteriorcingulatecortexba24:caudatebasalganglia:brain_cerebellar_hemisphere:frontalcortexba9:hypothalamus:nucleusaccumbensbasalganglia:putamenbasalganglia:spinalcordcervicalc-1:colon_sigmoid:esophagus_gastroesophageal_junction:esophagus_mucosa:esophagus_muscularis:kidney_cortex:liver:nerve_tibial:pancreas:pituitary:skin_not_…	26	9	34.62
adipose_subcutaneous:chrX:135960856:135961223:*	3_UTR	0.658	chrX	135960856	135961223	368	*	intergenic	none		adipose_subcutaneous	ENSG00000169446	ENSG00000169446	ENSG00000169446	-	protein_coding	-	protein_coding	3	-13207	-847	Ambiguous	adipose_subcutaneous:adipose_visceral_omentum:adrenal_gland:amygdala:brain_cerebellar_hemisphere:hippocampus:spinalcordcervicalc-1:substantianigra:colon_sigmoid:colon_transverse:esophagus_muscularis:heart_atrial_appendage:heart_left_ventricle:kidney_cortex:lung:minor_salivary_gland:muscle_skeletal:nerve_tibial:pancreas:pituitary:small_intestine_terminal_ileum:spleen:stomach:thyroid	24	5	20.83
adipose_subcutaneous:chrX:135961380:135961770:*	3_UTR	0.634	chrX	135961380	135961770	391	*	intergenic	none		adipose_subcutaneous	ENSG00000169446	ENSG00000169446	ENSG00000169446	-	protein_coding	-	protein_coding	3	-12683	-300	Shared	adipose_subcutaneous:adipose_visceral_omentum:adrenal_gland:amygdala:brain_cerebellar_hemisphere:hippocampus:spinalcordcervicalc-1:substantianigra:colon_sigmoid:colon_transverse:esophagus_muscularis:heart_atrial_appendage:heart_left_ventricle:kidney_cortex:lung:minor_salivary_gland:muscle_skeletal:nerve_tibial:pancreas:pituitary:small_intestine_terminal_ileum:spleen:stomach:thyroid	24	5	20.83
adipose_visceral_omentum:chr1:74704680:74705060:*	3_UTR	0.824	chr1	74704680	74705060	381	*	intergenic	partially annotated split read	ENSG00000116791	adipose_visceral_omentum	ENSG00000116791	ENSG00000116791	ENSG00000116791	-	protein_coding	-	protein_coding	3	-28728	-422	Shared	adipose_subcutaneous:adipose_visceral_omentum:adrenal_gland:colon_sigmoid:colon_transverse:heart_atrial_appendage:lung:muscle_skeletal:small_intestine_terminal_ileum:spleen:stomach:thyroid	12	0	0
adipose_visceral_omentum:chr1:160868739:160869994:*	3_UTR	0.676	chr1	160868739	160869994	1256	*	intergenic	partially annotated split read	ENSG00000179914	adipose_visceral_omentum	ENSG00000122223	ENSG00000122223	ENSG00000179914	-	protein_coding	-	protein_coding	3	-16431	-6545	Ambiguous	adipose_visceral_omentum:artery_tibial:small_intestine_terminal_ileum	3	0	0
adipose_visceral_omentum:chr1:203178130:203178573:*	3_UTR	0.628	chr1	203178130	203178573	444	*	intergenic	partially annotated split read	ENSG00000133048	adipose_visceral_omentum	ENSG00000133048	ENSG00000133048	ENSG00000133048	-	protein_coding	-	protein_coding	3	-8619	-358	Ambiguous	adipose_visceral_omentum:minor_salivary_gland:muscle_skeletal:skin_not_sun_exposed_suprapubic	4	0	0
adipose_visceral_omentum:chr1:231359633:231359816:*	3_UTR	0.95	chr1	231359633	231359816	184	*	intergenic	partially annotated split read	ENSG00000135766	adipose_visceral_omentum	ENSG00000135766	ENSG00000135766	ENSG00000135766	-	protein_coding	-	protein_coding	3	-65411	-3935	Shared	adipose_subcutaneous:adipose_visceral_omentum:muscle_skeletal:nerve_tibial:skin_not_sun_exposed_suprapubic:skin_sun_exposed_lower_leg:spleen:whole_blood	8	0	0
adipose_visceral_omentum:chr2:112039351:112040601:*	3_UTR	0.896	chr2	112039351	112040601	1251	*	intergenic	partially annotated split read	ENSG00000153208	adipose_visceral_omentum	ENSG00000153208	ENSG00000153208	ENSG00000153208	+	protein_coding	+	protein_coding	3	142122	9790	Shared	adipose_subcutaneous:adipose_visceral_omentum:adrenal_gland:artery_aorta:artery_coronary:artery_tibial:amygdala:anteriorcingulatecortexba24:caudatebasalganglia:frontalcortexba9:hippocampus:hypothalamus:nucleusaccumbensbasalganglia:putamenbasalganglia:spinalcordcervicalc-1:substantianigra:colon_sigmoid:colon_transverse:esophagus_gastroesophageal_junction:esophagus_muscularis:kidney_cortex:liver:lu…	32	10	31.25
adipose_visceral_omentum:chr2:189766129:189767450:*	3_UTR	0.744	chr2	189766129	189767450	1322	*	intergenic	partially annotated split read	ENSG00000128699	adipose_visceral_omentum	ENSG00000253559	ENSG00000253559	ENSG00000128699	+	antisense	-	protein_coding	3	-18242	-2873	Shared	adipose_subcutaneous:adipose_visceral_omentum:adrenal_gland:artery_aorta:artery_coronary:artery_tibial:amygdala:anteriorcingulatecortexba24:caudatebasalganglia:frontalcortexba9:hippocampus:hypothalamus:nucleusaccumbensbasalganglia:putamenbasalganglia:spinalcordcervicalc-1:substantianigra:colon_sigmoid:colon_transverse:esophagus_gastroesophageal_junction:esophagus_muscularis:heart_atrial_appendage…	33	10	30.3
adipose_visceral_omentum:chr2:219368351:219369408:*	3_UTR	0.758	chr2	219368351	219369408	1058	*	intergenic	partially annotated split read	ENSG00000123992	adipose_visceral_omentum	ENSG00000123992	ENSG00000123992	ENSG00000123992	-	protein_coding	-	protein_coding	3	-31671	-4119	Shared	adipose_subcutaneous:adipose_visceral_omentum:adrenal_gland:artery_aorta:artery_coronary:artery_tibial:amygdala:caudatebasalganglia:brain_cerebellar_hemisphere:frontalcortexba9:hippocampus:hypothalamus:nucleusaccumbensbasalganglia:putamenbasalganglia:spinalcordcervicalc-1:substantianigra:colon_sigmoid:colon_transverse:esophagus_gastroesophageal_junction:esophagus_mucosa:esophagus_muscularis:heart…	37	10	27.03
adipose_visceral_omentum:chr3:15649076:15650840:*	3_UTR	0.732	chr3	15649076	15650840	1765	*	intergenic	partially annotated split read	ENSG00000169814	adipose_visceral_omentum	ENSG00000169814	ENSG00000169814	ENSG00000169814	+	protein_coding	+	protein_coding	3	49499	1436	Ambiguous	adipose_visceral_omentum:artery_aorta:artery_coronary:artery_tibial:brain_cerebellar_hemisphere:hypothalamus:nucleusaccumbensbasalganglia:putamenbasalganglia:spinalcordcervicalc-1:substantianigra:colon_sigmoid:colon_transverse:heart_atrial_appendage:heart_left_ventricle:lung:minor_salivary_gland:nerve_tibial:skin_not_sun_exposed_suprapubic:skin_sun_exposed_lower_leg:spleen	20	6	30
adipose_visceral_omentum:chr3:127682122:127683013:*	3_UTR	0.622	chr3	127682122	127683013	892	*	intergenic	partially annotated split read	ENSG00000114626	adipose_visceral_omentum	ENSG00000114626	ENSG00000114626	ENSG00000114626	+	protein_coding	+	protein_coding	3	10078	1202	Shared	adipose_visceral_omentum:adrenal_gland:amygdala:anteriorcingulatecortexba24:caudatebasalganglia:frontalcortexba9:hippocampus:hypothalamus:nucleusaccumbensbasalganglia:spinalcordcervicalc-1:substantianigra:colon_sigmoid:colon_transverse:esophagus_mucosa:heart_atrial_appendage:heart_left_ventricle:kidney_cortex:liver:minor_salivary_gland:muscle_skeletal:pancreas:pituitary:skin_not_sun_exposed_supra…	26	9	34.62
adipose_visceral_omentum:chr5:178063172:178063543:*	3_UTR	0.856	chr5	178063172	178063543	372	*	intergenic	partially annotated split read	ENSG00000204677	adipose_visceral_omentum	ENSG00000218227	ENSG00000218227	ENSG00000204677	+	processed_pseudogene	+	protein_coding	3	57138	7613	Highly brain-specific	adipose_visceral_omentum:amygdala:caudatebasalganglia:hippocampus:hypothalamus:nucleusaccumbensbasalganglia:putamenbasalganglia:spinalcordcervicalc-1:substantianigra:pancreas	10	8	80
adipose_visceral_omentum:chr5:180845431:180846285:*	3_UTR	0.732	chr5	180845431	180846285	855	*	intergenic	partially annotated split read	ENSG00000196670	adipose_visceral_omentum	ENSG00000196670	ENSG00000196670	ENSG00000196670	-	protein_coding	-	protein_coding	3	-15854	-1326	Ambiguous	adipose_subcutaneous:adipose_visceral_omentum:adrenal_gland:artery_aorta:artery_coronary:artery_tibial:amygdala:anteriorcingulatecortexba24:frontalcortexba9:hypothalamus:nucleusaccumbensbasalganglia:spinalcordcervicalc-1:substantianigra:heart_atrial_appendage:heart_left_ventricle:liver:muscle_skeletal	17	7	41.18
adipose_visceral_omentum:chr6:29947682:29948150:*	3_UTR	0.83	chr6	29947682	29948150	469	*	intergenic	partially annotated split read	ENSG00000206503	adipose_visceral_omentum	ENSG00000206503	ENSG00000206503	ENSG00000206503	+	protein_coding	+	protein_coding	3	6890	1798	Shared	adipose_subcutaneous:adipose_visceral_omentum:adrenal_gland:artery_aorta:artery_coronary:artery_tibial:amygdala:brain_cerebellar_hemisphere:hippocampus:hypothalamus:nucleusaccumbensbasalganglia:spinalcordcervicalc-1:substantianigra:esophagus_gastroesophageal_junction:esophagus_muscularis:heart_left_ventricle:liver:skin_not_sun_exposed_suprapubic:skin_sun_exposed_lower_leg:stomach	20	7	35
adipose_visceral_omentum:chr10:112148132:112148300:*	3_UTR	0.924	chr10	112148132	112148300	169	*	intergenic	partially annotated split read	ENSG00000119927	adipose_visceral_omentum	ENSG00000119927	ENSG00000119927	ENSG00000119927	-	protein_coding	-	protein_coding	3	-67245	-1564	Ambiguous	adipose_subcutaneous:adipose_visceral_omentum:liver	3	0	0
adipose_visceral_omentum:chr12:93584453:93586234:*	3_UTR	0.728	chr12	93584453	93586234	1782	*	intergenic	partially annotated split read	ENSG00000120833	adipose_visceral_omentum	ENSG00000120833	ENSG00000120833	ENSG00000120833	+	protein_coding	+	protein_coding	3	16420	966	Ambiguous	adipose_visceral_omentum:adrenal_gland:artery_aorta:artery_coronary:amygdala:anteriorcingulatecortexba24:caudatebasalganglia:brain_cerebellar_hemisphere:frontalcortexba9:hippocampus:hypothalamus:nucleusaccumbensbasalganglia:putamenbasalganglia:substantianigra:colon_transverse:esophagus_gastroesophageal_junction:heart_atrial_appendage:heart_left_ventricle:kidney_cortex:liver:stomach:thyroid	22	10	45.45
adipose_visceral_omentum:chr12:123409768:123410649:*	3_UTR	0.824	chr12	123409768	123410649	882	*	intergenic	partially annotated split read	ENSG00000150977	adipose_visceral_omentum	ENSG00000150977	ENSG00000150977	ENSG00000150977	-	protein_coding	-	protein_coding	3	-26949	-34	Shared	adipose_visceral_omentum:adrenal_gland:caudatebasalganglia:frontalcortexba9:hippocampus:hypothalamus:nucleusaccumbensbasalganglia:spinalcordcervicalc-1:substantianigra:esophagus_gastroesophageal_junction:esophagus_muscularis:heart_atrial_appendage:liver:minor_salivary_gland:nerve_tibial:pituitary:small_intestine_terminal_ileum:stomach	18	7	38.89
adipose_visceral_omentum:chr13:19674182:19674314:*	3_UTR	0.922	chr13	19674182	19674314	133	*	intergenic	partially annotated split read	ENSG00000121390	adipose_visceral_omentum	ENSG00000226352	ENSG00000226352	ENSG00000121390	+	antisense	-	protein_coding	3	-108837	-438	Ambiguous	adipose_visceral_omentum:spinalcordcervicalc-1:colon_transverse	3	1	33.33
adipose_visceral_omentum:chr13:110139424:110139584:*	3_UTR	0.608	chr13	110139424	110139584	161	*	intergenic	partially annotated split read	ENSG00000187498	adipose_visceral_omentum	ENSG00000187498	ENSG00000187498	ENSG00000187498	-	protein_coding	-	protein_coding	3	-167809	-9379	Absolute tissue-specific	adipose_visceral_omentum	1	0	0
adipose_visceral_omentum:chr19:53460915:53461818:*	3_UTR	0.764	chr19	53460915	53461818	904	*	intergenic	partially annotated split read	ENSG00000160336	adipose_visceral_omentum	ENSG00000160336	ENSG00000160336	ENSG00000160336	+	protein_coding	+	protein_coding	3	29825	2654	Shared	adipose_subcutaneous:adipose_visceral_omentum:adrenal_gland:artery_aorta:artery_coronary:artery_tibial:amygdala:anteriorcingulatecortexba24:caudatebasalganglia:brain_cerebellar_hemisphere:frontalcortexba9:hippocampus:hypothalamus:nucleusaccumbensbasalganglia:putamenbasalganglia:spinalcordcervicalc-1:substantianigra:colon_sigmoid:colon_transverse:esophagus_gastroesophageal_junction:esophagus_mucos…	38	11	28.95
adipose_visceral_omentum:chr21:46570630:46572071:*	3_UTR	0.734	chr21	46570630	46572071	1442	*	intergenic	partially annotated split read	ENSG00000160305	adipose_visceral_omentum	ENSG00000160305	ENSG00000160305	ENSG00000160305	+	protein_coding	+	protein_coding	3	113172	778	Shared	adipose_subcutaneous:adipose_visceral_omentum:adrenal_gland:artery_aorta:artery_coronary:artery_tibial:amygdala:anteriorcingulatecortexba24:caudatebasalganglia:frontalcortexba9:hippocampus:hypothalamus:nucleusaccumbensbasalganglia:putamenbasalganglia:spinalcordcervicalc-1:substantianigra:colon_sigmoid:colon_transverse:esophagus_gastroesophageal_junction:esophagus_mucosa:esophagus_muscularis:heart…	38	10	26.32
adipose_visceral_omentum:chr22:24211046:24211962:*	3_UTR	0.71	chr22	24211046	24211962	917	*	intergenic	partially annotated split read	ENSG00000099998	adipose_visceral_omentum	ENSG00000099998	ENSG00000099998	ENSG00000099998	-	protein_coding	-	protein_coding	3	-34096	-7692	Shared	adipose_subcutaneous:adipose_visceral_omentum:adrenal_gland:artery_aorta:artery_coronary:artery_tibial:amygdala:anteriorcingulatecortexba24:caudatebasalganglia:frontalcortexba9:hippocampus:hypothalamus:nucleusaccumbensbasalganglia:putamenbasalganglia:spinalcordcervicalc-1:substantianigra:esophagus_gastroesophageal_junction:heart_atrial_appendage:heart_left_ventricle:kidney_cortex:lung:nerve_tibia…	25	10	40
adipose_visceral_omentum:chr22:37464637:37465718:*	3_UTR	0.994	chr22	37464637	37465718	1082	*	intergenic	partially annotated split read	ENSG00000100060	adipose_visceral_omentum	ENSG00000100060	ENSG00000100060	ENSG00000100060	-	protein_coding	-	protein_coding	3	-21764	-3345	Shared	adipose_subcutaneous:adipose_visceral_omentum:artery_coronary:amygdala:hippocampus:hypothalamus:spinalcordcervicalc-1:substantianigra:colon_sigmoid:colon_transverse:esophagus_gastroesophageal_junction:esophagus_mucosa:esophagus_muscularis:heart_atrial_appendage:heart_left_ventricle:kidney_cortex:liver:nerve_tibial:stomach:thyroid	20	5	25
adipose_visceral_omentum:chrX:111764510:111765263:*	3_UTR	0.998	chrX	111764510	111765263	754	*	intergenic	partially annotated split read	ENSG00000101901	adipose_visceral_omentum	ENSG00000101901	ENSG00000101901	ENSG00000101901	+	protein_coding	+	protein_coding	3	99452	3861	Shared	adipose_subcutaneous:adipose_visceral_omentum:adrenal_gland:artery_aorta:artery_coronary:amygdala:anteriorcingulatecortexba24:caudatebasalganglia:brain_cerebellar_hemisphere:frontalcortexba9:hippocampus:hypothalamus:nucleusaccumbensbasalganglia:putamenbasalganglia:spinalcordcervicalc-1:substantianigra:colon_sigmoid:colon_transverse:esophagus_gastroesophageal_junction:esophagus_mucosa:esophagus_mu…	34	11	32.35
adipose_visceral_omentum:chrX:135034477:135034741:*	3_UTR	0.952	chrX	135034477	135034741	265	*	intergenic	partially annotated split read	ENSG00000134590	adipose_visceral_omentum	ENSG00000134590	ENSG00000134590	ENSG00000134590	+	protein_coding	+	protein_coding	3	2375	931	Ambiguous	adipose_subcutaneous:adipose_visceral_omentum:adrenal_gland:artery_coronary:anteriorcingulatecortexba24:esophagus_mucosa:lung:nerve_tibial:skin_not_sun_exposed_suprapubic	9	1	11.11
adipose_visceral_omentum:chr1:9373636:9375322:*	3_UTR	0.884	chr1	9373636	9375322	1687	*	intergenic	none		adipose_visceral_omentum	ENSG00000171621	ENSG00000171621	ENSG00000171621	+	protein_coding	+	protein_coding	3	82442	4104	Absolute tissue-specific	adipose_visceral_omentum	1	0	0
adipose_visceral_omentum:chr1:24476297:24476538:*	3_UTR	0.912	chr1	24476297	24476538	242	*	intergenic	none		adipose_visceral_omentum	ENSG00000001461	ENSG00000001461	ENSG00000001461	+	protein_coding	+	protein_coding	3	60744	3321	Ambiguous	adipose_visceral_omentum:adrenal_gland:artery_aorta:artery_coronary:colon_sigmoid:colon_transverse:esophagus_gastroesophageal_junction:esophagus_mucosa:esophagus_muscularis:heart_atrial_appendage:heart_left_ventricle:kidney_cortex:liver:lung:minor_salivary_gland:nerve_tibial:pancreas:pituitary:skin_not_sun_exposed_suprapubic:skin_sun_exposed_lower_leg:small_intestine_terminal_ileum:spleen:stomach…	24	0	0
adipose_visceral_omentum:chr1:32931021:32931934:*	3_UTR	0.626	chr1	32931021	32931934	914	*	intergenic	none		adipose_visceral_omentum	ENSG00000116514	ENSG00000116514	ENSG00000116514	-	protein_coding	-	protein_coding	3	-33664	-4511	Shared	adipose_visceral_omentum:artery_aorta:artery_coronary:amygdala:caudatebasalganglia:hippocampus:hypothalamus:nucleusaccumbensbasalganglia:putamenbasalganglia:spinalcordcervicalc-1:substantianigra:colon_sigmoid:esophagus_mucosa:kidney_cortex:minor_salivary_gland	15	8	53.33
adipose_visceral_omentum:chr1:32932251:32933228:*	3_UTR	0.91	chr1	32932251	32933228	978	*	intergenic	none		adipose_visceral_omentum	ENSG00000116514	ENSG00000116514	ENSG00000116514	-	protein_coding	-	protein_coding	3	-32434	-3217	Ambiguous	adipose_visceral_omentum:artery_aorta:artery_coronary:amygdala:caudatebasalganglia:hippocampus:hypothalamus:spinalcordcervicalc-1:substantianigra:colon_sigmoid:esophagus_mucosa:kidney_cortex:minor_salivary_gland:skin_not_sun_exposed_suprapubic:spleen	15	6	40
adipose_visceral_omentum:chr1:33501403:33501550:*	3_UTR	0.68	chr1	33501403	33501550	148	*	intergenic	none		adipose_visceral_omentum	ENSG00000121903	ENSG00000121903	ENSG00000121903	+	protein_coding	+	protein_coding	3	28905	4896	Ambiguous	adipose_visceral_omentum:adrenal_gland:artery_aorta:artery_coronary:artery_tibial:substantianigra:colon_sigmoid:colon_transverse:esophagus_mucosa:heart_atrial_appendage:kidney_cortex:minor_salivary_gland:muscle_skeletal:nerve_tibial:pancreas:small_intestine_terminal_ileum:spleen:stomach:thyroid	19	1	5.26
adipose_visceral_omentum:chr1:35117571:35118014:*	3_UTR	0.656	chr1	35117571	35118014	444	*	intergenic	none		adipose_visceral_omentum	ENSG00000197056	ENSG00000197056	ENSG00000197056	+	protein_coding	+	protein_coding	3	85842	1712	Shared	adipose_subcutaneous:adipose_visceral_omentum:adrenal_gland:artery_aorta:artery_coronary:artery_tibial:amygdala:anteriorcingulatecortexba24:caudatebasalganglia:brain_cerebellar_hemisphere:frontalcortexba9:hippocampus:hypothalamus:nucleusaccumbensbasalganglia:putamenbasalganglia:spinalcordcervicalc-1:substantianigra:colon_sigmoid:colon_transverse:esophagus_gastroesophageal_junction:esophagus_mucos…	39	11	28.21
adipose_visceral_omentum:chr1:46365620:46366054:*	3_UTR	0.628	chr1	46365620	46366054	435	*	intergenic	uannotated split read		adipose_visceral_omentum	ENSG00000117481	ENSG00000117481	ENSG00000117481	+	protein_coding	+	protein_coding	3	25877	468	Shared	adipose_subcutaneous:adipose_visceral_omentum:artery_aorta:artery_coronary:artery_tibial:amygdala:caudatebasalganglia:nucleusaccumbensbasalganglia:putamenbasalganglia:spinalcordcervicalc-1:substantianigra:colon_sigmoid:colon_transverse:esophagus_gastroesophageal_junction:esophagus_mucosa:esophagus_muscularis:heart_atrial_appendage:heart_left_ventricle:kidney_cortex:liver:lung:minor_salivary_gland…	30	6	20
adipose_visceral_omentum:chr1:70441547:70441722:*	3_UTR	0.824	chr1	70441547	70441722	176	*	intergenic	none		adipose_visceral_omentum	ENSG00000116761	ENSG00000116761	ENSG00000116761	+	protein_coding	+	protein_coding	3	30504	1696	Shared	adipose_visceral_omentum:adrenal_gland:artery_coronary:caudatebasalganglia:brain_cerebellar_hemisphere:putamenbasalganglia:substantianigra:kidney_cortex:muscle_skeletal:nerve_tibial:thyroid	11	4	36.36
adipose_visceral_omentum:chr1:70441930:70442701:*	3_UTR	0.694	chr1	70441930	70442701	772	*	intergenic	none		adipose_visceral_omentum	ENSG00000116761	ENSG00000116761	ENSG00000116761	+	protein_coding	+	protein_coding	3	31483	2079	Ambiguous	adipose_visceral_omentum:adrenal_gland:artery_aorta:artery_coronary:caudatebasalganglia:brain_cerebellar_hemisphere:spinalcordcervicalc-1:substantianigra:colon_transverse:esophagus_gastroesophageal_junction:esophagus_muscularis:heart_atrial_appendage:kidney_cortex:lung:muscle_skeletal:nerve_tibial:pituitary:small_intestine_terminal_ileum:thyroid	19	4	21.05
adipose_visceral_omentum:chr1:99707433:99708538:*	3_UTR	0.76	chr1	99707433	99708538	1106	*	intergenic	none		adipose_visceral_omentum	ENSG00000156869	ENSG00000156869	ENSG00000156869	-	protein_coding	-	protein_coding	3	-59198	-94	Shared	adipose_subcutaneous:adipose_visceral_omentum:adrenal_gland:artery_aorta:artery_coronary:artery_tibial:spinalcordcervicalc-1:colon_sigmoid:colon_transverse:esophagus_gastroesophageal_junction:esophagus_mucosa:esophagus_muscularis:heart_atrial_appendage:heart_left_ventricle:kidney_cortex:lung:minor_salivary_gland:muscle_skeletal:nerve_tibial:pancreas:pituitary:small_intestine_terminal_ileum:spleen…	26	1	3.85
adipose_visceral_omentum:chr1:100740104:100740389:*	3_UTR	0.618	chr1	100740104	100740389	286	*	intergenic	none		adipose_visceral_omentum	ENSG00000162692	ENSG00000162692	ENSG00000162692	+	protein_coding	+	protein_coding	3	20647	1059	Ambiguous	adipose_visceral_omentum:adrenal_gland:artery_coronary:kidney_cortex	4	0	0
adipose_visceral_omentum:chr1:107570798:107570861:*	3_UTR	0.632	chr1	107570798	107570861	64	*	intergenic	none		adipose_visceral_omentum	ENSG00000134215	ENSG00000134215	ENSG00000134215	-	protein_coding	-	protein_coding	3	-394346	-299	Shared	adipose_subcutaneous:adipose_visceral_omentum:adrenal_gland:artery_aorta:artery_coronary:artery_tibial:amygdala:anteriorcingulatecortexba24:caudatebasalganglia:brain_cerebellar_hemisphere:frontalcortexba9:hippocampus:hypothalamus:nucleusaccumbensbasalganglia:putamenbasalganglia:spinalcordcervicalc-1:substantianigra:colon_sigmoid:colon_transverse:esophagus_gastroesophageal_junction:esophagus_mucos…	39	11	28.21
adipose_visceral_omentum:chr1:148750886:148752345:*	3_UTR	0.71	chr1	148750886	148752345	1460	*	intergenic	none		adipose_visceral_omentum	ENSG00000177144	ENSG00000177144	ENSG00000177144	+	protein_coding	+	protein_coding	3	3451	787	Shared	adipose_subcutaneous:adipose_visceral_omentum:adrenal_gland:artery_aorta:artery_coronary:artery_tibial:caudatebasalganglia:brain_cerebellar_hemisphere:hypothalamus:nucleusaccumbensbasalganglia:putamenbasalganglia:spinalcordcervicalc-1:substantianigra:colon_sigmoid:colon_transverse:esophagus_gastroesophageal_junction:esophagus_mucosa:esophagus_muscularis:heart_atrial_appendage:heart_left_ventricle…	32	7	21.88
adipose_visceral_omentum:chr1:153696747:153696981:*	3_UTR	0.86	chr1	153696747	153696981	235	*	intergenic	none		adipose_visceral_omentum	ENSG00000169418	ENSG00000169418	ENSG00000169418	+	protein_coding	+	protein_coding	3	18344	2755	Ambiguous	adipose_visceral_omentum:artery_aorta:artery_coronary	3	0	0
adipose_visceral_omentum:chr1:160144270:160144532:*	3_UTR	0.908	chr1	160144270	160144532	263	*	intergenic	none		adipose_visceral_omentum	ENSG00000018625	ENSG00000018625	ENSG00000018625	+	protein_coding	+	protein_coding	3	28773	679	Shared	adipose_subcutaneous:adipose_visceral_omentum:artery_aorta:artery_coronary:artery_tibial:spinalcordcervicalc-1:colon_sigmoid:colon_transverse:esophagus_gastroesophageal_junction:esophagus_muscularis:heart_atrial_appendage:heart_left_ventricle:nerve_tibial:pituitary	14	1	7.14
adipose_visceral_omentum:chr1:182378180:182378801:*	3_UTR	0.756	chr1	182378180	182378801	622	*	intergenic	none		adipose_visceral_omentum	ENSG00000135821	ENSG00000135821	ENSG00000135821	-	protein_coding	-	protein_coding	3	-14026	-2903	Ambiguous	adipose_subcutaneous:adipose_visceral_omentum:artery_coronary:artery_tibial:brain_cerebellar_hemisphere:colon_transverse:esophagus_gastroesophageal_junction:esophagus_muscularis:lung:spleen:thyroid	11	1	9.09
adipose_visceral_omentum:chr1:182379253:182381078:*	3_UTR	0.638	chr1	182379253	182381078	1826	*	intergenic	none		adipose_visceral_omentum	ENSG00000135821	ENSG00000135821	ENSG00000135821	-	protein_coding	-	protein_coding	3	-12953	-626	Ambiguous	adipose_visceral_omentum:brain_cerebellar_hemisphere:esophagus_gastroesophageal_junction:esophagus_muscularis:lung:spleen	6	1	16.67
adipose_visceral_omentum:chr1:212627461:212628044:*	3_UTR	0.628	chr1	212627461	212628044	584	*	intergenic	none		adipose_visceral_omentum	ENSG00000162771	ENSG00000162772	ENSG00000162772	+	protein_coding	+	protein_coding	3	62710	6684	Ambiguous	adipose_subcutaneous:adipose_visceral_omentum:artery_coronary:heart_left_ventricle:kidney_cortex:spleen	6	0	0
adipose_visceral_omentum:chr1:234602567:234602776:*	3_UTR	0.748	chr1	234602567	234602776	210	*	intergenic	none		adipose_visceral_omentum	ENSG00000168264	ENSG00000168264	ENSG00000168264	-	protein_coding	-	protein_coding	3	-6958	-1493	Ambiguous	adipose_visceral_omentum:artery_aorta:artery_coronary:colon_transverse:lung:muscle_skeletal:pancreas:skin_sun_exposed_lower_leg:small_intestine_terminal_ileum:stomach:whole_blood	11	0	0
adipose_visceral_omentum:chr2:37743:38000:*	3_UTR	0.772	chr2	37743	38000	258	*	intergenic	uannotated split read		adipose_visceral_omentum	ENSG00000184731	ENSG00000184731	ENSG00000184731	-	protein_coding	-	protein_coding	3	-9127	-814	Shared	adipose_visceral_omentum:colon_transverse:pituitary:small_intestine_terminal_ileum:stomach:thyroid	6	0	0
adipose_visceral_omentum:chr2:28419510:28421375:*	3_UTR	0.804	chr2	28419510	28421375	1866	*	intergenic	none		adipose_visceral_omentum	ENSG00000075426	ENSG00000075426	ENSG00000075426	+	protein_coding	+	protein_coding	3	28927	2198	Ambiguous	adipose_visceral_omentum:adrenal_gland:artery_coronary:anteriorcingulatecortexba24:frontalcortexba9:hippocampus:colon_sigmoid:colon_transverse:esophagus_gastroesophageal_junction:esophagus_muscularis:heart_atrial_appendage:heart_left_ventricle:kidney_cortex:lung:nerve_tibial:pituitary:skin_not_sun_exposed_suprapubic:skin_sun_exposed_lower_leg:small_intestine_terminal_ileum:spleen:stomach	21	3	14.29
adipose_visceral_omentum:chr2:31855271:31857132:*	3_UTR	0.74	chr2	31855271	31857132	1862	*	intergenic	none		adipose_visceral_omentum	ENSG00000273165	ENSG00000162959	ENSG00000162959	-	lincRNA	-	protein_coding	3	-155959	-7928	Ambiguous	adipose_visceral_omentum:adrenal_gland:artery_aorta:artery_coronary:artery_tibial:heart_atrial_appendage:heart_left_ventricle:kidney_cortex:pancreas:stomach:whole_blood	11	0	0
adipose_visceral_omentum:chr2:36838694:36839751:*	3_UTR	0.858	chr2	36838694	36839751	1058	*	intergenic	none		adipose_visceral_omentum	ENSG00000279519	ENSG00000115808	ENSG00000115808	-	TEC	-	protein_coding	3	-127778	-3889	Shared	adipose_subcutaneous:adipose_visceral_omentum:colon_sigmoid:heart_atrial_appendage:liver:muscle_skeletal:pancreas:thyroid:whole_blood	9	0	0
adipose_visceral_omentum:chr2:112190887:112192157:*	3_UTR	0.83	chr2	112190887	112192157	1271	*	intergenic	none		adipose_visceral_omentum	ENSG00000278962	ENSG00000144152	ENSG00000144152	+	TEC	+	protein_coding	3	53772	2671	Shared	adipose_visceral_omentum:adrenal_gland:artery_aorta:amygdala:caudatebasalganglia:hypothalamus:nucleusaccumbensbasalganglia:putamenbasalganglia:spinalcordcervicalc-1:colon_sigmoid:colon_transverse:esophagus_gastroesophageal_junction:esophagus_muscularis:heart_atrial_appendage:kidney_cortex:liver:lung:minor_salivary_gland:nerve_tibial:skin_not_sun_exposed_suprapubic:skin_sun_exposed_lower_leg:small…	24	6	25
adipose_visceral_omentum:chr2:112577904:112578512:*	3_UTR	0.846	chr2	112577904	112578512	609	*	intergenic	none		adipose_visceral_omentum	ENSG00000125630	ENSG00000125630	ENSG00000125630	+	protein_coding	+	protein_coding	3	36597	754	Shared	adipose_visceral_omentum:artery_aorta:artery_coronary:colon_transverse:esophagus_gastroesophageal_junction:esophagus_muscularis:heart_left_ventricle:liver:lung:minor_salivary_gland:muscle_skeletal:nerve_tibial:skin_sun_exposed_lower_leg:small_intestine_terminal_ileum:stomach	15	0	0
adipose_visceral_omentum:chr2:157412855:157414509:*	3_UTR	0.88	chr2	157412855	157414509	1655	*	intergenic	none		adipose_visceral_omentum	ENSG00000115165	ENSG00000115165	ENSG00000115165	-	protein_coding	-	protein_coding	3	-76106	-110	Ambiguous	adipose_subcutaneous:adipose_visceral_omentum:artery_coronary:artery_tibial:spinalcordcervicalc-1:colon_transverse:kidney_cortex:minor_salivary_gland	8	1	12.5
adipose_visceral_omentum:chr2:219170888:219171223:*	3_UTR	0.66	chr2	219170888	219171223	336	*	intergenic	none		adipose_visceral_omentum	ENSG00000280537	ENSG00000115649	ENSG00000115649	-	protein_coding	-	protein_coding	3	-7218	-674	Shared	adipose_visceral_omentum:artery_tibial:colon_sigmoid:esophagus_gastroesophageal_junction:esophagus_muscularis:heart_left_ventricle:liver:minor_salivary_gland:pancreas:skin_sun_exposed_lower_leg:spleen	11	0	0
adipose_visceral_omentum:chr2:222715460:222715624:*	3_UTR	0.82	chr2	222715460	222715624	165	*	intergenic	none		adipose_visceral_omentum	ENSG00000124003	ENSG00000124003	ENSG00000124003	+	protein_coding	+	protein_coding	3	43838	5530	Absolute tissue-specific	adipose_visceral_omentum	1	0	0
adipose_visceral_omentum:chr2:227566747:227567124:*	3_UTR	0.8	chr2	227566747	227567124	378	*	intergenic	none		adipose_visceral_omentum	ENSG00000173744	ENSG00000173744	ENSG00000173744	+	protein_coding	+	protein_coding	3	94972	5533	Shared	adipose_visceral_omentum:amygdala:anteriorcingulatecortexba24:caudatebasalganglia:hippocampus:hypothalamus:nucleusaccumbensbasalganglia:putamenbasalganglia:spinalcordcervicalc-1:lung:spleen	11	8	72.73
adipose_visceral_omentum:chr3:15652258:15653677:*	3_UTR	0.782	chr3	15652258	15653677	1420	*	intergenic	none		adipose_visceral_omentum	ENSG00000169814	ENSG00000169814	ENSG00000169814	+	protein_coding	+	protein_coding	3	52336	4618	Shared	adipose_subcutaneous:adipose_visceral_omentum:artery_aorta:artery_coronary:artery_tibial:amygdala:anteriorcingulatecortexba24:caudatebasalganglia:brain_cerebellar_hemisphere:frontalcortexba9:hippocampus:hypothalamus:nucleusaccumbensbasalganglia:putamenbasalganglia:spinalcordcervicalc-1:substantianigra:colon_sigmoid:colon_transverse:esophagus_gastroesophageal_junction:esophagus_mucosa:esophagus_mu…	35	11	31.43
adipose_visceral_omentum:chr3:16238551:16239685:*	3_UTR	0.786	chr3	16238551	16239685	1135	*	intergenic	none		adipose_visceral_omentum	ENSG00000131386	ENSG00000131386	ENSG00000131386	+	protein_coding	+	protein_coding	3	65036	6559	Shared	adipose_subcutaneous:adipose_visceral_omentum:artery_aorta:artery_coronary:artery_tibial:amygdala:anteriorcingulatecortexba24:caudatebasalganglia:frontalcortexba9:hippocampus:hypothalamus:nucleusaccumbensbasalganglia:putamenbasalganglia:spinalcordcervicalc-1:substantianigra:esophagus_gastroesophageal_junction:esophagus_muscularis:muscle_skeletal:nerve_tibial:skin_not_sun_exposed_suprapubic:skin_s…	22	10	45.45
adipose_visceral_omentum:chr3:16257103:16257881:*	3_UTR	0.718	chr3	16257103	16257881	779	*	intergenic	none		adipose_visceral_omentum	ENSG00000154813	ENSG00000154813	ENSG00000154813	-	protein_coding	-	protein_coding	3	-7869	-97	Shared	adipose_visceral_omentum:adrenal_gland:artery_aorta:colon_transverse:heart_atrial_appendage:heart_left_ventricle:kidney_cortex:liver:lung:minor_salivary_gland:pancreas:small_intestine_terminal_ileum:spleen:stomach:thyroid	15	0	0
adipose_visceral_omentum:chr3:113713674:113714428:*	3_UTR	0.662	chr3	113713674	113714428	755	*	intergenic	none		adipose_visceral_omentum	ENSG00000121579	ENSG00000121579	ENSG00000121579	-	protein_coding	-	protein_coding	3	-32626	-2032	Ambiguous	adipose_visceral_omentum:artery_aorta:artery_coronary:artery_tibial:heart_atrial_appendage:heart_left_ventricle:lung:minor_salivary_gland:nerve_tibial:skin_not_sun_exposed_suprapubic:skin_sun_exposed_lower_leg:thyroid:whole_blood	13	0	0
adipose_visceral_omentum:chr3:113714492:113715607:*	3_UTR	0.686	chr3	113714492	113715607	1116	*	intergenic	none		adipose_visceral_omentum	ENSG00000121579	ENSG00000121579	ENSG00000121579	-	protein_coding	-	protein_coding	3	-31808	-853	Ambiguous	adipose_visceral_omentum:artery_aorta:artery_coronary:artery_tibial:heart_atrial_appendage:heart_left_ventricle:lung:minor_salivary_gland:nerve_tibial:skin_not_sun_exposed_suprapubic:skin_sun_exposed_lower_leg:thyroid:whole_blood	13	0	0
adipose_visceral_omentum:chr3:146182379:146183461:*	3_UTR	0.608	chr3	146182379	146183461	1083	*	intergenic	none		adipose_visceral_omentum	ENSG00000114698	ENSG00000114698	ENSG00000114698	-	protein_coding	-	protein_coding	3	-68800	-8878	Shared	adipose_subcutaneous:adipose_visceral_omentum:adrenal_gland:artery_aorta:artery_coronary:colon_sigmoid:colon_transverse:esophagus_gastroesophageal_junction:esophagus_muscularis:liver:lung:nerve_tibial:spleen:thyroid	14	0	0
adipose_visceral_omentum:chr3:146185685:146186008:*	3_UTR	0.692	chr3	146185685	146186008	324	*	intergenic	uannotated split read		adipose_visceral_omentum	ENSG00000114698	ENSG00000114698	ENSG00000114698	-	protein_coding	-	protein_coding	3	-65494	-6331	Shared	adipose_subcutaneous:adipose_visceral_omentum:adrenal_gland:artery_aorta:artery_coronary:esophagus_gastroesophageal_junction:liver:lung:nerve_tibial:thyroid	10	0	0
adipose_visceral_omentum:chr3:157144272:157145023:*	3_UTR	0.672	chr3	157144272	157145023	752	*	intergenic	none		adipose_visceral_omentum	ENSG00000163660	ENSG00000163660	ENSG00000163660	-	protein_coding	-	protein_coding	3	-16488	-1485	Ambiguous	adipose_visceral_omentum:amygdala:anteriorcingulatecortexba24:caudatebasalganglia:frontalcortexba9:hypothalamus:nucleusaccumbensbasalganglia:putamenbasalganglia:heart_left_ventricle:kidney_cortex:liver:lung:muscle_skeletal:nerve_tibial:pancreas:spleen:stomach:whole_blood	18	7	38.89
adipose_visceral_omentum:chr3:184198382:184199361:*	3_UTR	0.742	chr3	184198382	184199361	980	*	intergenic	none		adipose_visceral_omentum	ENSG00000161204	ENSG00000161204	ENSG00000161204	+	protein_coding	+	protein_coding	3	13338	4370	Shared	adipose_subcutaneous:adipose_visceral_omentum:artery_aorta:artery_tibial:esophagus_mucosa:heart_atrial_appendage:kidney_cortex:liver:lung:minor_salivary_gland:nerve_tibial:pancreas:stomach:thyroid:whole_blood	15	0	0
adipose_visceral_omentum:chr4:17458775:17459043:*	3_UTR	0.638	chr4	17458775	17459043	269	*	intergenic	uannotated split read		adipose_visceral_omentum	ENSG00000151552	ENSG00000151552	ENSG00000151552	-	protein_coding	-	protein_coding	3	-53459	-1218	Shared	adipose_visceral_omentum:artery_aorta:artery_coronary:artery_tibial:amygdala:anteriorcingulatecortexba24:caudatebasalganglia:brain_cerebellar_hemisphere:frontalcortexba9:hippocampus:hypothalamus:nucleusaccumbensbasalganglia:putamenbasalganglia:spinalcordcervicalc-1:substantianigra:colon_sigmoid:colon_transverse:esophagus_gastroesophageal_junction:esophagus_muscularis:heart_atrial_appendage:heart_…	27	11	40.74
adipose_visceral_omentum:chr4:26760898:26761407:*	3_UTR	0.894	chr4	26760898	26761407	510	*	intergenic	none		adipose_visceral_omentum	ENSG00000109680	ENSG00000109680	ENSG00000109680	+	protein_coding	+	protein_coding	3	184970	5547	Shared	adipose_subcutaneous:adipose_visceral_omentum:adrenal_gland:artery_aorta:artery_coronary:artery_tibial:colon_sigmoid:colon_transverse:esophagus_gastroesophageal_junction:esophagus_muscularis:heart_atrial_appendage:heart_left_ventricle:kidney_cortex:lung:minor_salivary_gland:muscle_skeletal:nerve_tibial:pancreas:skin_not_sun_exposed_suprapubic:spleen:stomach:thyroid	22	0	0
adipose_visceral_omentum:chr4:77620318:77620364:*	3_UTR	0.708	chr4	77620318	77620364	47	*	intergenic	none		adipose_visceral_omentum	ENSG00000156234	ENSG00000156234	ENSG00000156234	+	protein_coding	+	protein_coding	3	108611	8484	Shared	adipose_visceral_omentum:brain_cerebellar_hemisphere:lung:nerve_tibial:pituitary	5	1	20
adipose_visceral_omentum:chr4:86822774:86823076:*	3_UTR	0.864	chr4	86822774	86823076	303	*	intergenic	none		adipose_visceral_omentum	ENSG00000145283	ENSG00000145283	ENSG00000145283	-	protein_coding	-	protein_coding	3	-26489	-392	Ambiguous	adipose_subcutaneous:adipose_visceral_omentum:esophagus_mucosa:nerve_tibial	4	0	0
adipose_visceral_omentum:chr4:99303462:99304582:*	3_UTR	0.812	chr4	99303462	99304582	1121	*	intergenic	none		adipose_visceral_omentum	ENSG00000196616	ENSG00000196616	ENSG00000196616	-	protein_coding	-	protein_coding	3	-49298	-382	Ambiguous	adipose_subcutaneous:adipose_visceral_omentum:artery_tibial:lung	4	0	0
adipose_visceral_omentum:chr4:109544654:109545028:*	3_UTR	0.9	chr4	109544654	109545028	375	*	intergenic	none		adipose_visceral_omentum	ENSG00000138802	ENSG00000138802	ENSG00000138802	+	protein_coding	+	protein_coding	3	111256	3758	Ambiguous	adipose_subcutaneous:adipose_visceral_omentum:adrenal_gland:artery_aorta:artery_coronary:artery_tibial:amygdala:anteriorcingulatecortexba24:caudatebasalganglia:frontalcortexba9:hippocampus:hypothalamus:nucleusaccumbensbasalganglia:putamenbasalganglia:spinalcordcervicalc-1:substantianigra:colon_sigmoid:colon_transverse:esophagus_gastroesophageal_junction:esophagus_mucosa:esophagus_muscularis:heart…	36	10	27.78
adipose_visceral_omentum:chr4:173329877:173331044:*	3_UTR	0.84	chr4	173329877	173331044	1168	*	intergenic	none		adipose_visceral_omentum	ENSG00000248774	ENSG00000164104	ENSG00000164104	-	antisense	-	protein_coding	3	-5248	-651	Shared	adipose_subcutaneous:adipose_visceral_omentum:artery_aorta:artery_coronary:amygdala:anteriorcingulatecortexba24:caudatebasalganglia:frontalcortexba9:hippocampus:hypothalamus:nucleusaccumbensbasalganglia:putamenbasalganglia:spinalcordcervicalc-1:substantianigra:colon_sigmoid:colon_transverse:esophagus_gastroesophageal_junction:esophagus_mucosa:esophagus_muscularis:heart_atrial_appendage:heart_left…	29	10	34.48
adipose_visceral_omentum:chr4:173380105:173380396:*	3_UTR	0.698	chr4	173380105	173380396	292	*	intergenic	none		adipose_visceral_omentum	ENSG00000164105	ENSG00000164105	ENSG00000164105	+	protein_coding	+	protein_coding	3	10427	2573	Shared	adipose_subcutaneous:adipose_visceral_omentum:adrenal_gland:artery_aorta:artery_coronary:spinalcordcervicalc-1:substantianigra:colon_sigmoid:colon_transverse:esophagus_gastroesophageal_junction:esophagus_muscularis:heart_atrial_appendage:heart_left_ventricle:lung:minor_salivary_gland:nerve_tibial:pituitary:skin_not_sun_exposed_suprapubic:small_intestine_terminal_ileum:spleen:stomach:thyroid:whole…	23	2	8.7
adipose_visceral_omentum:chr5:50393933:50394538:*	3_UTR	0.768	chr5	50393933	50394538	606	*	intergenic	none		adipose_visceral_omentum	ENSG00000170571	ENSG00000170571	ENSG00000170571	-	protein_coding	-	protein_coding	3	-49315	-1654	Shared	adipose_visceral_omentum:adrenal_gland:artery_coronary:anteriorcingulatecortexba24:frontalcortexba9:hippocampus:hypothalamus:putamenbasalganglia:spinalcordcervicalc-1:substantianigra:heart_left_ventricle:lung:pituitary:skin_not_sun_exposed_suprapubic:skin_sun_exposed_lower_leg:thyroid:whole_blood	17	7	41.18
adipose_visceral_omentum:chr5:50394610:50395177:*	3_UTR	0.794	chr5	50394610	50395177	568	*	intergenic	none		adipose_visceral_omentum	ENSG00000170571	ENSG00000170571	ENSG00000170571	-	protein_coding	-	protein_coding	3	-48638	-1015	Shared	adipose_visceral_omentum:adrenal_gland:frontalcortexba9:hypothalamus:lung:pituitary:thyroid:whole_blood	8	2	25
adipose_visceral_omentum:chr5:62628821:62629893:*	3_UTR	0.868	chr5	62628821	62629893	1073	*	intergenic	none		adipose_visceral_omentum	ENSG00000086200	ENSG00000086200	ENSG00000086200	+	protein_coding	+	protein_coding	3	225921	239	Ambiguous	adipose_subcutaneous:adipose_visceral_omentum:adrenal_gland:artery_aorta:artery_coronary:artery_tibial:amygdala:brain_cerebellar_hemisphere:nucleusaccumbensbasalganglia:putamenbasalganglia:spinalcordcervicalc-1:substantianigra:colon_sigmoid:esophagus_gastroesophageal_junction:esophagus_muscularis:heart_atrial_appendage:kidney_cortex:lung:muscle_skeletal:nerve_tibial:pituitary:spleen:stomach:thyro…	24	6	25
adipose_visceral_omentum:chr5:78479453:78480692:*	3_UTR	0.874	chr5	78479453	78480692	1240	*	intergenic	none		adipose_visceral_omentum	ENSG00000085365	ENSG00000085365	ENSG00000085365	+	protein_coding	+	protein_coding	3	120109	382	Shared	adipose_subcutaneous:adipose_visceral_omentum:adrenal_gland:colon_sigmoid:colon_transverse:esophagus_gastroesophageal_junction:esophagus_mucosa:esophagus_muscularis:heart_atrial_appendage:heart_left_ventricle:kidney_cortex:liver:lung:minor_salivary_gland:nerve_tibial:pancreas:skin_not_sun_exposed_suprapubic:skin_sun_exposed_lower_leg:small_intestine_terminal_ileum:spleen:stomach:thyroid	22	0	0
adipose_visceral_omentum:chr5:83584866:83585034:*	3_UTR	0.694	chr5	83584866	83585034	169	*	intergenic	none		adipose_visceral_omentum	ENSG00000038427	ENSG00000038427	ENSG00000038427	+	protein_coding	+	protein_coding	3	113569	2563	Ambiguous	adipose_subcutaneous:adipose_visceral_omentum:adrenal_gland:artery_tibial:amygdala:anteriorcingulatecortexba24:caudatebasalganglia:brain_cerebellar_hemisphere:frontalcortexba9:hippocampus:hypothalamus:nucleusaccumbensbasalganglia:putamenbasalganglia:spinalcordcervicalc-1:substantianigra:colon_sigmoid:esophagus_gastroesophageal_junction:esophagus_muscularis:heart_atrial_appendage:heart_left_ventri…	23	11	47.83
adipose_visceral_omentum:chr5:133109772:133109844:*	3_UTR	0.914	chr5	133109772	133109844	73	*	intergenic	none		adipose_visceral_omentum	ENSG00000251616	ENSG00000170606	ENSG00000170606	-	lincRNA	+	protein_coding	3	57882	3323	Shared	adipose_subcutaneous:adipose_visceral_omentum:adrenal_gland:artery_aorta:artery_coronary:artery_tibial:amygdala:anteriorcingulatecortexba24:caudatebasalganglia:brain_cerebellar_hemisphere:frontalcortexba9:hippocampus:hypothalamus:nucleusaccumbensbasalganglia:putamenbasalganglia:spinalcordcervicalc-1:substantianigra:colon_sigmoid:colon_transverse:esophagus_gastroesophageal_junction:esophagus_mucos…	37	11	29.73
adipose_visceral_omentum:chr5:149637387:149638026:*	3_UTR	0.748	chr5	149637387	149638026	640	*	intergenic	none		adipose_visceral_omentum	ENSG00000183111	ENSG00000183111	ENSG00000183111	+	protein_coding	+	protein_coding	3	86079	2419	Ambiguous	adipose_subcutaneous:adipose_visceral_omentum:amygdala:hippocampus:hypothalamus:putamenbasalganglia:substantianigra:colon_sigmoid:colon_transverse:kidney_cortex:liver:muscle_skeletal:skin_not_sun_exposed_suprapubic:small_intestine_terminal_ileum:stomach	15	5	33.33
adipose_visceral_omentum:chr5:180844248:180845220:*	3_UTR	0.858	chr5	180844248	180845220	973	*	intergenic	none		adipose_visceral_omentum	ENSG00000196670	ENSG00000196670	ENSG00000196670	-	protein_coding	-	protein_coding	3	-17037	-2391	Ambiguous	adipose_subcutaneous:adipose_visceral_omentum:adrenal_gland:artery_aorta:artery_coronary:artery_tibial:amygdala:anteriorcingulatecortexba24:frontalcortexba9:hypothalamus:nucleusaccumbensbasalganglia:spinalcordcervicalc-1:substantianigra:esophagus_mucosa:esophagus_muscularis:heart_atrial_appendage:heart_left_ventricle:liver:minor_salivary_gland:muscle_skeletal:nerve_tibial:pancreas:pituitary:skin_…	27	7	25.93
adipose_visceral_omentum:chr6:26113207:26114344:*	3_UTR	0.936	chr6	26113207	26114344	1138	*	intergenic	none		adipose_visceral_omentum	ENSG00000180596	ENSG00000180596	ENSG00000180596	-	protein_coding	-	protein_coding	3	-10719	-529	Shared	adipose_subcutaneous:adipose_visceral_omentum:adrenal_gland:artery_aorta:artery_coronary:artery_tibial:anteriorcingulatecortexba24:caudatebasalganglia:brain_cerebellar_hemisphere:frontalcortexba9:hypothalamus:nucleusaccumbensbasalganglia:putamenbasalganglia:substantianigra:colon_sigmoid:colon_transverse:esophagus_gastroesophageal_junction:esophagus_mucosa:esophagus_muscularis:heart_atrial_appenda…	32	8	25
adipose_visceral_omentum:chr6:27142434:27143173:*	3_UTR	0.786	chr6	27142434	27143173	740	*	intergenic	none		adipose_visceral_omentum	ENSG00000276180	ENSG00000197903	ENSG00000197903	+	protein_coding	-	protein_coding	3	-4364	-3245	Ambiguous	adipose_visceral_omentum:spinalcordcervicalc-1:colon_transverse:esophagus_mucosa:lung:minor_salivary_gland:skin_not_sun_exposed_suprapubic:spleen:whole_blood	9	1	11.11
adipose_visceral_omentum:chr6:29948202:29949512:*	3_UTR	0.666	chr6	29948202	29949512	1311	*	intergenic	uannotated split read		adipose_visceral_omentum	ENSG00000206503	ENSG00000206503	ENSG00000206503	+	protein_coding	+	protein_coding	3	8252	2318	Shared	adipose_subcutaneous:adipose_visceral_omentum:adrenal_gland:artery_aorta:artery_coronary:artery_tibial:amygdala:anteriorcingulatecortexba24:caudatebasalganglia:brain_cerebellar_hemisphere:frontalcortexba9:hippocampus:hypothalamus:nucleusaccumbensbasalganglia:putamenbasalganglia:spinalcordcervicalc-1:substantianigra:colon_sigmoid:esophagus_gastroesophageal_junction:esophagus_mucosa:esophagus_muscu…	30	11	36.67
adipose_visceral_omentum:chr6:31830683:31831418:*	3_UTR	0.638	chr6	31830683	31831418	736	*	intergenic	uannotated split read		adipose_visceral_omentum	ENSG00000285565	ENSG00000204388	ENSG00000204388	+	processed_transcript	+	protein_coding	3	3683	428	Ambiguous	adipose_visceral_omentum:adrenal_gland:artery_aorta:artery_coronary:amygdala:caudatebasalganglia:frontalcortexba9:hippocampus:hypothalamus:nucleusaccumbensbasalganglia:putamenbasalganglia:spinalcordcervicalc-1:substantianigra:colon_sigmoid:colon_transverse:esophagus_gastroesophageal_junction:heart_atrial_appendage:heart_left_ventricle:kidney_cortex:liver:lung:pancreas:pituitary:skin_not_sun_expos…	27	9	33.33
adipose_visceral_omentum:chr6:32860104:32860681:*	3_UTR	0.682	chr6	32860104	32860681	578	*	intergenic	none		adipose_visceral_omentum	ENSG00000240065	ENSG00000240065	ENSG00000240065	+	protein_coding	+	protein_coding	3	16545	519	Ambiguous	adipose_subcutaneous:adipose_visceral_omentum:adrenal_gland:anteriorcingulatecortexba24:frontalcortexba9:hypothalamus:nucleusaccumbensbasalganglia:colon_sigmoid:colon_transverse:heart_left_ventricle:kidney_cortex:nerve_tibial:stomach	13	4	30.77
adipose_visceral_omentum:chr6:41934035:41934575:*	3_UTR	0.644	chr6	41934035	41934575	541	*	intergenic	none		adipose_visceral_omentum	ENSG00000112576	ENSG00000112576	ENSG00000112576	-	protein_coding	-	protein_coding	3	-116322	-358	Shared	adipose_subcutaneous:adipose_visceral_omentum:adrenal_gland:artery_aorta:artery_coronary:amygdala:anteriorcingulatecortexba24:caudatebasalganglia:brain_cerebellar_hemisphere:frontalcortexba9:hippocampus:hypothalamus:nucleusaccumbensbasalganglia:putamenbasalganglia:spinalcordcervicalc-1:substantianigra:colon_sigmoid:colon_transverse:esophagus_gastroesophageal_junction:esophagus_mucosa:esophagus_mu…	37	11	29.73
adipose_visceral_omentum:chr6:73512393:73512819:*	3_UTR	0.644	chr6	73512393	73512819	427	*	intergenic	none		adipose_visceral_omentum	ENSG00000156508	ENSG00000156508	ENSG00000156508	-	protein_coding	-	protein_coding	3	-11404	-2931	Absolute tissue-specific	adipose_visceral_omentum	1	0	0
adipose_visceral_omentum:chr6:89254532:89255846:*	3_UTR	0.936	chr6	89254532	89255846	1315	*	intergenic	none		adipose_visceral_omentum	ENSG00000111886	ENSG00000111886	ENSG00000111886	-	protein_coding	-	protein_coding	3	-60767	-1362	Shared	adipose_visceral_omentum:adrenal_gland:artery_aorta:artery_coronary:artery_tibial:colon_sigmoid:colon_transverse:esophagus_gastroesophageal_junction:esophagus_muscularis:heart_atrial_appendage:heart_left_ventricle:liver:minor_salivary_gland:muscle_skeletal:pancreas:pituitary:small_intestine_terminal_ileum:stomach:thyroid	19	0	0
adipose_visceral_omentum:chr6:110895990:110897946:*	3_UTR	0.854	chr6	110895990	110897946	1957	*	intergenic	none		adipose_visceral_omentum	ENSG00000123505	ENSG00000123505	ENSG00000123505	+	protein_coding	+	protein_coding	3	23176	277	Shared	adipose_subcutaneous:adipose_visceral_omentum:adrenal_gland:artery_aorta:artery_coronary:artery_tibial:colon_sigmoid:esophagus_gastroesophageal_junction:esophagus_muscularis:heart_atrial_appendage:kidney_cortex:liver:lung:minor_salivary_gland:muscle_skeletal:nerve_tibial:skin_sun_exposed_lower_leg:small_intestine_terminal_ileum:thyroid:whole_blood	20	0	0
adipose_visceral_omentum:chr6:110898027:110898733:*	3_UTR	0.658	chr6	110898027	110898733	707	*	intergenic	none		adipose_visceral_omentum	ENSG00000123505	ENSG00000123505	ENSG00000123505	+	protein_coding	+	protein_coding	3	23963	2314	Shared	adipose_subcutaneous:adipose_visceral_omentum:adrenal_gland:artery_aorta:artery_coronary:artery_tibial:colon_sigmoid:esophagus_gastroesophageal_junction:esophagus_muscularis:heart_atrial_appendage:kidney_cortex:liver:lung:minor_salivary_gland:muscle_skeletal:nerve_tibial:skin_sun_exposed_lower_leg:small_intestine_terminal_ileum:thyroid:whole_blood	20	0	0
adipose_visceral_omentum:chr6:150061298:150062376:*	3_UTR	0.77	chr6	150061298	150062376	1079	*	intergenic	none		adipose_visceral_omentum	ENSG00000131019	ENSG00000131019	ENSG00000131019	-	protein_coding	-	protein_coding	3	-7797	-774	Ambiguous	adipose_subcutaneous:adipose_visceral_omentum:adrenal_gland:artery_aorta:artery_coronary:amygdala:anteriorcingulatecortexba24:frontalcortexba9:hippocampus:hypothalamus:nucleusaccumbensbasalganglia:esophagus_mucosa:heart_atrial_appendage:kidney_cortex:lung:nerve_tibial:pancreas:stomach:thyroid	19	6	31.58
adipose_visceral_omentum:chr6:151402811:151403026:*	3_UTR	0.95	chr6	151402811	151403026	216	*	intergenic	none		adipose_visceral_omentum	ENSG00000155906	ENSG00000155906	ENSG00000155906	-	protein_coding	-	protein_coding	3	-49370	-1736	Shared	adipose_subcutaneous:adipose_visceral_omentum:adrenal_gland:artery_aorta:artery_coronary:artery_tibial:colon_sigmoid:colon_transverse:esophagus_gastroesophageal_junction:esophagus_mucosa:esophagus_muscularis:heart_atrial_appendage:heart_left_ventricle:liver:lung:minor_salivary_gland:muscle_skeletal:pancreas:skin_not_sun_exposed_suprapubic:skin_sun_exposed_lower_leg:stomach:whole_blood	22	0	0
adipose_visceral_omentum:chr6:170534590:170534978:*	3_UTR	0.904	chr6	170534590	170534978	389	*	intergenic	uannotated split read		adipose_visceral_omentum	ENSG00000008018	ENSG00000008018	ENSG00000008018	-	protein_coding	-	protein_coding	3	-18751	-139	Shared	adipose_subcutaneous:adipose_visceral_omentum:artery_tibial:brain_cerebellar_hemisphere:colon_sigmoid:colon_transverse:esophagus_mucosa:esophagus_muscularis:heart_atrial_appendage:lung:minor_salivary_gland:nerve_tibial:pancreas:skin_not_sun_exposed_suprapubic:skin_sun_exposed_lower_leg:small_intestine_terminal_ileum:stomach:thyroid	18	1	5.56
adipose_visceral_omentum:chr7:2533507:2535302:*	3_UTR	0.61	chr7	2533507	2535302	1796	*	intergenic	none		adipose_visceral_omentum	ENSG00000106009	ENSG00000106009	ENSG00000106009	-	protein_coding	-	protein_coding	3	-22220	-2575	Ambiguous	adipose_subcutaneous:adipose_visceral_omentum:skin_not_sun_exposed_suprapubic:skin_sun_exposed_lower_leg	4	0	0
adipose_visceral_omentum:chr7:6657924:6658193:*	3_UTR	0.79	chr7	6657924	6658193	270	*	intergenic	none		adipose_visceral_omentum	ENSG00000205903	ENSG00000205903	ENSG00000205903	+	protein_coding	+	protein_coding	3	20871	1492	Shared	adipose_visceral_omentum:adrenal_gland:artery_aorta:artery_coronary:artery_tibial:colon_sigmoid:colon_transverse:esophagus_mucosa:heart_atrial_appendage:heart_left_ventricle:kidney_cortex:liver:lung:muscle_skeletal:nerve_tibial:small_intestine_terminal_ileum:stomach:thyroid:whole_blood	19	0	0
adipose_visceral_omentum:chr7:15604100:15604458:*	3_UTR	0.684	chr7	15604100	15604458	359	*	intergenic	none		adipose_visceral_omentum	ENSG00000106511	ENSG00000106511	ENSG00000106511	-	protein_coding	-	protein_coding	3	-82712	-6754	Shared	adipose_subcutaneous:adipose_visceral_omentum:artery_coronary:artery_tibial:heart_left_ventricle:lung:nerve_tibial	7	0	0
adipose_visceral_omentum:chr7:118198539:118199239:*	3_UTR	0.65	chr7	118198539	118199239	701	*	intergenic	none		adipose_visceral_omentum	ENSG00000128534	ENSG00000128534	ENSG00000128534	+	protein_coding	+	protein_coding	3	15207	5715	Shared	adipose_subcutaneous:adipose_visceral_omentum:adrenal_gland:esophagus_mucosa:muscle_skeletal:skin_sun_exposed_lower_leg	6	0	0
adipose_visceral_omentum:chr7:127342969:127343148:*	3_UTR	0.716	chr7	127342969	127343148	180	*	intergenic	none		adipose_visceral_omentum	ENSG00000048405	ENSG00000048405	ENSG00000048405	-	protein_coding	-	protein_coding	3	-88955	-3642	Shared	adipose_visceral_omentum:adrenal_gland:artery_aorta:artery_coronary:colon_sigmoid:colon_transverse:esophagus_gastroesophageal_junction:esophagus_muscularis:heart_atrial_appendage:heart_left_ventricle:kidney_cortex:liver:lung:muscle_skeletal:nerve_tibial:pancreas:spleen:thyroid	18	0	0
adipose_visceral_omentum:chr8:6760330:6761415:*	3_UTR	0.672	chr8	6760330	6761415	1086	*	intergenic	none		adipose_visceral_omentum	ENSG00000155189	ENSG00000155189	ENSG00000155189	+	protein_coding	+	protein_coding	3	53058	664	Ambiguous	adipose_subcutaneous:adipose_visceral_omentum:artery_aorta:artery_coronary:artery_tibial:colon_sigmoid:esophagus_gastroesophageal_junction:esophagus_muscularis:heart_atrial_appendage:heart_left_ventricle:liver:lung:minor_salivary_gland:pancreas:skin_not_sun_exposed_suprapubic:skin_sun_exposed_lower_leg:thyroid	17	0	0
adipose_visceral_omentum:chr8:25427411:25427801:*	3_UTR	0.918	chr8	25427411	25427801	391	*	intergenic	none		adipose_visceral_omentum	ENSG00000104756	ENSG00000104756	ENSG00000104756	-	protein_coding	-	protein_coding	3	-31065	-46	Shared	adipose_subcutaneous:adipose_visceral_omentum:hippocampus:spinalcordcervicalc-1:substantianigra:esophagus_mucosa:kidney_cortex:muscle_skeletal:pancreas:spleen:thyroid:whole_blood	12	3	25
adipose_visceral_omentum:chr9:35759661:35760220:*	3_UTR	0.946	chr9	35759661	35760220	560	*	intergenic	none		adipose_visceral_omentum	ENSG00000107185	ENSG00000107185	ENSG00000107185	+	protein_coding	+	protein_coding	3	10933	1086	Shared	adipose_subcutaneous:adipose_visceral_omentum:adrenal_gland:artery_aorta:artery_coronary:artery_tibial:colon_sigmoid:colon_transverse:esophagus_gastroesophageal_junction:esophagus_mucosa:esophagus_muscularis:heart_atrial_appendage:kidney_cortex:liver:lung:minor_salivary_gland:nerve_tibial:pancreas:skin_not_sun_exposed_suprapubic:small_intestine_terminal_ileum:spleen:stomach:thyroid	23	0	0
adipose_visceral_omentum:chr9:35764218:35764950:*	3_UTR	0.894	chr9	35764218	35764950	733	*	intergenic	none		adipose_visceral_omentum	ENSG00000107185	ENSG00000107185	ENSG00000107185	+	protein_coding	+	protein_coding	3	15663	5643	Ambiguous	adipose_subcutaneous:adipose_visceral_omentum:adrenal_gland:artery_aorta:artery_coronary:colon_sigmoid:colon_transverse:liver:minor_salivary_gland:pancreas:spleen:stomach:thyroid	13	0	0
adipose_visceral_omentum:chr9:39069629:39069750:*	3_UTR	0.834	chr9	39069629	39069750	122	*	intergenic	none		adipose_visceral_omentum	ENSG00000106714	ENSG00000106714	ENSG00000106714	-	protein_coding	-	protein_coding	3	-218686	-3017	Shared	adipose_subcutaneous:adipose_visceral_omentum:artery_aorta:amygdala:anteriorcingulatecortexba24:frontalcortexba9:hippocampus:hypothalamus:substantianigra:colon_sigmoid:colon_transverse:esophagus_mucosa:heart_atrial_appendage:heart_left_ventricle:kidney_cortex:minor_salivary_gland:skin_not_sun_exposed_suprapubic:skin_sun_exposed_lower_leg:small_intestine_terminal_ileum:spleen	20	6	30
adipose_visceral_omentum:chr9:39071616:39071701:*	3_UTR	0.836	chr9	39071616	39071701	86	*	intergenic	none		adipose_visceral_omentum	ENSG00000106714	ENSG00000106714	ENSG00000106714	-	protein_coding	-	protein_coding	3	-216699	-1066	Shared	adipose_subcutaneous:adipose_visceral_omentum:artery_aorta:artery_coronary:hypothalamus:spinalcordcervicalc-1:substantianigra:colon_transverse:esophagus_mucosa:heart_atrial_appendage:heart_left_ventricle:kidney_cortex:minor_salivary_gland:nerve_tibial:small_intestine_terminal_ileum:spleen	16	3	18.75
adipose_visceral_omentum:chr9:73171125:73171321:*	3_UTR	0.698	chr9	73171125	73171321	197	*	intergenic	none		adipose_visceral_omentum	ENSG00000135046	ENSG00000135046	ENSG00000135046	+	protein_coding	+	protein_coding	3	19564	732	Ambiguous	adipose_visceral_omentum:esophagus_mucosa	2	0	0
adipose_visceral_omentum:chr9:113310082:113310168:*	3_UTR	0.614	chr9	113310082	113310168	87	*	intergenic	none		adipose_visceral_omentum	ENSG00000148225	ENSG00000148225	ENSG00000148225	-	protein_coding	-	protein_coding	3	-30216	-3054	Shared	adipose_subcutaneous:adipose_visceral_omentum:artery_aorta:artery_coronary:artery_tibial:brain_cerebellar_hemisphere:frontalcortexba9:hippocampus:hypothalamus:spinalcordcervicalc-1:substantianigra:colon_sigmoid:colon_transverse:esophagus_gastroesophageal_junction:esophagus_mucosa:esophagus_muscularis:heart_atrial_appendage:heart_left_ventricle:liver:lung:minor_salivary_gland:muscle_skeletal:nerve…	30	6	20
adipose_visceral_omentum:chr10:72092220:72093004:*	3_UTR	0.648	chr10	72092220	72093004	785	*	intergenic	uannotated split read		adipose_visceral_omentum	ENSG00000138303	ENSG00000138303	ENSG00000138303	-	protein_coding	-	protein_coding	3	-124914	-3028	Shared	adipose_subcutaneous:adipose_visceral_omentum:adrenal_gland:artery_aorta:artery_coronary:artery_tibial:amygdala:anteriorcingulatecortexba24:caudatebasalganglia:brain_cerebellar_hemisphere:frontalcortexba9:hippocampus:hypothalamus:nucleusaccumbensbasalganglia:putamenbasalganglia:spinalcordcervicalc-1:substantianigra:colon_sigmoid:colon_transverse:esophagus_gastroesophageal_junction:esophagus_mucos…	35	11	31.43
adipose_visceral_omentum:chr11:33696789:33697185:*	3_UTR	0.736	chr11	33696789	33697185	397	*	intergenic	none		adipose_visceral_omentum	ENSG00000255202	ENSG00000205177	ENSG00000205177	-	antisense	-	protein_coding	3	-4012	-1076	Absolute tissue-specific	adipose_visceral_omentum	1	0	0
adipose_visceral_omentum:chr11:73870315:73871478:*	3_UTR	0.78	chr11	73870315	73871478	1164	*	intergenic	none		adipose_visceral_omentum	ENSG00000181924	ENSG00000181924	ENSG00000181924	-	protein_coding	-	protein_coding	3	-6673	-1189	Shared	adipose_subcutaneous:adipose_visceral_omentum:artery_aorta:artery_coronary:artery_tibial:colon_sigmoid:colon_transverse:esophagus_gastroesophageal_junction:esophagus_mucosa:esophagus_muscularis:heart_atrial_appendage:heart_left_ventricle:lung:minor_salivary_gland:muscle_skeletal:nerve_tibial:pancreas:skin_not_sun_exposed_suprapubic:skin_sun_exposed_lower_leg:small_intestine_terminal_ileum:spleen:…	23	0	0
adipose_visceral_omentum:chr11:73872209:73872432:*	3_UTR	0.858	chr11	73872209	73872432	224	*	intergenic	none		adipose_visceral_omentum	ENSG00000181924	ENSG00000181924	ENSG00000181924	-	protein_coding	-	protein_coding	3	-4779	-235	Shared	adipose_visceral_omentum:artery_coronary:artery_tibial:colon_sigmoid:colon_transverse:heart_atrial_appendage:heart_left_ventricle:minor_salivary_gland:muscle_skeletal:nerve_tibial:small_intestine_terminal_ileum:spleen:stomach	13	0	0
adipose_visceral_omentum:chr11:129861663:129862023:*	3_UTR	0.656	chr11	129861663	129862023	361	*	intergenic	none		adipose_visceral_omentum	ENSG00000170322	ENSG00000170322	ENSG00000170322	-	protein_coding	-	protein_coding	3	-33927	-1613	Ambiguous	adipose_subcutaneous:adipose_visceral_omentum:adrenal_gland:artery_aorta:artery_coronary:artery_tibial:amygdala:anteriorcingulatecortexba24:caudatebasalganglia:frontalcortexba9:hippocampus:hypothalamus:nucleusaccumbensbasalganglia:putamenbasalganglia:spinalcordcervicalc-1:substantianigra:colon_sigmoid:esophagus_gastroesophageal_junction:esophagus_muscularis:heart_atrial_appendage:heart_left_ventr…	24	10	41.67
adipose_visceral_omentum:chr12:4358410:4359947:*	3_UTR	0.656	chr12	4358410	4359947	1538	*	intergenic	none		adipose_visceral_omentum	ENSG00000285901	ENSG00000078237	ENSG00000078237	+	protein_coding	+	protein_coding	3	52184	3817	Shared	adipose_subcutaneous:adipose_visceral_omentum:adrenal_gland:artery_aorta:artery_coronary:artery_tibial:caudatebasalganglia:brain_cerebellar_hemisphere:nucleusaccumbensbasalganglia:putamenbasalganglia:spinalcordcervicalc-1:colon_sigmoid:colon_transverse:esophagus_gastroesophageal_junction:esophagus_mucosa:esophagus_muscularis:heart_atrial_appendage:heart_left_ventricle:kidney_cortex:liver:lung:min…	33	5	15.15
adipose_visceral_omentum:chr12:6392491:6392555:*	3_UTR	0.614	chr12	6392491	6392555	65	*	intergenic	none		adipose_visceral_omentum	ENSG00000111321	ENSG00000111321	ENSG00000111321	+	protein_coding	+	protein_coding	3	17510	920	Ambiguous	adipose_visceral_omentum:colon_transverse:esophagus_gastroesophageal_junction:kidney_cortex:lung:pancreas:small_intestine_terminal_ileum:stomach	8	0	0
adipose_visceral_omentum:chr12:31998616:31999059:*	3_UTR	0.842	chr12	31998616	31999059	444	*	intergenic	none		adipose_visceral_omentum	ENSG00000276136	ENSG00000174718	ENSG00000174718	+	lincRNA	+	protein_coding	3	39689	5509	Shared	adipose_subcutaneous:adipose_visceral_omentum:adrenal_gland:artery_aorta:artery_coronary:amygdala:anteriorcingulatecortexba24:caudatebasalganglia:frontalcortexba9:hippocampus:hypothalamus:nucleusaccumbensbasalganglia:putamenbasalganglia:colon_sigmoid:colon_transverse:esophagus_gastroesophageal_junction:esophagus_mucosa:esophagus_muscularis:heart_left_ventricle:kidney_cortex:minor_salivary_gland:n…	28	8	28.57
adipose_visceral_omentum:chr12:109269963:109270708:*	3_UTR	0.94	chr12	109269963	109270708	746	*	intergenic	none		adipose_visceral_omentum	ENSG00000076555	ENSG00000076555	ENSG00000076555	+	protein_coding	+	protein_coding	3	154113	1737	Ambiguous	adipose_subcutaneous:adipose_visceral_omentum	2	0	0
adipose_visceral_omentum:chr13:39050855:39051067:*	3_UTR	0.85	chr13	39050855	39051067	213	*	intergenic	none		adipose_visceral_omentum	ENSG00000188811	ENSG00000188811	ENSG00000188811	+	protein_coding	+	protein_coding	3	12761	746	Shared	adipose_subcutaneous:adipose_visceral_omentum:adrenal_gland:artery_aorta:artery_coronary:artery_tibial:amygdala:caudatebasalganglia:hippocampus:hypothalamus:nucleusaccumbensbasalganglia:putamenbasalganglia:spinalcordcervicalc-1:substantianigra:colon_sigmoid:colon_transverse:esophagus_gastroesophageal_junction:esophagus_muscularis:kidney_cortex:liver:lung:minor_salivary_gland:nerve_tibial:pancreas…	30	8	26.67
adipose_visceral_omentum:chr13:39051142:39051999:*	3_UTR	0.922	chr13	39051142	39051999	858	*	intergenic	none		adipose_visceral_omentum	ENSG00000188811	ENSG00000188811	ENSG00000188811	+	protein_coding	+	protein_coding	3	13693	1033	Shared	adipose_subcutaneous:adipose_visceral_omentum:adrenal_gland:artery_aorta:artery_coronary:artery_tibial:amygdala:caudatebasalganglia:hippocampus:hypothalamus:nucleusaccumbensbasalganglia:putamenbasalganglia:spinalcordcervicalc-1:substantianigra:colon_sigmoid:colon_transverse:esophagus_gastroesophageal_junction:esophagus_mucosa:esophagus_muscularis:heart_atrial_appendage:heart_left_ventricle:kidney…	34	8	23.53
adipose_visceral_omentum:chr13:43213167:43213497:*	3_UTR	0.61	chr13	43213167	43213497	331	*	intergenic	none		adipose_visceral_omentum	ENSG00000120658	ENSG00000120658	ENSG00000120658	-	protein_coding	-	protein_coding	3	-573741	-21	Shared	adipose_subcutaneous:adipose_visceral_omentum:adrenal_gland:brain_cerebellar_hemisphere:colon_transverse:esophagus_gastroesophageal_junction:heart_atrial_appendage:heart_left_ventricle:kidney_cortex:muscle_skeletal:nerve_tibial:pituitary:small_intestine_terminal_ileum:stomach	14	1	7.14
adipose_visceral_omentum:chr14:35317854:35318574:*	3_UTR	0.62	chr14	35317854	35318574	721	*	intergenic	none		adipose_visceral_omentum	ENSG00000100902	ENSG00000100902	ENSG00000100902	+	protein_coding	+	protein_coding	3	39941	361	Shared	adipose_subcutaneous:adipose_visceral_omentum:artery_aorta:artery_coronary:artery_tibial:brain_cerebellar_hemisphere:colon_sigmoid:colon_transverse:esophagus_gastroesophageal_junction:esophagus_mucosa:esophagus_muscularis:heart_atrial_appendage:kidney_cortex:liver:lung:minor_salivary_gland:nerve_tibial:pancreas:skin_not_sun_exposed_suprapubic:skin_sun_exposed_lower_leg:small_intestine_terminal_il…	25	1	4
adipose_visceral_omentum:chr14:38251508:38252923:*	3_UTR	0.766	chr14	38251508	38252923	1416	*	intergenic	none		adipose_visceral_omentum	ENSG00000176435	ENSG00000176435	ENSG00000176435	-	protein_coding	-	protein_coding	3	-4861	-1180	Shared	adipose_subcutaneous:adipose_visceral_omentum:adrenal_gland:artery_coronary:artery_tibial:amygdala:anteriorcingulatecortexba24:caudatebasalganglia:frontalcortexba9:hippocampus:hypothalamus:nucleusaccumbensbasalganglia:putamenbasalganglia:spinalcordcervicalc-1:substantianigra:colon_sigmoid:colon_transverse:esophagus_gastroesophageal_junction:esophagus_muscularis:heart_atrial_appendage:heart_left_v…	31	10	32.26
adipose_visceral_omentum:chr15:30145665:30146279:*	3_UTR	0.902	chr15	30145665	30146279	615	*	intergenic	none		adipose_visceral_omentum	ENSG00000261247	ENSG00000261247	ENSG00000261247	+	protein_coding	+	protein_coding	3	11130	98	Ambiguous	adipose_subcutaneous:adipose_visceral_omentum:artery_aorta:artery_coronary:artery_tibial:caudatebasalganglia:esophagus_gastroesophageal_junction:heart_atrial_appendage:lung:nerve_tibial:pancreas:pituitary	12	1	8.33
adipose_visceral_omentum:chr15:30148400:30148720:*	3_UTR	0.814	chr15	30148400	30148720	321	*	intergenic	none		adipose_visceral_omentum	ENSG00000260897	ENSG00000261247	ENSG00000261247	-	unprocessed_pseudogene	+	protein_coding	3	13571	2833	Shared	adipose_subcutaneous:adipose_visceral_omentum:artery_aorta:artery_coronary:artery_tibial:caudatebasalganglia:esophagus_gastroesophageal_junction:heart_atrial_appendage:lung:nerve_tibial:pancreas:pituitary:thyroid	13	1	7.69
adipose_visceral_omentum:chr15:32442042:32442179:*	3_UTR	0.628	chr15	32442042	32442179	138	*	intergenic	none		adipose_visceral_omentum	ENSG00000261708	ENSG00000206127	ENSG00000206127	+	unprocessed_pseudogene	-	protein_coding	3	-13592	-2927	Shared	adipose_subcutaneous:adipose_visceral_omentum:adrenal_gland:artery_aorta:artery_coronary:artery_tibial:colon_sigmoid:colon_transverse:esophagus_gastroesophageal_junction:esophagus_muscularis:heart_atrial_appendage:heart_left_ventricle:liver:lung:nerve_tibial:pancreas:small_intestine_terminal_ileum:spleen:stomach	19	0	0
adipose_visceral_omentum:chr15:42723057:42723351:*	3_UTR	0.618	chr15	42723057	42723351	295	*	intergenic	none		adipose_visceral_omentum	ENSG00000140326	ENSG00000140326	ENSG00000140326	-	protein_coding	-	protein_coding	3	-14071	-193	Ambiguous	adipose_subcutaneous:adipose_visceral_omentum:adrenal_gland:artery_tibial:amygdala:spinalcordcervicalc-1:substantianigra:heart_atrial_appendage:heart_left_ventricle:pituitary:thyroid	11	3	27.27
adipose_visceral_omentum:chr15:74053559:74054078:*	3_UTR	0.782	chr15	74053559	74054078	520	*	intergenic	uannotated split read		adipose_visceral_omentum	ENSG00000140464	ENSG00000140464	ENSG00000140464	+	protein_coding	+	protein_coding	3	59405	5747	Shared	adipose_subcutaneous:adipose_visceral_omentum:adrenal_gland:artery_aorta:artery_coronary:artery_tibial:brain_cerebellar_hemisphere:spinalcordcervicalc-1:substantianigra:colon_sigmoid:colon_transverse:esophagus_gastroesophageal_junction:esophagus_mucosa:esophagus_muscularis:heart_atrial_appendage:heart_left_ventricle:kidney_cortex:lung:minor_salivary_gland:muscle_skeletal:nerve_tibial:pancreas:pit…	30	3	10
adipose_visceral_omentum:chr16:1935750:1936047:*	3_UTR	0.636	chr16	1935750	1936047	298	*	intergenic	none		adipose_visceral_omentum	ENSG00000198736	ENSG00000198736	ENSG00000198736	-	protein_coding	-	protein_coding	3	-7576	-2163	Shared	adipose_subcutaneous:adipose_visceral_omentum:adrenal_gland:artery_aorta:artery_coronary:artery_tibial:amygdala:anteriorcingulatecortexba24:caudatebasalganglia:brain_cerebellar_hemisphere:frontalcortexba9:hippocampus:hypothalamus:nucleusaccumbensbasalganglia:putamenbasalganglia:spinalcordcervicalc-1:substantianigra:colon_sigmoid:colon_transverse:esophagus_mucosa:heart_atrial_appendage:heart_left_…	32	11	34.38
adipose_visceral_omentum:chr17:9893239:9894028:*	3_UTR	0.886	chr17	9893239	9894028	790	*	intergenic	none		adipose_visceral_omentum	ENSG00000065325	ENSG00000065325	ENSG00000065325	+	protein_coding	+	protein_coding	3	71822	1137	Ambiguous	adipose_visceral_omentum:amygdala:frontalcortexba9:hippocampus:nucleusaccumbensbasalganglia:colon_sigmoid:colon_transverse:esophagus_gastroesophageal_junction:esophagus_muscularis:small_intestine_terminal_ileum:stomach	11	4	36.36
adipose_visceral_omentum:chr17:43763958:43765391:*	3_UTR	0.66	chr17	43763958	43765391	1434	*	intergenic	none		adipose_visceral_omentum	ENSG00000108861	ENSG00000108861	ENSG00000108861	-	protein_coding	-	protein_coding	3	-15030	-730	Shared	adipose_subcutaneous:adipose_visceral_omentum:adrenal_gland:spinalcordcervicalc-1:substantianigra:colon_transverse:esophagus_mucosa:heart_atrial_appendage:liver:lung:minor_salivary_gland:nerve_tibial:pancreas:pituitary:skin_not_sun_exposed_suprapubic:skin_sun_exposed_lower_leg:small_intestine_terminal_ileum:spleen:thyroid:whole_blood	20	2	10
adipose_visceral_omentum:chr17:73275542:73276020:*	3_UTR	0.716	chr17	73275542	73276020	479	*	intergenic	none		adipose_visceral_omentum	ENSG00000179604	ENSG00000179604	ENSG00000179604	-	protein_coding	-	protein_coding	3	-36633	-7604	Absolute tissue-specific	adipose_visceral_omentum	1	0	0
adipose_visceral_omentum:chr19:6674023:6674334:*	3_UTR	0.758	chr19	6674023	6674334	312	*	intergenic	none		adipose_visceral_omentum	ENSG00000125730	ENSG00000125730	ENSG00000125730	-	protein_coding	-	protein_coding	3	-56539	-3370	Ambiguous	adipose_visceral_omentum:adrenal_gland:esophagus_gastroesophageal_junction:esophagus_muscularis:pancreas	5	0	0
adipose_visceral_omentum:chr19:12761156:12761608:*	3_UTR	0.656	chr19	12761156	12761608	453	*	intergenic	none		adipose_visceral_omentum	ENSG00000095066	ENSG00000095066	ENSG00000095066	-	protein_coding	-	protein_coding	3	-111584	-1395	Shared	adipose_subcutaneous:adipose_visceral_omentum:adrenal_gland:amygdala:anteriorcingulatecortexba24:caudatebasalganglia:brain_cerebellar_hemisphere:frontalcortexba9:hippocampus:hypothalamus:nucleusaccumbensbasalganglia:putamenbasalganglia:colon_transverse:esophagus_mucosa:heart_left_ventricle:kidney_cortex:liver:minor_salivary_gland:pancreas:pituitary:skin_not_sun_exposed_suprapubic:skin_sun_exposed…	25	9	36
adipose_visceral_omentum:chr19:12761770:12762094:*	3_UTR	0.758	chr19	12761770	12762094	325	*	intergenic	none		adipose_visceral_omentum	ENSG00000095066	ENSG00000095066	ENSG00000095066	-	protein_coding	-	protein_coding	3	-110970	-909	Shared	adipose_subcutaneous:adipose_visceral_omentum:adrenal_gland:amygdala:anteriorcingulatecortexba24:caudatebasalganglia:brain_cerebellar_hemisphere:frontalcortexba9:hypothalamus:nucleusaccumbensbasalganglia:putamenbasalganglia:colon_transverse:esophagus_mucosa:heart_left_ventricle:kidney_cortex:liver:minor_salivary_gland:pancreas:pituitary:skin_not_sun_exposed_suprapubic:skin_sun_exposed_lower_leg:s…	24	8	33.33
adipose_visceral_omentum:chr19:16329860:16330426:*	3_UTR	0.826	chr19	16329860	16330426	567	*	intergenic	none		adipose_visceral_omentum	ENSG00000127528	ENSG00000127528	ENSG00000127528	+	protein_coding	+	protein_coding	3	5609	1986	Ambiguous	adipose_visceral_omentum:artery_aorta:colon_sigmoid:esophagus_gastroesophageal_junction:esophagus_muscularis:lung:stomach	7	0	0
adipose_visceral_omentum:chr19:16331802:16333249:*	3_UTR	0.624	chr19	16331802	16333249	1448	*	intergenic	none		adipose_visceral_omentum	ENSG00000127528	ENSG00000127528	ENSG00000127528	+	protein_coding	+	protein_coding	3	8432	3928	Ambiguous	adipose_visceral_omentum:artery_aorta:artery_coronary:colon_sigmoid:esophagus_gastroesophageal_junction:esophagus_muscularis:lung:skin_not_sun_exposed_suprapubic:stomach	9	0	0
adipose_visceral_omentum:chr19:21125824:21126635:*	3_UTR	0.61	chr19	21125824	21126635	812	*	intergenic	uannotated split read		adipose_visceral_omentum	ENSG00000160352	ENSG00000160352	ENSG00000160352	+	protein_coding	+	protein_coding	3	44476	554	Ambiguous	adipose_subcutaneous:adipose_visceral_omentum:artery_aorta:artery_coronary:artery_tibial:esophagus_gastroesophageal_junction:esophagus_muscularis:heart_atrial_appendage:kidney_cortex:minor_salivary_gland:muscle_skeletal	11	0	0
adipose_visceral_omentum:chr19:37734336:37734580:*	3_UTR	0.65	chr19	37734336	37734580	245	*	intergenic	none		adipose_visceral_omentum	ENSG00000189144	ENSG00000189144	ENSG00000189144	-	protein_coding	-	protein_coding	3	-82964	-1253	Shared	adipose_subcutaneous:adipose_visceral_omentum:adrenal_gland:artery_aorta:artery_coronary:artery_tibial:amygdala:anteriorcingulatecortexba24:caudatebasalganglia:brain_cerebellar_hemisphere:frontalcortexba9:hippocampus:hypothalamus:nucleusaccumbensbasalganglia:putamenbasalganglia:spinalcordcervicalc-1:substantianigra:colon_sigmoid:colon_transverse:esophagus_gastroesophageal_junction:esophagus_mucos…	36	11	30.56
adipose_visceral_omentum:chr19:53498482:53498708:*	3_UTR	0.824	chr19	53498482	53498708	227	*	intergenic	uannotated split read		adipose_visceral_omentum	ENSG00000198346	ENSG00000198346	ENSG00000198346	+	protein_coding	+	protein_coding	3	30973	2227	Absolute tissue-specific	adipose_visceral_omentum	1	0	0
adipose_visceral_omentum:chr19:57257768:57258434:*	3_UTR	0.94	chr19	57257768	57258434	667	*	intergenic	none		adipose_visceral_omentum	ENSG00000204524	ENSG00000204524	ENSG00000204524	+	protein_coding	+	protein_coding	3	17749	2633	Shared	adipose_subcutaneous:adipose_visceral_omentum:artery_aorta:artery_coronary:artery_tibial:brain_cerebellar_hemisphere:colon_sigmoid:colon_transverse:esophagus_mucosa:esophagus_muscularis:heart_atrial_appendage:kidney_cortex:liver:lung:minor_salivary_gland:muscle_skeletal:nerve_tibial:pancreas:skin_not_sun_exposed_suprapubic:skin_sun_exposed_lower_leg:small_intestine_terminal_ileum:stomach:thyroid	23	1	4.35
adipose_visceral_omentum:chr20:2825360:2826726:*	3_UTR	0.65	chr20	2825360	2826726	1367	*	intergenic	uannotated split read		adipose_visceral_omentum	ENSG00000198326	ENSG00000132635	ENSG00000132635	+	protein_coding	-	protein_coding	3	-15830	-8588	Ambiguous	adipose_subcutaneous:adipose_visceral_omentum	2	0	0
adipose_visceral_omentum:chr20:23072805:23073570:*	3_UTR	0.912	chr20	23072805	23073570	766	*	intergenic	none		adipose_visceral_omentum	ENSG00000279447	ENSG00000125810	ENSG00000125810	-	TEC	-	protein_coding	3	-13535	-5779	Ambiguous	adipose_visceral_omentum:artery_coronary:heart_left_ventricle:spleen	4	0	0
adipose_visceral_omentum:chr20:32038849:32039159:*	3_UTR	0.664	chr20	32038849	32039159	311	*	intergenic	none		adipose_visceral_omentum	ENSG00000101331	ENSG00000101331	ENSG00000101331	+	protein_coding	+	protein_coding	3	28709	6669	Ambiguous	adipose_subcutaneous:adipose_visceral_omentum:amygdala:anteriorcingulatecortexba24:frontalcortexba9:hippocampus:hypothalamus:putamenbasalganglia:substantianigra:heart_left_ventricle:lung	11	7	63.64
adipose_visceral_omentum:chr20:44106918:44107152:*	3_UTR	0.742	chr20	44106918	44107152	235	*	intergenic	uannotated split read		adipose_visceral_omentum	ENSG00000149596	ENSG00000149596	ENSG00000149596	-	protein_coding	-	protein_coding	3	-80660	-4543	Ambiguous	adipose_subcutaneous:adipose_visceral_omentum:esophagus_mucosa:lung:minor_salivary_gland:nerve_tibial:skin_sun_exposed_lower_leg	7	0	0
adipose_visceral_omentum:chr22:46681266:46681633:*	3_UTR	0.766	chr22	46681266	46681633	368	*	intergenic	none		adipose_visceral_omentum	ENSG00000075240	ENSG00000075240	ENSG00000075240	+	protein_coding	+	protein_coding	3	105621	1476	Shared	adipose_visceral_omentum:adrenal_gland:amygdala:anteriorcingulatecortexba24:caudatebasalganglia:frontalcortexba9:hippocampus:hypothalamus:nucleusaccumbensbasalganglia:putamenbasalganglia:colon_transverse:esophagus_mucosa:heart_atrial_appendage:heart_left_ventricle:kidney_cortex:liver:pancreas:pituitary:skin_not_sun_exposed_suprapubic:skin_sun_exposed_lower_leg:small_intestine_terminal_ileum:splee…	24	8	33.33
adipose_visceral_omentum:chrX:2745666:2746299:*	3_UTR	0.92	chrX	2745666	2746299	634	*	intergenic	none		adipose_visceral_omentum	ENSG00000002586	ENSG00000002586	ENSG00000002586	+	protein_coding	+	protein_coding	3	55166	4357	Shared	adipose_subcutaneous:adipose_visceral_omentum:adrenal_gland:artery_aorta:artery_coronary:artery_tibial:amygdala:anteriorcingulatecortexba24:caudatebasalganglia:frontalcortexba9:hippocampus:hypothalamus:nucleusaccumbensbasalganglia:putamenbasalganglia:spinalcordcervicalc-1:substantianigra:colon_sigmoid:colon_transverse:esophagus_gastroesophageal_junction:esophagus_mucosa:esophagus_muscularis:heart…	38	10	26.32
adipose_visceral_omentum:chrX:66594550:66594805:*	3_UTR	0.896	chrX	66594550	66594805	256	*	intergenic	none		adipose_visceral_omentum	ENSG00000131080	ENSG00000131080	ENSG00000131080	-	protein_coding	-	protein_coding	3	-44748	-832	Ambiguous	adipose_subcutaneous:adipose_visceral_omentum:amygdala:hippocampus:spinalcordcervicalc-1:substantianigra:colon_transverse:heart_left_ventricle:kidney_cortex:lung:minor_salivary_gland:spleen	12	4	33.33
adrenal_gland:chr1:74704654:74705060:*	3_UTR	0.838	chr1	74704654	74705060	407	*	intergenic	partially annotated split read	ENSG00000116791	adrenal_gland	ENSG00000116791	ENSG00000116791	ENSG00000116791	-	protein_coding	-	protein_coding	3	-28754	-422	Shared	adipose_subcutaneous:adipose_visceral_omentum:adrenal_gland:colon_sigmoid:colon_transverse:heart_atrial_appendage:lung:muscle_skeletal:small_intestine_terminal_ileum:spleen:stomach:thyroid	12	0	0
adrenal_gland:chr2:112039351:112040608:*	3_UTR	0.864	chr2	112039351	112040608	1258	*	intergenic	partially annotated split read	ENSG00000153208	adrenal_gland	ENSG00000153208	ENSG00000153208	ENSG00000153208	+	protein_coding	+	protein_coding	3	142129	9790	Shared	adipose_subcutaneous:adipose_visceral_omentum:adrenal_gland:artery_aorta:artery_coronary:artery_tibial:amygdala:anteriorcingulatecortexba24:caudatebasalganglia:frontalcortexba9:hippocampus:hypothalamus:nucleusaccumbensbasalganglia:putamenbasalganglia:spinalcordcervicalc-1:substantianigra:colon_sigmoid:colon_transverse:esophagus_gastroesophageal_junction:esophagus_muscularis:kidney_cortex:liver:lu…	32	10	31.25
adrenal_gland:chr2:159315348:159316661:*	3_UTR	0.642	chr2	159315348	159316661	1314	*	intergenic	partially annotated split read	ENSG00000123636	adrenal_gland	ENSG00000123636	ENSG00000123636	ENSG00000123636	-	protein_coding	-	protein_coding	3	-301344	-2318	Shared	adipose_subcutaneous:adipose_visceral_omentum:adrenal_gland:artery_aorta:artery_coronary:artery_tibial:amygdala:anteriorcingulatecortexba24:caudatebasalganglia:frontalcortexba9:hippocampus:hypothalamus:nucleusaccumbensbasalganglia:putamenbasalganglia:spinalcordcervicalc-1:substantianigra:colon_sigmoid:colon_transverse:esophagus_gastroesophageal_junction:esophagus_mucosa:esophagus_muscularis:heart…	37	10	27.03
adrenal_gland:chr2:159924848:159925143:*	3_UTR	0.882	chr2	159924848	159925143	296	*	intergenic	partially annotated split read	ENSG00000153246	adrenal_gland	ENSG00000153246	ENSG00000153246	ENSG00000153246	-	protein_coding	-	protein_coding	3	-137762	-6863	Shared	adrenal_gland:artery_aorta:artery_coronary:artery_tibial:colon_transverse:esophagus_mucosa:nerve_tibial:small_intestine_terminal_ileum:spleen	9	0	0
adrenal_gland:chr2:189766119:189767443:*	3_UTR	0.778	chr2	189766119	189767443	1325	*	intergenic	partially annotated split read	ENSG00000128699	adrenal_gland	ENSG00000253559	ENSG00000253559	ENSG00000128699	+	antisense	-	protein_coding	3	-18252	-2880	Shared	adipose_subcutaneous:adipose_visceral_omentum:adrenal_gland:artery_aorta:artery_coronary:artery_tibial:amygdala:anteriorcingulatecortexba24:caudatebasalganglia:frontalcortexba9:hippocampus:hypothalamus:nucleusaccumbensbasalganglia:putamenbasalganglia:spinalcordcervicalc-1:substantianigra:colon_sigmoid:colon_transverse:esophagus_gastroesophageal_junction:esophagus_muscularis:heart_atrial_appendage…	33	10	30.3
adrenal_gland:chr4:42098042:42099316:*	3_UTR	0.78	chr4	42098042	42099316	1275	*	intergenic	partially annotated split read	ENSG00000014824	adrenal_gland	ENSG00000014824	ENSG00000014824	ENSG00000014824	+	protein_coding	+	protein_coding	3	108844	7585	Shared	adipose_subcutaneous:adipose_visceral_omentum:adrenal_gland:artery_aorta:artery_coronary:artery_tibial:amygdala:anteriorcingulatecortexba24:caudatebasalganglia:brain_cerebellar_hemisphere:frontalcortexba9:hippocampus:hypothalamus:nucleusaccumbensbasalganglia:putamenbasalganglia:spinalcordcervicalc-1:substantianigra:colon_sigmoid:colon_transverse:esophagus_gastroesophageal_junction:esophagus_mucos…	39	11	28.21
adrenal_gland:chr4:163104012:163105241:*	3_UTR	0.88	chr4	163104012	163105241	1230	*	intergenic	partially annotated split read	ENSG00000145414	adrenal_gland	ENSG00000250027	ENSG00000145414	ENSG00000145414	+	antisense	-	protein_coding	3	-62909	-4832	Ambiguous	adipose_subcutaneous:adrenal_gland:artery_coronary:putamenbasalganglia:spinalcordcervicalc-1:substantianigra:colon_transverse:esophagus_mucosa:heart_atrial_appendage:heart_left_ventricle:kidney_cortex:liver:lung:minor_salivary_gland:pancreas:skin_not_sun_exposed_suprapubic:skin_sun_exposed_lower_leg:small_intestine_terminal_ileum:spleen:stomach:thyroid	21	3	14.29
adrenal_gland:chr5:180845409:180846821:*	3_UTR	0.842	chr5	180845409	180846821	1413	*	intergenic	partially annotated split read	ENSG00000196670	adrenal_gland	ENSG00000196670	ENSG00000196670	ENSG00000196670	-	protein_coding	-	protein_coding	3	-15876	-790	Ambiguous	adipose_subcutaneous:adipose_visceral_omentum:adrenal_gland:artery_aorta:artery_coronary:artery_tibial:amygdala:anteriorcingulatecortexba24:frontalcortexba9:hypothalamus:nucleusaccumbensbasalganglia:spinalcordcervicalc-1:substantianigra:heart_atrial_appendage:heart_left_ventricle:liver:muscle_skeletal	17	7	41.18
adrenal_gland:chr8:22038810:22039448:*	3_UTR	0.806	chr8	22038810	22039448	639	*	intergenic	partially annotated split read	ENSG00000158806	adrenal_gland	ENSG00000158806	ENSG00000158806	ENSG00000158806	+	protein_coding	+	protein_coding	3	15323	1913	Ambiguous	adrenal_gland:amygdala:hippocampus:putamenbasalganglia:spinalcordcervicalc-1:substantianigra:pituitary:spleen	8	5	62.5
adrenal_gland:chr8:108487414:108489232:*	3_UTR	0.748	chr8	108487414	108489232	1819	*	intergenic	partially annotated split read	ENSG00000104412	adrenal_gland	ENSG00000104412	ENSG00000104412	ENSG00000104412	+	protein_coding	+	protein_coding	3	45631	496	Ambiguous	adipose_visceral_omentum:adrenal_gland:esophagus_mucosa:heart_atrial_appendage:liver:minor_salivary_gland:skin_sun_exposed_lower_leg:whole_blood	8	0	0
adrenal_gland:chr8:109530634:109532419:*	3_UTR	0.798	chr8	109530634	109532419	1786	*	intergenic	partially annotated split read	ENSG00000205038	adrenal_gland	ENSG00000205038	ENSG00000205038	ENSG00000205038	+	protein_coding	+	protein_coding	3	169942	304	Shared	adipose_subcutaneous:adrenal_gland:artery_aorta:artery_coronary:artery_tibial:colon_sigmoid:colon_transverse:esophagus_gastroesophageal_junction:esophagus_mucosa:esophagus_muscularis:kidney_cortex:nerve_tibial:skin_not_sun_exposed_suprapubic:skin_sun_exposed_lower_leg:spleen:stomach	16	0	0
adrenal_gland:chr19:53460915:53461850:*	3_UTR	0.776	chr19	53460915	53461850	936	*	intergenic	partially annotated split read	ENSG00000160336	adrenal_gland	ENSG00000160336	ENSG00000160336	ENSG00000160336	+	protein_coding	+	protein_coding	3	29857	2654	Shared	adipose_subcutaneous:adipose_visceral_omentum:adrenal_gland:artery_aorta:artery_coronary:artery_tibial:amygdala:anteriorcingulatecortexba24:caudatebasalganglia:brain_cerebellar_hemisphere:frontalcortexba9:hippocampus:hypothalamus:nucleusaccumbensbasalganglia:putamenbasalganglia:spinalcordcervicalc-1:substantianigra:colon_sigmoid:colon_transverse:esophagus_gastroesophageal_junction:esophagus_mucos…	38	11	28.95
adrenal_gland:chr20:23373857:23374440:*	3_UTR	0.626	chr20	23373857	23374440	584	*	intergenic	partially annotated split read	ENSG00000125814	adrenal_gland	ENSG00000125814	ENSG00000125814	ENSG00000125814	-	protein_coding	-	protein_coding	3	-47662	-79	Ambiguous	adrenal_gland:pituitary:small_intestine_terminal_ileum:spleen	4	0	0
adrenal_gland:chr21:46570630:46572065:*	3_UTR	0.69	chr21	46570630	46572065	1436	*	intergenic	partially annotated split read	ENSG00000160305	adrenal_gland	ENSG00000160305	ENSG00000160305	ENSG00000160305	+	protein_coding	+	protein_coding	3	113166	778	Shared	adipose_subcutaneous:adipose_visceral_omentum:adrenal_gland:artery_aorta:artery_coronary:artery_tibial:amygdala:anteriorcingulatecortexba24:caudatebasalganglia:frontalcortexba9:hippocampus:hypothalamus:nucleusaccumbensbasalganglia:putamenbasalganglia:spinalcordcervicalc-1:substantianigra:colon_sigmoid:colon_transverse:esophagus_gastroesophageal_junction:esophagus_mucosa:esophagus_muscularis:heart…	38	10	26.32
adrenal_gland:chrX:135034316:135034741:*	3_UTR	0.87	chrX	135034316	135034741	426	*	intergenic	partially annotated split read	ENSG00000134590	adrenal_gland	ENSG00000134590	ENSG00000134590	ENSG00000134590	+	protein_coding	+	protein_coding	3	2375	770	Ambiguous	adipose_subcutaneous:adipose_visceral_omentum:adrenal_gland:artery_coronary:anteriorcingulatecortexba24:esophagus_mucosa:lung:nerve_tibial:skin_not_sun_exposed_suprapubic	9	1	11.11
adrenal_gland:chr1:19301301:19301721:*	3_UTR	0.696	chr1	19301301	19301721	421	*	intergenic	none		adrenal_gland	ENSG00000053371	ENSG00000053371	ENSG00000053371	-	protein_coding	-	protein_coding	3	-10845	-2244	Ambiguous	adrenal_gland:colon_transverse:kidney_cortex:muscle_skeletal:nerve_tibial:pancreas:pituitary:skin_not_sun_exposed_suprapubic:skin_sun_exposed_lower_leg:small_intestine_terminal_ileum	10	0	0
adrenal_gland:chr1:19302063:19303161:*	3_UTR	0.956	chr1	19302063	19303161	1099	*	intergenic	none		adrenal_gland	ENSG00000053371	ENSG00000053371	ENSG00000053371	-	protein_coding	-	protein_coding	3	-10083	-804	Ambiguous	adrenal_gland:colon_transverse:esophagus_mucosa:kidney_cortex:liver:minor_salivary_gland:muscle_skeletal:nerve_tibial:pancreas:pituitary:skin_not_sun_exposed_suprapubic:skin_sun_exposed_lower_leg:small_intestine_terminal_ileum:stomach:thyroid	15	0	0
adrenal_gland:chr1:24473923:24474838:*	3_UTR	0.706	chr1	24473923	24474838	916	*	intergenic	none		adrenal_gland	ENSG00000001461	ENSG00000001461	ENSG00000001461	+	protein_coding	+	protein_coding	3	59044	947	Ambiguous	adipose_visceral_omentum:adrenal_gland:artery_aorta:artery_coronary:colon_transverse:esophagus_gastroesophageal_junction:esophagus_mucosa:esophagus_muscularis:heart_atrial_appendage:heart_left_ventricle:lung:minor_salivary_gland:nerve_tibial:skin_not_sun_exposed_suprapubic:skin_sun_exposed_lower_leg:small_intestine_terminal_ileum:spleen	17	0	0
adrenal_gland:chr1:24475394:24476558:*	3_UTR	0.61	chr1	24475394	24476558	1165	*	intergenic	none		adrenal_gland	ENSG00000001461	ENSG00000001461	ENSG00000001461	+	protein_coding	+	protein_coding	3	60764	2418	Shared	adipose_visceral_omentum:adrenal_gland:artery_aorta:artery_coronary:colon_sigmoid:colon_transverse:esophagus_gastroesophageal_junction:esophagus_mucosa:esophagus_muscularis:heart_atrial_appendage:heart_left_ventricle:kidney_cortex:liver:lung:minor_salivary_gland:nerve_tibial:pancreas:pituitary:skin_not_sun_exposed_suprapubic:skin_sun_exposed_lower_leg:small_intestine_terminal_ileum:spleen:stomach…	24	0	0
adrenal_gland:chr1:33499820:33500620:*	3_UTR	0.858	chr1	33499820	33500620	801	*	intergenic	none		adrenal_gland	ENSG00000121903	ENSG00000121903	ENSG00000121903	+	protein_coding	+	protein_coding	3	27975	3313	Ambiguous	adipose_visceral_omentum:adrenal_gland:artery_aorta:artery_coronary:artery_tibial:substantianigra:colon_sigmoid:colon_transverse:esophagus_mucosa:heart_atrial_appendage:kidney_cortex:minor_salivary_gland:muscle_skeletal:nerve_tibial:pancreas:small_intestine_terminal_ileum:spleen:stomach:thyroid	19	1	5.26
adrenal_gland:chr1:33500760:33501579:*	3_UTR	0.692	chr1	33500760	33501579	820	*	intergenic	none		adrenal_gland	ENSG00000121903	ENSG00000121903	ENSG00000121903	+	protein_coding	+	protein_coding	3	28934	4253	Shared	adipose_visceral_omentum:adrenal_gland:artery_aorta:artery_coronary:artery_tibial:substantianigra:colon_sigmoid:colon_transverse:esophagus_mucosa:heart_atrial_appendage:kidney_cortex:lung:minor_salivary_gland:muscle_skeletal:nerve_tibial:pancreas:small_intestine_terminal_ileum:spleen:stomach:thyroid	20	1	5
adrenal_gland:chr1:35117562:35118023:*	3_UTR	0.64	chr1	35117562	35118023	462	*	intergenic	uannotated split read		adrenal_gland	ENSG00000197056	ENSG00000197056	ENSG00000197056	+	protein_coding	+	protein_coding	3	85851	1703	Shared	adipose_subcutaneous:adipose_visceral_omentum:adrenal_gland:artery_aorta:artery_coronary:artery_tibial:amygdala:anteriorcingulatecortexba24:caudatebasalganglia:brain_cerebellar_hemisphere:frontalcortexba9:hippocampus:hypothalamus:nucleusaccumbensbasalganglia:putamenbasalganglia:spinalcordcervicalc-1:substantianigra:colon_sigmoid:colon_transverse:esophagus_gastroesophageal_junction:esophagus_mucos…	39	11	28.21
adrenal_gland:chr1:46225001:46226794:*	3_UTR	0.682	chr1	46225001	46226794	1794	*	intergenic	none		adrenal_gland	ENSG00000171357	ENSG00000171357	ENSG00000171357	+	protein_coding	+	protein_coding	3	23460	3740	Ambiguous	adipose_subcutaneous:adipose_visceral_omentum:adrenal_gland:colon_sigmoid:colon_transverse:esophagus_mucosa:esophagus_muscularis:heart_atrial_appendage:heart_left_ventricle:lung:minor_salivary_gland:pituitary:skin_not_sun_exposed_suprapubic:skin_sun_exposed_lower_leg:small_intestine_terminal_ileum:spleen:stomach	17	0	0
adrenal_gland:chr1:54844606:54846021:*	3_UTR	0.93	chr1	54844606	54846021	1416	*	intergenic	none		adrenal_gland	ENSG00000162398	ENSG00000116133	ENSG00000116133	+	protein_coding	-	protein_coding	3	-42665	-3606	Ambiguous	adrenal_gland:nucleusaccumbensbasalganglia:esophagus_mucosa:liver:skin_not_sun_exposed_suprapubic	5	1	20
adrenal_gland:chr1:70441304:70442763:*	3_UTR	0.906	chr1	70441304	70442763	1460	*	intergenic	none		adrenal_gland	ENSG00000116761	ENSG00000116761	ENSG00000116761	+	protein_coding	+	protein_coding	3	31545	1453	Ambiguous	adipose_visceral_omentum:adrenal_gland:artery_aorta:artery_coronary:caudatebasalganglia:brain_cerebellar_hemisphere:putamenbasalganglia:spinalcordcervicalc-1:substantianigra:colon_transverse:esophagus_gastroesophageal_junction:esophagus_muscularis:heart_atrial_appendage:kidney_cortex:lung:muscle_skeletal:nerve_tibial:pituitary:small_intestine_terminal_ileum:thyroid	20	5	25
adrenal_gland:chr1:78539836:78540582:*	3_UTR	0.846	chr1	78539836	78540582	747	*	intergenic	none		adrenal_gland	ENSG00000122420	ENSG00000122420	ENSG00000122420	+	protein_coding	+	protein_coding	3	236698	87	Ambiguous	adrenal_gland:amygdala:colon_sigmoid:esophagus_muscularis:skin_not_sun_exposed_suprapubic:small_intestine_terminal_ileum:stomach	7	1	14.29
adrenal_gland:chr1:81993228:81993816:*	3_UTR	0.932	chr1	81993228	81993816	589	*	intergenic	none		adrenal_gland	ENSG00000117114	ENSG00000117114	ENSG00000117114	+	protein_coding	+	protein_coding	3	687656	792	Shared	adipose_visceral_omentum:adrenal_gland:artery_aorta:artery_coronary:artery_tibial:amygdala:anteriorcingulatecortexba24:caudatebasalganglia:frontalcortexba9:hippocampus:hypothalamus:nucleusaccumbensbasalganglia:putamenbasalganglia:substantianigra:colon_sigmoid:esophagus_gastroesophageal_junction:esophagus_muscularis:heart_atrial_appendage:heart_left_ventricle:kidney_cortex:liver:lung:minor_salivar…	27	9	33.33
adrenal_gland:chr1:99707316:99708569:*	3_UTR	0.864	chr1	99707316	99708569	1254	*	intergenic	none		adrenal_gland	ENSG00000156869	ENSG00000156869	ENSG00000156869	-	protein_coding	-	protein_coding	3	-59315	-63	Ambiguous	adipose_subcutaneous:adipose_visceral_omentum:adrenal_gland:artery_aorta:artery_coronary:artery_tibial:spinalcordcervicalc-1:colon_sigmoid:colon_transverse:esophagus_gastroesophageal_junction:esophagus_mucosa:esophagus_muscularis:heart_atrial_appendage:heart_left_ventricle:kidney_cortex:lung:minor_salivary_gland:muscle_skeletal:nerve_tibial:pancreas:pituitary:small_intestine_terminal_ileum:spleen…	26	1	3.85
adrenal_gland:chr1:100741612:100742973:*	3_UTR	0.63	chr1	100741612	100742973	1362	*	intergenic	none		adrenal_gland	ENSG00000162692	ENSG00000162692	ENSG00000162692	+	protein_coding	+	protein_coding	3	23231	2567	Ambiguous	adipose_visceral_omentum:adrenal_gland:artery_coronary:small_intestine_terminal_ileum	4	0	0
adrenal_gland:chr1:111480767:111481362:*	3_UTR	0.726	chr1	111480767	111481362	596	*	intergenic	none		adrenal_gland	ENSG00000121933	ENSG00000121933	ENSG00000121933	-	protein_coding	-	protein_coding	3	-83195	-1986	Ambiguous	adrenal_gland:anteriorcingulatecortexba24:caudatebasalganglia:frontalcortexba9:hypothalamus:nucleusaccumbensbasalganglia:spinalcordcervicalc-1:spleen:whole_blood	9	6	66.67
adrenal_gland:chr1:149812803:149813018:*	3_UTR	0.866	chr1	149812803	149813018	216	*	intergenic	none		adrenal_gland	ENSG00000183598	ENSG00000183598	ENSG00000183598	-	protein_coding	-	protein_coding	3	-878	-253	Shared	adrenal_gland:brain_cerebellar_hemisphere:spleen:stomach	4	1	25
adrenal_gland:chr1:160985732:160986313:*	3_UTR	0.734	chr1	160985732	160986313	582	*	intergenic	none		adrenal_gland	ENSG00000158769	ENSG00000158769	ENSG00000158769	-	protein_coding	-	protein_coding	3	-35616	-8898	Shared	adipose_subcutaneous:adipose_visceral_omentum:adrenal_gland:anteriorcingulatecortexba24:caudatebasalganglia:hippocampus:hypothalamus:nucleusaccumbensbasalganglia:putamenbasalganglia:colon_transverse:minor_salivary_gland:pituitary:small_intestine_terminal_ileum:spleen:stomach:whole_blood	16	6	37.5
adrenal_gland:chr1:162813356:162814315:*	3_UTR	0.922	chr1	162813356	162814315	960	*	intergenic	none		adrenal_gland	ENSG00000132196	ENSG00000132196	ENSG00000132196	+	protein_coding	+	protein_coding	3	23613	539	Ambiguous	adrenal_gland:amygdala:anteriorcingulatecortexba24:caudatebasalganglia:brain_cerebellar_hemisphere:frontalcortexba9:hippocampus:hypothalamus:nucleusaccumbensbasalganglia:putamenbasalganglia:spinalcordcervicalc-1:substantianigra:kidney_cortex:liver:lung:pituitary:spleen:thyroid	18	11	61.11
adrenal_gland:chr1:173859587:173861400:*	3_UTR	0.632	chr1	173859587	173861400	1814	*	intergenic	none		adrenal_gland	ENSG00000117593	ENSG00000117593	ENSG00000117593	+	protein_coding	+	protein_coding	3	36832	779	Ambiguous	adipose_subcutaneous:adipose_visceral_omentum:adrenal_gland:artery_coronary:amygdala:anteriorcingulatecortexba24:caudatebasalganglia:frontalcortexba9:hippocampus:hypothalamus:nucleusaccumbensbasalganglia:putamenbasalganglia:spinalcordcervicalc-1:substantianigra:colon_transverse:esophagus_gastroesophageal_junction:esophagus_mucosa:esophagus_muscularis:heart_atrial_appendage:heart_left_ventricle:ki…	30	10	33.33
adrenal_gland:chr1:193263444:193264153:*	3_UTR	0.63	chr1	193263444	193264153	710	*	intergenic	none		adrenal_gland	ENSG00000134371	ENSG00000134371	ENSG00000134371	+	protein_coding	+	protein_coding	3	142353	8629	Ambiguous	adipose_subcutaneous:adipose_visceral_omentum:adrenal_gland:artery_aorta:anteriorcingulatecortexba24:caudatebasalganglia:brain_cerebellar_hemisphere:frontalcortexba9:hypothalamus:nucleusaccumbensbasalganglia:colon_sigmoid:colon_transverse:heart_atrial_appendage:heart_left_ventricle:kidney_cortex:lung:pancreas:pituitary:skin_sun_exposed_lower_leg:small_intestine_terminal_ileum:spleen:stomach:thyro…	23	6	26.09
adrenal_gland:chr1:228378937:228379300:*	3_UTR	0.606	chr1	228378937	228379300	364	*	intergenic	none		adrenal_gland	ENSG00000154358	ENSG00000154358	ENSG00000154358	+	protein_coding	+	protein_coding	3	171170	63	Ambiguous	adrenal_gland:nucleusaccumbensbasalganglia:putamenbasalganglia:pituitary	4	2	50
adrenal_gland:chr2:28419463:28421375:*	3_UTR	0.838	chr2	28419463	28421375	1913	*	intergenic	none		adrenal_gland	ENSG00000075426	ENSG00000075426	ENSG00000075426	+	protein_coding	+	protein_coding	3	28927	2151	Ambiguous	adipose_visceral_omentum:adrenal_gland:artery_coronary:anteriorcingulatecortexba24:frontalcortexba9:hippocampus:colon_sigmoid:colon_transverse:esophagus_gastroesophageal_junction:esophagus_muscularis:heart_atrial_appendage:heart_left_ventricle:kidney_cortex:lung:nerve_tibial:pituitary:skin_not_sun_exposed_suprapubic:skin_sun_exposed_lower_leg:small_intestine_terminal_ileum:spleen:stomach	21	3	14.29
adrenal_gland:chr2:31855293:31856960:*	3_UTR	0.714	chr2	31855293	31856960	1668	*	intergenic	none		adrenal_gland	ENSG00000273165	ENSG00000162959	ENSG00000162959	-	lincRNA	-	protein_coding	3	-155937	-8100	Ambiguous	adipose_visceral_omentum:adrenal_gland:artery_aorta:artery_coronary:artery_tibial:heart_atrial_appendage:heart_left_ventricle:kidney_cortex:pancreas:stomach:whole_blood	11	0	0
adrenal_gland:chr2:63891752:63892067:*	3_UTR	0.692	chr2	63891752	63892067	316	*	intergenic	none		adrenal_gland	ENSG00000143952	ENSG00000143952	ENSG00000143952	-	protein_coding	-	protein_coding	3	-127320	-79	Shared	adipose_subcutaneous:adipose_visceral_omentum:adrenal_gland:artery_aorta:artery_tibial:caudatebasalganglia:nucleusaccumbensbasalganglia:substantianigra:colon_transverse:heart_atrial_appendage:heart_left_ventricle:lung:minor_salivary_gland:nerve_tibial:pancreas:small_intestine_terminal_ileum:spleen:stomach:thyroid	19	3	15.79
adrenal_gland:chr2:85340497:85340986:*	3_UTR	0.622	chr2	85340497	85340986	490	*	intergenic	uannotated split read		adrenal_gland	ENSG00000270532	ENSG00000042445	ENSG00000042445	-	processed_pseudogene	-	protein_coding	3	-14123	-1102	Shared	adipose_subcutaneous:adipose_visceral_omentum:adrenal_gland:artery_coronary:artery_tibial:amygdala:anteriorcingulatecortexba24:caudatebasalganglia:frontalcortexba9:hippocampus:hypothalamus:nucleusaccumbensbasalganglia:putamenbasalganglia:spinalcordcervicalc-1:substantianigra:colon_transverse:esophagus_gastroesophageal_junction:esophagus_mucosa:esophagus_muscularis:heart_atrial_appendage:heart_lef…	33	10	30.3
adrenal_gland:chr2:105353521:105353747:*	3_UTR	0.626	chr2	105353521	105353747	227	*	intergenic	none		adrenal_gland	ENSG00000115641	ENSG00000115641	ENSG00000115641	-	protein_coding	-	protein_coding	3	-84992	-3965	Ambiguous	adrenal_gland:colon_sigmoid:colon_transverse:small_intestine_terminal_ileum:stomach	5	0	0
adrenal_gland:chr2:105356790:105357331:*	3_UTR	0.754	chr2	105356790	105357331	542	*	intergenic	none		adrenal_gland	ENSG00000115641	ENSG00000115641	ENSG00000115641	-	protein_coding	-	protein_coding	3	-81723	-381	Ambiguous	adipose_subcutaneous:adipose_visceral_omentum:adrenal_gland:artery_coronary:colon_sigmoid:esophagus_gastroesophageal_junction:esophagus_muscularis:heart_atrial_appendage:muscle_skeletal:skin_not_sun_exposed_suprapubic:small_intestine_terminal_ileum	11	0	0
adrenal_gland:chr2:108388084:108388931:*	3_UTR	0.648	chr2	108388084	108388931	848	*	intergenic	none		adrenal_gland	ENSG00000198075	ENSG00000198075	ENSG00000198075	+	protein_coding	+	protein_coding	3	11020	27	Ambiguous	adrenal_gland:esophagus_mucosa:minor_salivary_gland:muscle_skeletal:skin_not_sun_exposed_suprapubic:skin_sun_exposed_lower_leg:spleen	7	0	0
adrenal_gland:chr2:112190923:112191152:*	3_UTR	0.616	chr2	112190923	112191152	230	*	intergenic	none		adrenal_gland	ENSG00000278962	ENSG00000144152	ENSG00000144152	+	TEC	+	protein_coding	3	52767	2707	Shared	adipose_visceral_omentum:adrenal_gland:artery_aorta:amygdala:caudatebasalganglia:hypothalamus:lung:skin_not_sun_exposed_suprapubic:skin_sun_exposed_lower_leg:spleen	10	3	30
adrenal_gland:chr2:112191251:112192140:*	3_UTR	0.84	chr2	112191251	112192140	890	*	intergenic	none		adrenal_gland	ENSG00000278962	ENSG00000144152	ENSG00000144152	+	TEC	+	protein_coding	3	53755	3035	Shared	adipose_visceral_omentum:adrenal_gland:artery_aorta:amygdala:caudatebasalganglia:hypothalamus:nucleusaccumbensbasalganglia:putamenbasalganglia:spinalcordcervicalc-1:colon_sigmoid:colon_transverse:esophagus_gastroesophageal_junction:esophagus_muscularis:heart_atrial_appendage:kidney_cortex:liver:lung:minor_salivary_gland:nerve_tibial:skin_not_sun_exposed_suprapubic:skin_sun_exposed_lower_leg:small…	24	6	25
adrenal_gland:chr2:149564681:149565644:*	3_UTR	0.906	chr2	149564681	149565644	964	*	intergenic	none		adrenal_gland	ENSG00000168288	ENSG00000168288	ENSG00000168288	-	protein_coding	-	protein_coding	3	-23135	-3990	Ambiguous	adrenal_gland:artery_aorta:artery_coronary:artery_tibial:anteriorcingulatecortexba24:caudatebasalganglia:brain_cerebellar_hemisphere:frontalcortexba9:hypothalamus:colon_sigmoid:colon_transverse:esophagus_gastroesophageal_junction:esophagus_muscularis:heart_left_ventricle:kidney_cortex:liver:muscle_skeletal:small_intestine_terminal_ileum:spleen	19	5	26.32
adrenal_gland:chr2:149567936:149568504:*	3_UTR	0.728	chr2	149567936	149568504	569	*	intergenic	none		adrenal_gland	ENSG00000168288	ENSG00000168288	ENSG00000168288	-	protein_coding	-	protein_coding	3	-19880	-1130	Ambiguous	adrenal_gland:artery_aorta:artery_coronary:artery_tibial:amygdala:anteriorcingulatecortexba24:brain_cerebellar_hemisphere:frontalcortexba9:hippocampus:hypothalamus:nucleusaccumbensbasalganglia:esophagus_gastroesophageal_junction:esophagus_muscularis:heart_left_ventricle:kidney_cortex:liver:muscle_skeletal	17	7	41.18
adrenal_gland:chr2:149568669:149568884:*	3_UTR	0.656	chr2	149568669	149568884	216	*	intergenic	none		adrenal_gland	ENSG00000168288	ENSG00000168288	ENSG00000168288	-	protein_coding	-	protein_coding	3	-19147	-750	Ambiguous	adipose_visceral_omentum:adrenal_gland:artery_aorta:artery_coronary:artery_tibial:anteriorcingulatecortexba24:frontalcortexba9:hypothalamus:esophagus_gastroesophageal_junction:esophagus_muscularis:heart_atrial_appendage:heart_left_ventricle:kidney_cortex:liver:muscle_skeletal:pancreas:small_intestine_terminal_ileum:stomach	18	3	16.67
adrenal_gland:chr2:174430137:174430457:*	3_UTR	0.822	chr2	174430137	174430457	321	*	intergenic	none		adrenal_gland	ENSG00000144306	ENSG00000144306	ENSG00000144306	+	protein_coding	+	protein_coding	3	34727	562	Ambiguous	adrenal_gland:substantianigra:esophagus_gastroesophageal_junction:esophagus_muscularis:pancreas:stomach	6	1	16.67
adrenal_gland:chr2:181931483:181931584:*	3_UTR	0.782	chr2	181931483	181931584	102	*	intergenic	none		adrenal_gland	ENSG00000138434	ENSG00000138434	ENSG00000138434	+	protein_coding	+	protein_coding	3	39751	745	Absolute tissue-specific	adrenal_gland	1	0	0
adrenal_gland:chr3:16257118:16257866:*	3_UTR	0.686	chr3	16257118	16257866	749	*	intergenic	none		adrenal_gland	ENSG00000154813	ENSG00000154813	ENSG00000154813	-	protein_coding	-	protein_coding	3	-7854	-112	Shared	adipose_visceral_omentum:adrenal_gland:artery_aorta:colon_transverse:heart_atrial_appendage:heart_left_ventricle:kidney_cortex:liver:lung:minor_salivary_gland:pancreas:small_intestine_terminal_ileum:spleen:stomach:thyroid	15	0	0
adrenal_gland:chr3:44494502:44494645:*	3_UTR	0.868	chr3	44494502	44494645	144	*	intergenic	none		adrenal_gland	ENSG00000178917	ENSG00000178917	ENSG00000178917	-	protein_coding	-	protein_coding	3	-16134	-202	Shared	adipose_visceral_omentum:adrenal_gland:artery_aorta:artery_coronary:nucleusaccumbensbasalganglia:colon_sigmoid:colon_transverse:esophagus_gastroesophageal_junction:esophagus_muscularis:liver:lung:minor_salivary_gland:nerve_tibial:small_intestine_terminal_ileum:stomach:thyroid	16	1	6.25
adrenal_gland:chr3:46911158:46911732:*	3_UTR	0.676	chr3	46911158	46911732	575	*	intergenic	none		adrenal_gland	ENSG00000273682	ENSG00000160801	ENSG00000160801	-	processed_pseudogene	+	protein_coding	3	33986	7359	Ambiguous	adrenal_gland:brain_cerebellar_hemisphere:liver	3	1	33.33
adrenal_gland:chr3:50277584:50277758:*	3_UTR	0.614	chr3	50277584	50277758	175	*	intergenic	none		adrenal_gland	ENSG00000012171	ENSG00000012171	ENSG00000012171	+	protein_coding	+	protein_coding	3	10200	38	Ambiguous	adrenal_gland:anteriorcingulatecortexba24:frontalcortexba9:hypothalamus	4	3	75
adrenal_gland:chr3:68729716:68729918:*	3_UTR	0.844	chr3	68729716	68729918	203	*	intergenic	none		adrenal_gland	ENSG00000163377	ENSG00000163377	ENSG00000163377	-	protein_coding	-	protein_coding	3	-223581	-1848	Absolute tissue-specific	adrenal_gland	1	0	0
adrenal_gland:chr3:131460449:131461390:*	3_UTR	0.838	chr3	131460449	131461390	942	*	intergenic	none		adrenal_gland	ENSG00000114686	ENSG00000114686	ENSG00000114686	-	protein_coding	-	protein_coding	3	-42534	-822	Ambiguous	adrenal_gland:artery_aorta:caudatebasalganglia:brain_cerebellar_hemisphere:nucleusaccumbensbasalganglia:spinalcordcervicalc-1:colon_transverse:esophagus_mucosa:heart_atrial_appendage:heart_left_ventricle:kidney_cortex:lung:minor_salivary_gland:muscle_skeletal:nerve_tibial:pancreas:pituitary:skin_not_sun_exposed_suprapubic:skin_sun_exposed_lower_leg:small_intestine_terminal_ileum:spleen:stomach	22	4	18.18
adrenal_gland:chr3:132370626:132371675:*	3_UTR	0.656	chr3	132370626	132371675	1050	*	intergenic	none		adrenal_gland	ENSG00000014257	ENSG00000014257	ENSG00000014257	+	protein_coding	+	protein_coding	3	54308	2328	Ambiguous	adrenal_gland:spinalcordcervicalc-1:colon_transverse:kidney_cortex:lung:minor_salivary_gland:pancreas:small_intestine_terminal_ileum:spleen:stomach	10	1	10
adrenal_gland:chr3:146182394:146182666:*	3_UTR	0.736	chr3	146182394	146182666	273	*	intergenic	none		adrenal_gland	ENSG00000114698	ENSG00000114698	ENSG00000114698	-	protein_coding	-	protein_coding	3	-68785	-9673	Shared	adipose_subcutaneous:adipose_visceral_omentum:adrenal_gland:artery_aorta:artery_coronary:colon_sigmoid:colon_transverse:esophagus_gastroesophageal_junction:esophagus_muscularis:liver:lung:nerve_tibial:spleen:thyroid	14	0	0
adrenal_gland:chr3:150734677:150734864:*	3_UTR	0.728	chr3	150734677	150734864	188	*	intergenic	uannotated split read		adrenal_gland	ENSG00000181788	ENSG00000181788	ENSG00000181788	-	protein_coding	-	protein_coding	3	-28800	-6263	Ambiguous	adrenal_gland:liver	2	0	0
adrenal_gland:chr3:185504263:185504502:*	3_UTR	0.75	chr3	185504263	185504502	240	*	intergenic	uannotated split read		adrenal_gland	ENSG00000163898	ENSG00000163898	ENSG00000163898	-	protein_coding	-	protein_coding	3	-48350	-1760	Shared	adrenal_gland:amygdala:anteriorcingulatecortexba24:frontalcortexba9:hypothalamus:nucleusaccumbensbasalganglia:kidney_cortex:pituitary:small_intestine_terminal_ileum	9	5	55.56
adrenal_gland:chr3:185635198:185635732:*	3_UTR	0.748	chr3	185635198	185635732	535	*	intergenic	none		adrenal_gland	ENSG00000163904	ENSG00000163904	ENSG00000163904	+	protein_coding	+	protein_coding	3	53236	1647	Ambiguous	adipose_subcutaneous:adipose_visceral_omentum:adrenal_gland:colon_transverse:kidney_cortex:lung:minor_salivary_gland:nerve_tibial:pancreas:skin_not_sun_exposed_suprapubic:skin_sun_exposed_lower_leg:small_intestine_terminal_ileum:stomach:thyroid	14	0	0
adrenal_gland:chr3:185635979:185636325:*	3_UTR	0.91	chr3	185635979	185636325	347	*	intergenic	none		adrenal_gland	ENSG00000163904	ENSG00000163904	ENSG00000163904	+	protein_coding	+	protein_coding	3	53829	2428	Shared	adipose_subcutaneous:adipose_visceral_omentum:adrenal_gland:colon_transverse:kidney_cortex:lung:minor_salivary_gland:nerve_tibial:pancreas:skin_not_sun_exposed_suprapubic:skin_sun_exposed_lower_leg:small_intestine_terminal_ileum:stomach:thyroid	14	0	0
adrenal_gland:chr3:185637069:185638762:*	3_UTR	0.886	chr3	185637069	185638762	1694	*	intergenic	none		adrenal_gland	ENSG00000163904	ENSG00000163904	ENSG00000163904	+	protein_coding	+	protein_coding	3	56266	3518	Shared	adipose_subcutaneous:adipose_visceral_omentum:adrenal_gland:colon_transverse:kidney_cortex:lung:minor_salivary_gland:pancreas:skin_not_sun_exposed_suprapubic:skin_sun_exposed_lower_leg:small_intestine_terminal_ileum:stomach:thyroid	13	0	0
adrenal_gland:chr4:26757643:26758115:*	3_UTR	0.778	chr4	26757643	26758115	473	*	intergenic	none		adrenal_gland	ENSG00000109680	ENSG00000109680	ENSG00000109680	+	protein_coding	+	protein_coding	3	181678	2292	Shared	adrenal_gland:artery_coronary:artery_tibial:amygdala:hippocampus:putamenbasalganglia:colon_sigmoid:esophagus_gastroesophageal_junction:esophagus_muscularis:heart_left_ventricle:kidney_cortex:muscle_skeletal:nerve_tibial:pituitary:stomach:thyroid	16	3	18.75
adrenal_gland:chr4:26759550:26760246:*	3_UTR	0.694	chr4	26759550	26760246	697	*	intergenic	none		adrenal_gland	ENSG00000109680	ENSG00000109680	ENSG00000109680	+	protein_coding	+	protein_coding	3	183809	4199	Shared	adipose_visceral_omentum:adrenal_gland:artery_aorta:artery_coronary:artery_tibial:colon_sigmoid:colon_transverse:esophagus_gastroesophageal_junction:esophagus_muscularis:heart_atrial_appendage:heart_left_ventricle:kidney_cortex:lung:minor_salivary_gland:muscle_skeletal:nerve_tibial:pancreas:stomach:thyroid	19	0	0
adrenal_gland:chr4:26760853:26761436:*	3_UTR	0.904	chr4	26760853	26761436	584	*	intergenic	none		adrenal_gland	ENSG00000109680	ENSG00000109680	ENSG00000109680	+	protein_coding	+	protein_coding	3	184999	5502	Shared	adipose_subcutaneous:adipose_visceral_omentum:adrenal_gland:artery_aorta:artery_coronary:artery_tibial:colon_sigmoid:colon_transverse:esophagus_gastroesophageal_junction:esophagus_muscularis:heart_atrial_appendage:heart_left_ventricle:kidney_cortex:lung:minor_salivary_gland:muscle_skeletal:nerve_tibial:pancreas:skin_not_sun_exposed_suprapubic:spleen:stomach:thyroid	22	0	0
adrenal_gland:chr4:48063669:48065277:*	3_UTR	0.892	chr4	48063669	48065277	1609	*	intergenic	none		adrenal_gland	ENSG00000074966	ENSG00000074966	ENSG00000074966	-	protein_coding	-	protein_coding	3	-70587	-1116	Ambiguous	adipose_visceral_omentum:adrenal_gland:artery_coronary:frontalcortexba9:colon_transverse:esophagus_mucosa:heart_left_ventricle:liver:minor_salivary_gland:pancreas:pituitary:skin_not_sun_exposed_suprapubic:skin_sun_exposed_lower_leg:stomach:thyroid	15	1	6.67
adrenal_gland:chr4:102788838:102790384:*	3_UTR	0.622	chr4	102788838	102790384	1547	*	intergenic	none		adrenal_gland	ENSG00000109332	ENSG00000109332	ENSG00000109332	-	protein_coding	-	protein_coding	3	-80058	-3999	Ambiguous	adrenal_gland:artery_coronary:artery_tibial:spinalcordcervicalc-1:substantianigra:colon_sigmoid:colon_transverse:esophagus_gastroesophageal_junction:esophagus_muscularis:kidney_cortex:lung:muscle_skeletal:pancreas:pituitary:small_intestine_terminal_ileum:spleen:stomach:thyroid	18	2	11.11
adrenal_gland:chr4:121033435:121034231:*	3_UTR	0.854	chr4	121033435	121034231	797	*	intergenic	none		adrenal_gland	ENSG00000173376	ENSG00000173376	ENSG00000173376	-	protein_coding	-	protein_coding	3	-39586	-1382	Ambiguous	adrenal_gland:artery_coronary:amygdala:anteriorcingulatecortexba24:frontalcortexba9:hippocampus:hypothalamus:nucleusaccumbensbasalganglia:spinalcordcervicalc-1:substantianigra:esophagus_mucosa:heart_atrial_appendage:minor_salivary_gland:muscle_skeletal:nerve_tibial:skin_not_sun_exposed_suprapubic:skin_sun_exposed_lower_leg:small_intestine_terminal_ileum:stomach:thyroid	20	8	40
adrenal_gland:chr4:158122001:158123690:*	3_UTR	0.822	chr4	158122001	158123690	1690	*	intergenic	none		adrenal_gland	ENSG00000164125	ENSG00000164125	ENSG00000164125	-	protein_coding	-	protein_coding	3	-51317	-784	Absolute tissue-specific	adrenal_gland	1	0	0
adrenal_gland:chr4:173380126:173380391:*	3_UTR	0.692	chr4	173380126	173380391	266	*	intergenic	none		adrenal_gland	ENSG00000164105	ENSG00000164105	ENSG00000164105	+	protein_coding	+	protein_coding	3	10422	2594	Shared	adipose_subcutaneous:adipose_visceral_omentum:adrenal_gland:artery_aorta:artery_coronary:spinalcordcervicalc-1:substantianigra:colon_sigmoid:colon_transverse:esophagus_gastroesophageal_junction:esophagus_muscularis:heart_atrial_appendage:heart_left_ventricle:lung:minor_salivary_gland:nerve_tibial:pituitary:skin_not_sun_exposed_suprapubic:small_intestine_terminal_ileum:spleen:stomach:thyroid:whole…	23	2	8.7
adrenal_gland:chr4:176340220:176342084:*	3_UTR	0.818	chr4	176340220	176342084	1865	*	intergenic	none		adrenal_gland	ENSG00000129128	ENSG00000129128	ENSG00000129128	+	protein_coding	+	protein_coding	3	22120	7975	Ambiguous	adipose_subcutaneous:adrenal_gland:esophagus_mucosa:heart_atrial_appendage:minor_salivary_gland:muscle_skeletal:skin_sun_exposed_lower_leg:whole_blood	8	0	0
adrenal_gland:chr5:34901256:34901486:*	3_UTR	0.654	chr5	34901256	34901486	231	*	intergenic	none		adrenal_gland	ENSG00000205838	ENSG00000205838	ENSG00000205838	+	protein_coding	+	protein_coding	3	62653	1800	Shared	adrenal_gland:amygdala:spinalcordcervicalc-1:substantianigra:colon_sigmoid:esophagus_gastroesophageal_junction:esophagus_muscularis	7	3	42.86
adrenal_gland:chr5:40988632:40990220:*	3_UTR	0.81	chr5	40988632	40990220	1589	*	intergenic	none		adrenal_gland	ENSG00000112936	ENSG00000112936	ENSG00000112936	+	protein_coding	+	protein_coding	3	80968	5693	Ambiguous	adipose_visceral_omentum:adrenal_gland:artery_coronary:esophagus_gastroesophageal_junction:esophagus_muscularis:heart_atrial_appendage:kidney_cortex:spleen	8	0	0
adrenal_gland:chr5:44822033:44822398:*	3_UTR	0.762	chr5	44822033	44822398	366	*	intergenic	none		adrenal_gland	ENSG00000112996	ENSG00000112996	ENSG00000112996	+	protein_coding	+	protein_coding	3	13473	1605	Ambiguous	adipose_visceral_omentum:adrenal_gland:artery_aorta:artery_coronary:artery_tibial:hypothalamus:spinalcordcervicalc-1:substantianigra:colon_sigmoid:colon_transverse:esophagus_gastroesophageal_junction:esophagus_mucosa:esophagus_muscularis:heart_atrial_appendage:heart_left_ventricle:kidney_cortex:lung:minor_salivary_gland:nerve_tibial:pancreas:pituitary:skin_not_sun_exposed_suprapubic:skin_sun_expo…	26	3	11.54
adrenal_gland:chr5:50393942:50394532:*	3_UTR	0.746	chr5	50393942	50394532	591	*	intergenic	none		adrenal_gland	ENSG00000170571	ENSG00000170571	ENSG00000170571	-	protein_coding	-	protein_coding	3	-49306	-1660	Shared	adipose_visceral_omentum:adrenal_gland:artery_coronary:anteriorcingulatecortexba24:frontalcortexba9:hippocampus:hypothalamus:putamenbasalganglia:spinalcordcervicalc-1:substantianigra:heart_left_ventricle:lung:pituitary:skin_not_sun_exposed_suprapubic:skin_sun_exposed_lower_leg:thyroid:whole_blood	17	7	41.18
adrenal_gland:chr5:78479468:78480685:*	3_UTR	0.88	chr5	78479468	78480685	1218	*	intergenic	none		adrenal_gland	ENSG00000085365	ENSG00000085365	ENSG00000085365	+	protein_coding	+	protein_coding	3	120102	397	Shared	adipose_subcutaneous:adipose_visceral_omentum:adrenal_gland:colon_sigmoid:colon_transverse:esophagus_gastroesophageal_junction:esophagus_mucosa:esophagus_muscularis:heart_atrial_appendage:heart_left_ventricle:kidney_cortex:liver:lung:minor_salivary_gland:nerve_tibial:pancreas:skin_not_sun_exposed_suprapubic:skin_sun_exposed_lower_leg:small_intestine_terminal_ileum:spleen:stomach:thyroid	22	0	0
adrenal_gland:chr5:80546101:80546562:*	3_UTR	0.812	chr5	80546101	80546562	462	*	intergenic	none		adrenal_gland	ENSG00000152380	ENSG00000152380	ENSG00000152380	+	protein_coding	+	protein_coding	3	58593	3538	Ambiguous	adrenal_gland:artery_coronary:brain_cerebellar_hemisphere:hypothalamus:spinalcordcervicalc-1:substantianigra:kidney_cortex:liver:pituitary:spleen:whole_blood	11	4	36.36
adrenal_gland:chr5:80546670:80546931:*	3_UTR	0.804	chr5	80546670	80546931	262	*	intergenic	none		adrenal_gland	ENSG00000152380	ENSG00000152380	ENSG00000152380	+	protein_coding	+	protein_coding	3	58962	4107	Shared	adrenal_gland:brain_cerebellar_hemisphere:hypothalamus:spinalcordcervicalc-1:substantianigra:colon_sigmoid:kidney_cortex:liver:pituitary:spleen:whole_blood	11	4	36.36
adrenal_gland:chr5:80879000:80880230:*	3_UTR	0.844	chr5	80879000	80880230	1231	*	intergenic	none		adrenal_gland	ENSG00000113318	ENSG00000113318	ENSG00000113318	+	protein_coding	+	protein_coding	3	225582	2540	Ambiguous	adipose_subcutaneous:adipose_visceral_omentum:adrenal_gland:artery_aorta:artery_coronary:artery_tibial:amygdala:anteriorcingulatecortexba24:caudatebasalganglia:brain_cerebellar_hemisphere:frontalcortexba9:hippocampus:hypothalamus:nucleusaccumbensbasalganglia:putamenbasalganglia:spinalcordcervicalc-1:substantianigra:colon_sigmoid:colon_transverse:esophagus_gastroesophageal_junction:esophagus_mucos…	38	11	28.95
adrenal_gland:chr5:83584747:83585084:*	3_UTR	0.902	chr5	83584747	83585084	338	*	intergenic	none		adrenal_gland	ENSG00000038427	ENSG00000038427	ENSG00000038427	+	protein_coding	+	protein_coding	3	113619	2444	Shared	adipose_subcutaneous:adipose_visceral_omentum:adrenal_gland:artery_tibial:amygdala:anteriorcingulatecortexba24:caudatebasalganglia:brain_cerebellar_hemisphere:frontalcortexba9:hippocampus:hypothalamus:nucleusaccumbensbasalganglia:putamenbasalganglia:spinalcordcervicalc-1:substantianigra:colon_sigmoid:esophagus_gastroesophageal_junction:esophagus_muscularis:heart_atrial_appendage:heart_left_ventri…	23	11	47.83
adrenal_gland:chr5:133109772:133109844:*	3_UTR	0.822	chr5	133109772	133109844	73	*	intergenic	none		adrenal_gland	ENSG00000251616	ENSG00000170606	ENSG00000170606	-	lincRNA	+	protein_coding	3	57882	3323	Shared	adipose_subcutaneous:adipose_visceral_omentum:adrenal_gland:artery_aorta:artery_coronary:artery_tibial:amygdala:anteriorcingulatecortexba24:caudatebasalganglia:brain_cerebellar_hemisphere:frontalcortexba9:hippocampus:hypothalamus:nucleusaccumbensbasalganglia:putamenbasalganglia:spinalcordcervicalc-1:substantianigra:colon_sigmoid:colon_transverse:esophagus_gastroesophageal_junction:esophagus_mucos…	37	11	29.73
adrenal_gland:chr5:151495218:151495939:*	3_UTR	0.926	chr5	151495218	151495939	722	*	intergenic	none		adrenal_gland	ENSG00000123643	ENSG00000123643	ENSG00000123643	+	protein_coding	+	protein_coding	3	58893	2837	Ambiguous	adipose_subcutaneous:adipose_visceral_omentum:adrenal_gland:artery_aorta:artery_coronary:artery_tibial:amygdala:caudatebasalganglia:nucleusaccumbensbasalganglia:putamenbasalganglia:spinalcordcervicalc-1:colon_sigmoid:esophagus_gastroesophageal_junction:esophagus_mucosa:esophagus_muscularis:heart_left_ventricle:kidney_cortex:liver:lung:minor_salivary_gland:muscle_skeletal:pancreas:pituitary:skin_n…	29	5	17.24
adrenal_gland:chr5:180843760:180845281:*	3_UTR	0.898	chr5	180843760	180845281	1522	*	intergenic	none		adrenal_gland	ENSG00000196670	ENSG00000196670	ENSG00000196670	-	protein_coding	-	protein_coding	3	-17525	-2330	Shared	adipose_subcutaneous:adipose_visceral_omentum:adrenal_gland:artery_aorta:artery_coronary:artery_tibial:amygdala:anteriorcingulatecortexba24:frontalcortexba9:hypothalamus:nucleusaccumbensbasalganglia:spinalcordcervicalc-1:substantianigra:esophagus_mucosa:esophagus_muscularis:heart_atrial_appendage:heart_left_ventricle:liver:minor_salivary_gland:muscle_skeletal:nerve_tibial:pancreas:pituitary:skin_…	27	7	25.93
adrenal_gland:chr6:20100801:20101999:*	3_UTR	0.616	chr6	20100801	20101999	1199	*	intergenic	none		adrenal_gland	ENSG00000172197	ENSG00000172197	ENSG00000172197	-	protein_coding	-	protein_coding	3	-111598	-146	Ambiguous	adrenal_gland:artery_aorta:artery_tibial:amygdala:anteriorcingulatecortexba24:caudatebasalganglia:frontalcortexba9:hippocampus:hypothalamus:nucleusaccumbensbasalganglia:putamenbasalganglia:esophagus_muscularis:heart_atrial_appendage:heart_left_ventricle:liver:muscle_skeletal:pituitary:skin_not_sun_exposed_suprapubic:skin_sun_exposed_lower_leg	19	8	42.11
adrenal_gland:chr6:26113208:26114302:*	3_UTR	0.934	chr6	26113208	26114302	1095	*	intergenic	none		adrenal_gland	ENSG00000180596	ENSG00000180596	ENSG00000180596	-	protein_coding	-	protein_coding	3	-10718	-571	Shared	adipose_subcutaneous:adipose_visceral_omentum:adrenal_gland:artery_aorta:artery_coronary:artery_tibial:anteriorcingulatecortexba24:caudatebasalganglia:brain_cerebellar_hemisphere:frontalcortexba9:hypothalamus:nucleusaccumbensbasalganglia:putamenbasalganglia:substantianigra:colon_sigmoid:colon_transverse:esophagus_gastroesophageal_junction:esophagus_mucosa:esophagus_muscularis:heart_atrial_appenda…	32	8	25
adrenal_gland:chr6:28373099:28374258:*	3_UTR	0.624	chr6	28373099	28374258	1160	*	intergenic	none		adrenal_gland	ENSG00000189298	ENSG00000189298	ENSG00000189298	+	protein_coding	+	protein_coding	3	24344	3922	Shared	adipose_subcutaneous:adipose_visceral_omentum:adrenal_gland:artery_aorta:artery_coronary:artery_tibial:amygdala:caudatebasalganglia:brain_cerebellar_hemisphere:frontalcortexba9:hippocampus:hypothalamus:nucleusaccumbensbasalganglia:putamenbasalganglia:spinalcordcervicalc-1:substantianigra:colon_sigmoid:colon_transverse:esophagus_gastroesophageal_junction:esophagus_mucosa:esophagus_muscularis:heart…	37	10	27.03
adrenal_gland:chr6:31830961:31831300:*	3_UTR	0.644	chr6	31830961	31831300	340	*	intergenic	none		adrenal_gland	ENSG00000285565	ENSG00000204388	ENSG00000204388	+	processed_transcript	+	protein_coding	3	3565	706	Shared	adipose_visceral_omentum:adrenal_gland:artery_aorta:artery_coronary:amygdala:caudatebasalganglia:frontalcortexba9:hippocampus:hypothalamus:nucleusaccumbensbasalganglia:putamenbasalganglia:spinalcordcervicalc-1:substantianigra:colon_sigmoid:colon_transverse:esophagus_gastroesophageal_junction:heart_atrial_appendage:heart_left_ventricle:kidney_cortex:liver:lung:pancreas:pituitary:skin_not_sun_expos…	27	9	33.33
adrenal_gland:chr6:32860118:32860681:*	3_UTR	0.66	chr6	32860118	32860681	564	*	intergenic	none		adrenal_gland	ENSG00000240065	ENSG00000240065	ENSG00000240065	+	protein_coding	+	protein_coding	3	16545	533	Ambiguous	adipose_subcutaneous:adipose_visceral_omentum:adrenal_gland:anteriorcingulatecortexba24:frontalcortexba9:hypothalamus:nucleusaccumbensbasalganglia:colon_sigmoid:colon_transverse:heart_left_ventricle:kidney_cortex:nerve_tibial:stomach	13	4	30.77
adrenal_gland:chr6:41933524:41933951:*	3_UTR	0.606	chr6	41933524	41933951	428	*	intergenic	none		adrenal_gland	ENSG00000112578	ENSG00000112578	ENSG00000112578	+	protein_coding	+	protein_coding	3	12763	478	Shared	adipose_subcutaneous:adipose_visceral_omentum:adrenal_gland:artery_aorta:artery_coronary:artery_tibial:amygdala:anteriorcingulatecortexba24:caudatebasalganglia:brain_cerebellar_hemisphere:frontalcortexba9:hippocampus:hypothalamus:nucleusaccumbensbasalganglia:putamenbasalganglia:spinalcordcervicalc-1:substantianigra:colon_sigmoid:colon_transverse:esophagus_gastroesophageal_junction:esophagus_mucos…	38	11	28.95
adrenal_gland:chr6:52893621:52893715:*	3_UTR	0.786	chr6	52893621	52893715	95	*	intergenic	uannotated split read		adrenal_gland	ENSG00000174156	ENSG00000174156	ENSG00000174156	-	protein_coding	-	protein_coding	3	-16064	-2924	Absolute tissue-specific	adrenal_gland	1	0	0
adrenal_gland:chr6:87403462:87404083:*	3_UTR	0.756	chr6	87403462	87404083	622	*	intergenic	none		adrenal_gland	ENSG00000111850	ENSG00000111850	ENSG00000111850	+	protein_coding	+	protein_coding	3	81500	3713	Ambiguous	adrenal_gland:artery_coronary:colon_transverse:esophagus_gastroesophageal_junction:esophagus_muscularis:heart_left_ventricle:muscle_skeletal:pancreas:skin_sun_exposed_lower_leg:spleen	10	0	0
adrenal_gland:chr6:89254547:89255811:*	3_UTR	0.918	chr6	89254547	89255811	1265	*	intergenic	none		adrenal_gland	ENSG00000111886	ENSG00000111886	ENSG00000111886	-	protein_coding	-	protein_coding	3	-60752	-1397	Ambiguous	adipose_visceral_omentum:adrenal_gland:artery_aorta:artery_coronary:artery_tibial:colon_sigmoid:colon_transverse:esophagus_gastroesophageal_junction:esophagus_muscularis:heart_atrial_appendage:heart_left_ventricle:liver:minor_salivary_gland:muscle_skeletal:pancreas:pituitary:small_intestine_terminal_ileum:stomach:thyroid	19	0	0
adrenal_gland:chr6:110968754:110969122:*	3_UTR	0.61	chr6	110968754	110969122	369	*	intergenic	uannotated split read		adrenal_gland	ENSG00000155115	ENSG00000155115	ENSG00000155115	+	protein_coding	+	protein_coding	3	10562	864	Shared	adipose_visceral_omentum:adrenal_gland:artery_coronary:amygdala:anteriorcingulatecortexba24:caudatebasalganglia:brain_cerebellar_hemisphere:frontalcortexba9:hippocampus:hypothalamus:nucleusaccumbensbasalganglia:putamenbasalganglia:spinalcordcervicalc-1:substantianigra:colon_sigmoid:colon_transverse:esophagus_gastroesophageal_junction:esophagus_muscularis:heart_atrial_appendage:heart_left_ventricl…	25	11	44
adrenal_gland:chr6:150061174:150062872:*	3_UTR	0.808	chr6	150061174	150062872	1699	*	intergenic	uannotated split read		adrenal_gland	ENSG00000131019	ENSG00000131019	ENSG00000131019	-	protein_coding	-	protein_coding	3	-7921	-278	Ambiguous	adipose_subcutaneous:adipose_visceral_omentum:adrenal_gland:artery_aorta:artery_coronary:amygdala:anteriorcingulatecortexba24:frontalcortexba9:hippocampus:hypothalamus:nucleusaccumbensbasalganglia:esophagus_mucosa:heart_atrial_appendage:kidney_cortex:lung:nerve_tibial:pancreas:stomach:thyroid	19	6	31.58
adrenal_gland:chr7:31112917:31113232:*	3_UTR	0.75	chr7	31112917	31113232	316	*	intergenic	none		adrenal_gland	ENSG00000078549	ENSG00000078549	ENSG00000078549	+	protein_coding	+	protein_coding	3	60771	1438	Ambiguous	adipose_subcutaneous:adrenal_gland:heart_left_ventricle	3	0	0
adrenal_gland:chr7:118198476:118199239:*	3_UTR	0.71	chr7	118198476	118199239	764	*	intergenic	none		adrenal_gland	ENSG00000128534	ENSG00000128534	ENSG00000128534	+	protein_coding	+	protein_coding	3	15207	5652	Ambiguous	adipose_subcutaneous:adipose_visceral_omentum:adrenal_gland:esophagus_mucosa:muscle_skeletal:skin_sun_exposed_lower_leg	6	0	0
adrenal_gland:chr7:127342983:127343144:*	3_UTR	0.718	chr7	127342983	127343144	162	*	intergenic	none		adrenal_gland	ENSG00000048405	ENSG00000048405	ENSG00000048405	-	protein_coding	-	protein_coding	3	-88941	-3646	Ambiguous	adipose_visceral_omentum:adrenal_gland:artery_aorta:artery_coronary:colon_sigmoid:colon_transverse:esophagus_gastroesophageal_junction:esophagus_muscularis:heart_atrial_appendage:heart_left_ventricle:kidney_cortex:liver:lung:muscle_skeletal:nerve_tibial:pancreas:spleen:thyroid	18	0	0
adrenal_gland:chr8:30188921:30190328:*	3_UTR	0.828	chr8	30188921	30190328	1408	*	intergenic	none		adrenal_gland	ENSG00000285669	ENSG00000104671	ENSG00000104671	+	lincRNA	+	protein_coding	3	34031	5281	Ambiguous	adipose_subcutaneous:adipose_visceral_omentum:adrenal_gland:artery_aorta:artery_coronary:artery_tibial:colon_sigmoid:colon_transverse:esophagus_gastroesophageal_junction:esophagus_muscularis:heart_atrial_appendage:heart_left_ventricle:kidney_cortex:liver:lung:minor_salivary_gland:muscle_skeletal:nerve_tibial:pancreas:pituitary:skin_not_sun_exposed_suprapubic:small_intestine_terminal_ileum:spleen:…	25	0	0
adrenal_gland:chr8:33367688:33369310:*	3_UTR	0.856	chr8	33367688	33369310	1623	*	intergenic	none		adrenal_gland	ENSG00000172728	ENSG00000172728	ENSG00000172728	-	protein_coding	-	protein_coding	3	-105734	-1514	Shared	adipose_subcutaneous:adipose_visceral_omentum:adrenal_gland:artery_aorta:artery_coronary:artery_tibial:brain_cerebellar_hemisphere:hippocampus:hypothalamus:spinalcordcervicalc-1:substantianigra:colon_sigmoid:colon_transverse:esophagus_gastroesophageal_junction:esophagus_mucosa:esophagus_muscularis:heart_atrial_appendage:heart_left_ventricle:kidney_cortex:liver:lung:minor_salivary_gland:nerve_tibi…	31	5	16.13
adrenal_gland:chr9:5577306:5577511:*	3_UTR	0.856	chr9	5577306	5577511	206	*	intergenic	uannotated split read		adrenal_gland	ENSG00000197646	ENSG00000197646	ENSG00000197646	+	protein_coding	+	protein_coding	3	66941	6052	Shared	adipose_subcutaneous:adipose_visceral_omentum:adrenal_gland:artery_aorta:artery_coronary:artery_tibial:amygdala:caudatebasalganglia:hippocampus:hypothalamus:nucleusaccumbensbasalganglia:putamenbasalganglia:spinalcordcervicalc-1:substantianigra:colon_sigmoid:colon_transverse:esophagus_gastroesophageal_junction:esophagus_mucosa:esophagus_muscularis:heart_atrial_appendage:heart_left_ventricle:kidney…	33	8	24.24
adrenal_gland:chr9:35759666:35760220:*	3_UTR	0.938	chr9	35759666	35760220	555	*	intergenic	none		adrenal_gland	ENSG00000107185	ENSG00000107185	ENSG00000107185	+	protein_coding	+	protein_coding	3	10933	1091	Shared	adipose_subcutaneous:adipose_visceral_omentum:adrenal_gland:artery_aorta:artery_coronary:artery_tibial:colon_sigmoid:colon_transverse:esophagus_gastroesophageal_junction:esophagus_mucosa:esophagus_muscularis:heart_atrial_appendage:kidney_cortex:liver:lung:minor_salivary_gland:nerve_tibial:pancreas:skin_not_sun_exposed_suprapubic:small_intestine_terminal_ileum:spleen:stomach:thyroid	23	0	0
adrenal_gland:chr9:35762906:35763824:*	3_UTR	0.698	chr9	35762906	35763824	919	*	intergenic	uannotated split read		adrenal_gland	ENSG00000107185	ENSG00000107185	ENSG00000107185	+	protein_coding	+	protein_coding	3	14537	4331	Ambiguous	adipose_subcutaneous:adipose_visceral_omentum:adrenal_gland:artery_aorta:artery_coronary:colon_sigmoid:colon_transverse:liver:minor_salivary_gland:pancreas:small_intestine_terminal_ileum:spleen:stomach:thyroid	14	0	0
adrenal_gland:chr9:35764499:35764955:*	3_UTR	0.852	chr9	35764499	35764955	457	*	intergenic	none		adrenal_gland	ENSG00000107185	ENSG00000107185	ENSG00000107185	+	protein_coding	+	protein_coding	3	15668	5924	Ambiguous	adipose_subcutaneous:adipose_visceral_omentum:adrenal_gland:artery_aorta:artery_coronary:colon_sigmoid:colon_transverse:liver:minor_salivary_gland:pancreas:spleen:stomach:thyroid	13	0	0
adrenal_gland:chr9:85542876:85543591:*	3_UTR	0.608	chr9	85542876	85543591	716	*	intergenic	none		adrenal_gland	ENSG00000135049	ENSG00000135049	ENSG00000135049	-	protein_coding	-	protein_coding	3	-199153	-2948	Shared	adipose_subcutaneous:adipose_visceral_omentum:adrenal_gland:artery_aorta:artery_coronary:artery_tibial:colon_sigmoid:colon_transverse:esophagus_gastroesophageal_junction:esophagus_muscularis:heart_atrial_appendage:heart_left_ventricle:kidney_cortex:lung:muscle_skeletal:nerve_tibial:pancreas:pituitary:skin_not_sun_exposed_suprapubic:skin_sun_exposed_lower_leg:small_intestine_terminal_ileum:stomach…	23	0	0
adrenal_gland:chr9:120799936:120800253:*	3_UTR	0.886	chr9	120799936	120800253	318	*	intergenic	none		adrenal_gland	ENSG00000214654	ENSG00000214654	ENSG00000214654	+	protein_coding	+	protein_coding	3	7850	18	Ambiguous	adrenal_gland:kidney_cortex:pancreas:pituitary:small_intestine_terminal_ileum:spleen	6	0	0
adrenal_gland:chr10:27187241:27187649:*	3_UTR	0.83	chr10	27187241	27187649	409	*	intergenic	none		adrenal_gland	ENSG00000120539	ENSG00000120539	ENSG00000120539	+	protein_coding	+	protein_coding	3	32825	317	Ambiguous	adipose_subcutaneous:adipose_visceral_omentum:adrenal_gland:artery_aorta:artery_coronary:artery_tibial:amygdala:anteriorcingulatecortexba24:caudatebasalganglia:brain_cerebellar_hemisphere:frontalcortexba9:hippocampus:hypothalamus:nucleusaccumbensbasalganglia:putamenbasalganglia:spinalcordcervicalc-1:colon_transverse:esophagus_gastroesophageal_junction:esophagus_mucosa:esophagus_muscularis:kidney_…	33	10	30.3
adrenal_gland:chr10:45614182:45615397:*	3_UTR	0.83	chr10	45614182	45615397	1216	*	intergenic	none		adrenal_gland	ENSG00000172671	ENSG00000172671	ENSG00000172671	-	protein_coding	-	protein_coding	3	-58598	-104	Ambiguous	adipose_visceral_omentum:adrenal_gland:artery_aorta:artery_coronary:artery_tibial:amygdala:anteriorcingulatecortexba24:caudatebasalganglia:frontalcortexba9:hippocampus:nucleusaccumbensbasalganglia:putamenbasalganglia:spinalcordcervicalc-1:substantianigra:colon_sigmoid:colon_transverse:esophagus_gastroesophageal_junction:esophagus_muscularis:kidney_cortex:liver:lung:minor_salivary_gland:nerve_tibi…	31	9	29.03
adrenal_gland:chr10:45823006:45823638:*	3_UTR	0.906	chr10	45823006	45823638	633	*	intergenic	none		adrenal_gland	ENSG00000188234	ENSG00000188234	ENSG00000188234	-	protein_coding	-	protein_coding	3	-30869	-1956	Shared	adipose_subcutaneous:adipose_visceral_omentum:adrenal_gland:artery_aorta:artery_coronary:artery_tibial:amygdala:anteriorcingulatecortexba24:caudatebasalganglia:frontalcortexba9:hippocampus:hypothalamus:nucleusaccumbensbasalganglia:putamenbasalganglia:spinalcordcervicalc-1:substantianigra:colon_sigmoid:colon_transverse:esophagus_gastroesophageal_junction:esophagus_mucosa:esophagus_muscularis:heart…	36	10	27.78
adrenal_gland:chr10:45823749:45823899:*	3_UTR	0.85	chr10	45823749	45823899	151	*	intergenic	none		adrenal_gland	ENSG00000188234	ENSG00000188234	ENSG00000188234	-	protein_coding	-	protein_coding	3	-30126	-1695	Shared	adrenal_gland:amygdala:anteriorcingulatecortexba24:caudatebasalganglia:frontalcortexba9:hippocampus:hypothalamus:nucleusaccumbensbasalganglia:putamenbasalganglia:substantianigra:kidney_cortex:liver:minor_salivary_gland:nerve_tibial:pancreas:pituitary:skin_not_sun_exposed_suprapubic:skin_sun_exposed_lower_leg:small_intestine_terminal_ileum:spleen:stomach	21	9	42.86
adrenal_gland:chr10:72092216:72093506:*	3_UTR	0.806	chr10	72092216	72093506	1291	*	intergenic	uannotated split read		adrenal_gland	ENSG00000138303	ENSG00000138303	ENSG00000138303	-	protein_coding	-	protein_coding	3	-124918	-2526	Shared	adipose_subcutaneous:adipose_visceral_omentum:adrenal_gland:artery_aorta:artery_coronary:artery_tibial:amygdala:anteriorcingulatecortexba24:caudatebasalganglia:brain_cerebellar_hemisphere:frontalcortexba9:hippocampus:hypothalamus:nucleusaccumbensbasalganglia:putamenbasalganglia:spinalcordcervicalc-1:substantianigra:colon_sigmoid:colon_transverse:esophagus_gastroesophageal_junction:esophagus_mucos…	35	11	31.43
adrenal_gland:chr10:131964691:131965004:*	3_UTR	0.914	chr10	131964691	131965004	314	*	intergenic	none		adrenal_gland	ENSG00000176171	ENSG00000176171	ENSG00000176171	-	protein_coding	-	protein_coding	3	-17322	-1451	Ambiguous	adipose_visceral_omentum:adrenal_gland:anteriorcingulatecortexba24:brain_cerebellar_hemisphere:frontalcortexba9:hippocampus:kidney_cortex:liver:lung:minor_salivary_gland:muscle_skeletal:nerve_tibial:small_intestine_terminal_ileum:spleen:stomach:thyroid:whole_blood	17	4	23.53
adrenal_gland:chr10:131965107:131965970:*	3_UTR	0.816	chr10	131965107	131965970	864	*	intergenic	none		adrenal_gland	ENSG00000176171	ENSG00000176171	ENSG00000176171	-	protein_coding	-	protein_coding	3	-16906	-485	Shared	adipose_subcutaneous:adipose_visceral_omentum:adrenal_gland:amygdala:anteriorcingulatecortexba24:caudatebasalganglia:brain_cerebellar_hemisphere:frontalcortexba9:hippocampus:hypothalamus:nucleusaccumbensbasalganglia:putamenbasalganglia:spinalcordcervicalc-1:substantianigra:colon_sigmoid:colon_transverse:esophagus_gastroesophageal_junction:esophagus_mucosa:esophagus_muscularis:heart_atrial_appenda…	34	11	32.35
adrenal_gland:chr11:30008261:30009215:*	3_UTR	0.952	chr11	30008261	30009215	955	*	intergenic	none		adrenal_gland	ENSG00000182255	ENSG00000182255	ENSG00000182255	-	protein_coding	-	protein_coding	3	-8762	-526	Absolute tissue-specific	adrenal_gland	1	0	0
adrenal_gland:chr11:95133065:95134211:*	3_UTR	0.724	chr11	95133065	95134211	1147	*	intergenic	none		adrenal_gland	ENSG00000149218	ENSG00000149218	ENSG00000149218	+	protein_coding	+	protein_coding	3	44401	420	Ambiguous	adipose_subcutaneous:adrenal_gland:colon_sigmoid:heart_atrial_appendage:heart_left_ventricle:liver:lung:pancreas:small_intestine_terminal_ileum:stomach	10	0	0
adrenal_gland:chr11:108155370:108156048:*	3_UTR	0.634	chr11	108155370	108156048	679	*	intergenic	none		adrenal_gland	ENSG00000149308	ENSG00000149308	ENSG00000149308	-	protein_coding	-	protein_coding	3	-67272	-1167	Shared	adipose_subcutaneous:adipose_visceral_omentum:adrenal_gland:artery_aorta:artery_coronary:artery_tibial:amygdala:anteriorcingulatecortexba24:caudatebasalganglia:brain_cerebellar_hemisphere:frontalcortexba9:hippocampus:hypothalamus:nucleusaccumbensbasalganglia:putamenbasalganglia:spinalcordcervicalc-1:substantianigra:colon_sigmoid:colon_transverse:esophagus_gastroesophageal_junction:esophagus_mucos…	38	11	28.95
adrenal_gland:chr12:1788983:1789234:*	3_UTR	0.882	chr12	1788983	1789234	252	*	intergenic	none		adrenal_gland	ENSG00000006831	ENSG00000006831	ENSG00000006831	+	protein_coding	+	protein_coding	3	100660	305	Shared	adipose_visceral_omentum:adrenal_gland:artery_coronary:amygdala:anteriorcingulatecortexba24:caudatebasalganglia:brain_cerebellar_hemisphere:frontalcortexba9:hippocampus:hypothalamus:nucleusaccumbensbasalganglia:putamenbasalganglia:spinalcordcervicalc-1:substantianigra:heart_atrial_appendage:heart_left_ventricle:kidney_cortex:liver:lung:muscle_skeletal:pituitary:spleen:whole_blood	23	11	47.83
adrenal_gland:chr12:4356476:4357172:*	3_UTR	0.828	chr12	4356476	4357172	697	*	intergenic	none		adrenal_gland	ENSG00000285901	ENSG00000078237	ENSG00000078237	+	protein_coding	+	protein_coding	3	49409	1883	Ambiguous	adrenal_gland:artery_coronary:amygdala:caudatebasalganglia:putamenbasalganglia:spinalcordcervicalc-1:colon_sigmoid:colon_transverse:esophagus_gastroesophageal_junction:esophagus_muscularis:heart_left_ventricle:muscle_skeletal:pituitary	13	4	30.77
adrenal_gland:chr12:4358241:4359980:*	3_UTR	0.678	chr12	4358241	4359980	1740	*	intergenic	none		adrenal_gland	ENSG00000285901	ENSG00000078237	ENSG00000078237	+	protein_coding	+	protein_coding	3	52217	3648	Ambiguous	adipose_subcutaneous:adipose_visceral_omentum:adrenal_gland:artery_aorta:artery_coronary:artery_tibial:caudatebasalganglia:brain_cerebellar_hemisphere:nucleusaccumbensbasalganglia:putamenbasalganglia:spinalcordcervicalc-1:colon_sigmoid:colon_transverse:esophagus_gastroesophageal_junction:esophagus_mucosa:esophagus_muscularis:heart_atrial_appendage:heart_left_ventricle:kidney_cortex:liver:lung:min…	33	5	15.15
adrenal_gland:chr12:10822784:10824006:*	3_UTR	0.738	chr12	10822784	10824006	1223	*	intergenic	none		adrenal_gland	ENSG00000231887	ENSG00000121318	ENSG00000121318	-	protein_coding	-	protein_coding	3	-3574	-1311	Ambiguous	adrenal_gland:frontalcortexba9:hypothalamus:kidney_cortex:pituitary	5	2	40
adrenal_gland:chr12:63140697:63141538:*	3_UTR	0.658	chr12	63140697	63141538	842	*	intergenic	none		adrenal_gland	ENSG00000166148	ENSG00000166148	ENSG00000166148	-	protein_coding	-	protein_coding	3	-10245	-1221	Ambiguous	adrenal_gland:artery_tibial:liver	3	0	0
adrenal_gland:chr12:63141588:63141898:*	3_UTR	0.808	chr12	63141588	63141898	311	*	intergenic	none		adrenal_gland	ENSG00000166148	ENSG00000166148	ENSG00000166148	-	protein_coding	-	protein_coding	3	-9354	-861	Ambiguous	adrenal_gland:artery_tibial	2	0	0
adrenal_gland:chr13:39050815:39051066:*	3_UTR	0.892	chr13	39050815	39051066	252	*	intergenic	none		adrenal_gland	ENSG00000188811	ENSG00000188811	ENSG00000188811	+	protein_coding	+	protein_coding	3	12760	706	Ambiguous	adipose_subcutaneous:adipose_visceral_omentum:adrenal_gland:artery_aorta:artery_coronary:artery_tibial:amygdala:caudatebasalganglia:hippocampus:hypothalamus:nucleusaccumbensbasalganglia:putamenbasalganglia:spinalcordcervicalc-1:substantianigra:colon_sigmoid:colon_transverse:esophagus_gastroesophageal_junction:esophagus_muscularis:kidney_cortex:liver:lung:minor_salivary_gland:nerve_tibial:pancreas…	30	8	26.67
adrenal_gland:chr15:28698840:28698990:*	3_UTR	0.612	chr15	28698840	28698990	151	*	intergenic	none		adrenal_gland	ENSG00000188626	ENSG00000188626	ENSG00000188626	-	protein_coding	-	protein_coding	3	-39544	-2964	Ambiguous	adrenal_gland:artery_aorta:artery_coronary:amygdala:caudatebasalganglia:hypothalamus:putamenbasalganglia:spinalcordcervicalc-1:substantianigra:heart_atrial_appendage:heart_left_ventricle:lung:pancreas:spleen	14	6	42.86
adrenal_gland:chr15:28699242:28700338:*	3_UTR	0.618	chr15	28699242	28700338	1097	*	intergenic	none		adrenal_gland	ENSG00000188626	ENSG00000188626	ENSG00000188626	-	protein_coding	-	protein_coding	3	-39142	-1616	Shared	adrenal_gland:artery_aorta:artery_coronary:artery_tibial:amygdala:caudatebasalganglia:hypothalamus:putamenbasalganglia:spinalcordcervicalc-1:substantianigra:colon_sigmoid:colon_transverse:esophagus_gastroesophageal_junction:esophagus_muscularis:heart_atrial_appendage:heart_left_ventricle:lung:minor_salivary_gland:pancreas:small_intestine_terminal_ileum:spleen:stomach	22	6	27.27
adrenal_gland:chr15:30563779:30565159:*	3_UTR	0.718	chr15	30563779	30565159	1381	*	intergenic	none		adrenal_gland	ENSG00000178115	ENSG00000178115	ENSG00000178115	+	protein_coding	+	protein_coding	3	13081	1278	Shared	adrenal_gland:colon_transverse:esophagus_mucosa:heart_atrial_appendage:minor_salivary_gland:muscle_skeletal:skin_not_sun_exposed_suprapubic:skin_sun_exposed_lower_leg:small_intestine_terminal_ileum:stomach	10	0	0
adrenal_gland:chr15:30565203:30565372:*	3_UTR	0.77	chr15	30565203	30565372	170	*	intergenic	uannotated split read		adrenal_gland	ENSG00000259890	ENSG00000178115	ENSG00000178115	-	unprocessed_pseudogene	+	protein_coding	3	13294	2702	Shared	adrenal_gland:colon_transverse:esophagus_mucosa:heart_atrial_appendage:minor_salivary_gland:muscle_skeletal:skin_not_sun_exposed_suprapubic:skin_sun_exposed_lower_leg:small_intestine_terminal_ileum:stomach	10	0	0
adrenal_gland:chr16:70373434:70374087:*	3_UTR	0.604	chr16	70373434	70374087	654	*	intergenic	none		adrenal_gland	ENSG00000168872	ENSG00000168872	ENSG00000168872	+	protein_coding	+	protein_coding	3	27258	51	Ambiguous	adipose_visceral_omentum:adrenal_gland:artery_aorta:artery_coronary:artery_tibial:spinalcordcervicalc-1:colon_sigmoid:colon_transverse:heart_atrial_appendage:heart_left_ventricle:kidney_cortex:liver:lung:nerve_tibial:pancreas:small_intestine_terminal_ileum:stomach:thyroid	18	1	5.56
adrenal_gland:chr17:15428420:15428892:*	3_UTR	0.652	chr17	15428420	15428892	473	*	intergenic	none		adrenal_gland	ENSG00000239704	ENSG00000239704	ENSG00000239704	-	protein_coding	-	protein_coding	3	-75188	-7123	Shared	adrenal_gland:artery_aorta:colon_sigmoid:colon_transverse:esophagus_gastroesophageal_junction:esophagus_mucosa:esophagus_muscularis:heart_left_ventricle:kidney_cortex:minor_salivary_gland:pancreas:small_intestine_terminal_ileum:spleen:stomach:thyroid	15	0	0
adrenal_gland:chr17:15429245:15429930:*	3_UTR	0.614	chr17	15429245	15429930	686	*	intergenic	none		adrenal_gland	ENSG00000239704	ENSG00000239704	ENSG00000239704	-	protein_coding	-	protein_coding	3	-74363	-6085	Shared	adipose_visceral_omentum:adrenal_gland:artery_aorta:artery_coronary:artery_tibial:colon_sigmoid:colon_transverse:esophagus_gastroesophageal_junction:esophagus_mucosa:esophagus_muscularis:heart_atrial_appendage:heart_left_ventricle:kidney_cortex:liver:lung:minor_salivary_gland:nerve_tibial:pancreas:skin_not_sun_exposed_suprapubic:skin_sun_exposed_lower_leg:small_intestine_terminal_ileum:spleen:sto…	24	0	0
adrenal_gland:chr17:40464234:40465029:*	3_UTR	0.736	chr17	40464234	40465029	796	*	intergenic	none		adrenal_gland	ENSG00000141753	ENSG00000141753	ENSG00000141753	+	protein_coding	+	protein_coding	3	21568	6503	Shared	adipose_subcutaneous:adipose_visceral_omentum:adrenal_gland:artery_aorta:artery_coronary:artery_tibial:colon_sigmoid:colon_transverse:esophagus_gastroesophageal_junction:esophagus_muscularis:heart_atrial_appendage:heart_left_ventricle:kidney_cortex:liver:nerve_tibial:skin_not_sun_exposed_suprapubic:skin_sun_exposed_lower_leg:stomach:thyroid	19	0	0
adrenal_gland:chr17:43763650:43763906:*	3_UTR	0.67	chr17	43763650	43763906	257	*	intergenic	none		adrenal_gland	ENSG00000108861	ENSG00000108861	ENSG00000108861	-	protein_coding	-	protein_coding	3	-15338	-2215	Shared	adipose_subcutaneous:adipose_visceral_omentum:adrenal_gland:spinalcordcervicalc-1:substantianigra:colon_transverse:esophagus_mucosa:heart_atrial_appendage:liver:lung:minor_salivary_gland:nerve_tibial:pancreas:pituitary:skin_not_sun_exposed_suprapubic:skin_sun_exposed_lower_leg:small_intestine_terminal_ileum:spleen:thyroid	19	2	10.53
adrenal_gland:chr17:43763957:43765375:*	3_UTR	0.64	chr17	43763957	43765375	1419	*	intergenic	none		adrenal_gland	ENSG00000108861	ENSG00000108861	ENSG00000108861	-	protein_coding	-	protein_coding	3	-15031	-746	Ambiguous	adipose_subcutaneous:adipose_visceral_omentum:adrenal_gland:spinalcordcervicalc-1:substantianigra:colon_transverse:esophagus_mucosa:heart_atrial_appendage:liver:lung:minor_salivary_gland:nerve_tibial:pancreas:pituitary:skin_not_sun_exposed_suprapubic:skin_sun_exposed_lower_leg:small_intestine_terminal_ileum:spleen:thyroid:whole_blood	20	2	10
adrenal_gland:chr19:7089066:7089451:*	3_UTR	0.72	chr19	7089066	7089451	386	*	intergenic	uannotated split read		adrenal_gland	ENSG00000130544	ENSG00000130544	ENSG00000130544	+	protein_coding	+	protein_coding	3	20007	1098	Shared	adrenal_gland:amygdala:caudatebasalganglia:frontalcortexba9:hippocampus:hypothalamus:putamenbasalganglia:spinalcordcervicalc-1:substantianigra:colon_sigmoid:heart_atrial_appendage:heart_left_ventricle:kidney_cortex:liver:muscle_skeletal:pituitary:spleen	17	8	47.06
adrenal_gland:chr19:12761314:12761547:*	3_UTR	0.686	chr19	12761314	12761547	234	*	intergenic	none		adrenal_gland	ENSG00000095066	ENSG00000095066	ENSG00000095066	-	protein_coding	-	protein_coding	3	-111426	-1456	Ambiguous	adipose_subcutaneous:adipose_visceral_omentum:adrenal_gland:amygdala:anteriorcingulatecortexba24:caudatebasalganglia:brain_cerebellar_hemisphere:frontalcortexba9:hippocampus:hypothalamus:nucleusaccumbensbasalganglia:putamenbasalganglia:colon_transverse:esophagus_mucosa:heart_left_ventricle:kidney_cortex:liver:minor_salivary_gland:pancreas:pituitary:skin_not_sun_exposed_suprapubic:skin_sun_exposed…	25	9	36
adrenal_gland:chr19:16693633:16693687:*	3_UTR	0.608	chr19	16693633	16693687	55	*	intergenic	none		adrenal_gland	ENSG00000072954	ENSG00000072954	ENSG00000072954	+	protein_coding	+	protein_coding	3	32560	3604	Shared	adipose_subcutaneous:adipose_visceral_omentum:adrenal_gland:artery_aorta:artery_coronary:artery_tibial:amygdala:anteriorcingulatecortexba24:caudatebasalganglia:brain_cerebellar_hemisphere:frontalcortexba9:hippocampus:hypothalamus:nucleusaccumbensbasalganglia:putamenbasalganglia:spinalcordcervicalc-1:substantianigra:colon_sigmoid:colon_transverse:esophagus_gastroesophageal_junction:esophagus_mucos…	39	11	28.21
adrenal_gland:chr19:35026819:35027144:*	3_UTR	0.604	chr19	35026819	35027144	326	*	intergenic	none		adrenal_gland	ENSG00000089351	ENSG00000089351	ENSG00000089351	+	protein_coding	+	protein_coding	3	32360	348	Ambiguous	adrenal_gland:amygdala:anteriorcingulatecortexba24:brain_cerebellar_hemisphere:frontalcortexba9:hippocampus:hypothalamus:putamenbasalganglia:substantianigra:kidney_cortex:pituitary:stomach	12	8	66.67
adrenal_gland:chr19:37734157:37735054:*	3_UTR	0.858	chr19	37734157	37735054	898	*	intergenic	none		adrenal_gland	ENSG00000189144	ENSG00000189144	ENSG00000189144	-	protein_coding	-	protein_coding	3	-83143	-779	Ambiguous	adipose_subcutaneous:adipose_visceral_omentum:adrenal_gland:artery_aorta:artery_coronary:artery_tibial:amygdala:anteriorcingulatecortexba24:caudatebasalganglia:brain_cerebellar_hemisphere:frontalcortexba9:hippocampus:hypothalamus:nucleusaccumbensbasalganglia:putamenbasalganglia:spinalcordcervicalc-1:substantianigra:colon_sigmoid:colon_transverse:esophagus_gastroesophageal_junction:esophagus_mucos…	36	11	30.56
adrenal_gland:chr20:6070134:6071739:*	3_UTR	0.714	chr20	6070134	6071739	1606	*	intergenic	none		adrenal_gland	ENSG00000278192	ENSG00000101311	ENSG00000101311	-	lincRNA	-	protein_coding	3	-53410	-3106	Ambiguous	adrenal_gland:amygdala:anteriorcingulatecortexba24:caudatebasalganglia:frontalcortexba9:hippocampus:hypothalamus:nucleusaccumbensbasalganglia:putamenbasalganglia:spinalcordcervicalc-1:substantianigra:colon_transverse:esophagus_mucosa:skin_not_sun_exposed_suprapubic:skin_sun_exposed_lower_leg	15	10	66.67
adrenal_gland:chrX:2746042:2746259:*	3_UTR	0.868	chrX	2746042	2746259	218	*	intergenic	none		adrenal_gland	ENSG00000002586	ENSG00000002586	ENSG00000002586	+	protein_coding	+	protein_coding	3	55126	4733	Ambiguous	adipose_subcutaneous:adipose_visceral_omentum:adrenal_gland:artery_aorta:artery_coronary:artery_tibial:amygdala:anteriorcingulatecortexba24:caudatebasalganglia:frontalcortexba9:hippocampus:hypothalamus:nucleusaccumbensbasalganglia:putamenbasalganglia:spinalcordcervicalc-1:substantianigra:colon_sigmoid:colon_transverse:esophagus_gastroesophageal_junction:esophagus_mucosa:esophagus_muscularis:heart…	38	10	26.32
adrenal_gland:chrX:16766276:16767155:*	3_UTR	0.618	chrX	16766276	16767155	880	*	intergenic	none		adrenal_gland	ENSG00000238709	ENSG00000169895	ENSG00000169895	+	snRNA	+	protein_coding	3	47523	940	Shared	adipose_visceral_omentum:adrenal_gland:artery_aorta:artery_coronary:amygdala:anteriorcingulatecortexba24:caudatebasalganglia:brain_cerebellar_hemisphere:frontalcortexba9:hippocampus:hypothalamus:nucleusaccumbensbasalganglia:putamenbasalganglia:spinalcordcervicalc-1:substantianigra:colon_sigmoid:colon_transverse:esophagus_gastroesophageal_junction:esophagus_muscularis:heart_atrial_appendage:heart_…	36	11	30.56
adrenal_gland:chrX:50590888:50590995:*	3_UTR	0.628	chrX	50590888	50590995	108	*	intergenic	none		adrenal_gland	ENSG00000158352	ENSG00000158352	ENSG00000158352	-	protein_coding	-	protein_coding	3	-223414	-652	Shared	adrenal_gland:artery_tibial:colon_sigmoid:minor_salivary_gland:muscle_skeletal:pituitary	6	0	0
adrenal_gland:chrX:50591059:50591614:*	3_UTR	0.904	chrX	50591059	50591614	556	*	intergenic	none		adrenal_gland	ENSG00000158352	ENSG00000158352	ENSG00000158352	-	protein_coding	-	protein_coding	3	-223243	-33	Shared	adrenal_gland:artery_aorta:artery_tibial:colon_sigmoid:colon_transverse:esophagus_mucosa:minor_salivary_gland:muscle_skeletal:pituitary:skin_not_sun_exposed_suprapubic:skin_sun_exposed_lower_leg:small_intestine_terminal_ileum:stomach	13	0	0
adrenal_gland:chrX:110183495:110183935:*	3_UTR	0.668	chrX	110183495	110183935	441	*	intergenic	none		adrenal_gland	ENSG00000157600	ENSG00000157600	ENSG00000157600	+	protein_coding	+	protein_coding	3	181304	761	Ambiguous	adrenal_gland:artery_aorta:artery_coronary:artery_tibial:substantianigra:colon_sigmoid:esophagus_gastroesophageal_junction:esophagus_muscularis:minor_salivary_gland:nerve_tibial	10	1	10
adrenal_gland:chrX:135035680:135036946:*	3_UTR	0.626	chrX	135035680	135036946	1267	*	intergenic	none		adrenal_gland	ENSG00000134590	ENSG00000134590	ENSG00000134590	+	protein_coding	+	protein_coding	3	4580	2134	Shared	adipose_subcutaneous:adipose_visceral_omentum:adrenal_gland:artery_aorta:artery_coronary:artery_tibial:colon_sigmoid:colon_transverse:esophagus_gastroesophageal_junction:esophagus_mucosa:esophagus_muscularis:heart_atrial_appendage:heart_left_ventricle:kidney_cortex:lung:minor_salivary_gland:nerve_tibial:pancreas:pituitary:skin_not_sun_exposed_suprapubic:small_intestine_terminal_ileum:stomach:thyr…	23	0	0
artery_aorta:chr2:663944:664354:*	3_UTR	0.882	chr2	663944	664354	411	*	intergenic	partially annotated split read	ENSG00000151353	artery_aorta	ENSG00000151353	ENSG00000151353	ENSG00000151353	-	protein_coding	-	protein_coding	3	-13495	-2981	Ambiguous	artery_aorta:artery_tibial:heart_atrial_appendage:heart_left_ventricle:liver:muscle_skeletal:whole_blood	7	0	0
artery_aorta:chr2:112039351:112040598:*	3_UTR	0.916	chr2	112039351	112040598	1248	*	intergenic	partially annotated split read	ENSG00000153208	artery_aorta	ENSG00000153208	ENSG00000153208	ENSG00000153208	+	protein_coding	+	protein_coding	3	142119	9790	Shared	adipose_subcutaneous:adipose_visceral_omentum:adrenal_gland:artery_aorta:artery_coronary:artery_tibial:amygdala:anteriorcingulatecortexba24:caudatebasalganglia:frontalcortexba9:hippocampus:hypothalamus:nucleusaccumbensbasalganglia:putamenbasalganglia:spinalcordcervicalc-1:substantianigra:colon_sigmoid:colon_transverse:esophagus_gastroesophageal_junction:esophagus_muscularis:kidney_cortex:liver:lu…	32	10	31.25
artery_aorta:chr2:159315361:159316607:*	3_UTR	0.62	chr2	159315361	159316607	1247	*	intergenic	partially annotated split read	ENSG00000123636	artery_aorta	ENSG00000123636	ENSG00000123636	ENSG00000123636	-	protein_coding	-	protein_coding	3	-301331	-2372	Shared	adipose_subcutaneous:adipose_visceral_omentum:adrenal_gland:artery_aorta:artery_coronary:artery_tibial:amygdala:anteriorcingulatecortexba24:caudatebasalganglia:frontalcortexba9:hippocampus:hypothalamus:nucleusaccumbensbasalganglia:putamenbasalganglia:spinalcordcervicalc-1:substantianigra:colon_sigmoid:colon_transverse:esophagus_gastroesophageal_junction:esophagus_mucosa:esophagus_muscularis:heart…	37	10	27.03
artery_aorta:chr2:159924793:159925143:*	3_UTR	0.844	chr2	159924793	159925143	351	*	intergenic	partially annotated split read	ENSG00000153246	artery_aorta	ENSG00000153246	ENSG00000153246	ENSG00000153246	-	protein_coding	-	protein_coding	3	-137817	-6863	Ambiguous	adrenal_gland:artery_aorta:artery_coronary:artery_tibial:colon_transverse:esophagus_mucosa:nerve_tibial:small_intestine_terminal_ileum:spleen	9	0	0
artery_aorta:chr2:189766124:189767439:*	3_UTR	0.72	chr2	189766124	189767439	1316	*	intergenic	partially annotated split read	ENSG00000128699	artery_aorta	ENSG00000253559	ENSG00000253559	ENSG00000128699	+	antisense	-	protein_coding	3	-18247	-2884	Shared	adipose_subcutaneous:adipose_visceral_omentum:adrenal_gland:artery_aorta:artery_coronary:artery_tibial:amygdala:anteriorcingulatecortexba24:caudatebasalganglia:frontalcortexba9:hippocampus:hypothalamus:nucleusaccumbensbasalganglia:putamenbasalganglia:spinalcordcervicalc-1:substantianigra:colon_sigmoid:colon_transverse:esophagus_gastroesophageal_junction:esophagus_muscularis:heart_atrial_appendage…	33	10	30.3
artery_aorta:chr2:237920558:237921931:*	3_UTR	0.66	chr2	237920558	237921931	1374	*	intergenic	partially annotated split read	ENSG00000132329	artery_aorta	ENSG00000132329	ENSG00000132329	ENSG00000132329	+	protein_coding	+	protein_coding	3	63038	8444	Ambiguous	artery_aorta:artery_coronary:artery_tibial:amygdala:anteriorcingulatecortexba24:caudatebasalganglia:frontalcortexba9:hippocampus:hypothalamus:nucleusaccumbensbasalganglia:putamenbasalganglia:spinalcordcervicalc-1:substantianigra:colon_sigmoid:colon_transverse:esophagus_gastroesophageal_junction:esophagus_muscularis:stomach	18	10	55.56
artery_aorta:chr5:180845416:180846285:*	3_UTR	0.758	chr5	180845416	180846285	870	*	intergenic	partially annotated split read	ENSG00000196670	artery_aorta	ENSG00000196670	ENSG00000196670	ENSG00000196670	-	protein_coding	-	protein_coding	3	-15869	-1326	Ambiguous	adipose_subcutaneous:adipose_visceral_omentum:adrenal_gland:artery_aorta:artery_coronary:artery_tibial:amygdala:anteriorcingulatecortexba24:frontalcortexba9:hypothalamus:nucleusaccumbensbasalganglia:spinalcordcervicalc-1:substantianigra:heart_atrial_appendage:heart_left_ventricle:liver:muscle_skeletal	17	7	41.18
artery_aorta:chr6:29947682:29949512:*	3_UTR	0.66	chr6	29947682	29949512	1831	*	intergenic	partially annotated split read	ENSG00000206503	artery_aorta	ENSG00000206503	ENSG00000206503	ENSG00000206503	+	protein_coding	+	protein_coding	3	8252	1798	Ambiguous	adipose_subcutaneous:adipose_visceral_omentum:adrenal_gland:artery_aorta:artery_coronary:artery_tibial:amygdala:anteriorcingulatecortexba24:caudatebasalganglia:brain_cerebellar_hemisphere:frontalcortexba9:hippocampus:hypothalamus:nucleusaccumbensbasalganglia:putamenbasalganglia:spinalcordcervicalc-1:substantianigra:colon_sigmoid:esophagus_gastroesophageal_junction:esophagus_mucosa:esophagus_muscu…	30	11	36.67
artery_aorta:chr6:44238665:44239774:*	3_UTR	0.908	chr6	44238665	44239774	1110	*	intergenic	partially annotated split read	ENSG00000112759	artery_aorta	ENSG00000112759	ENSG00000112759	ENSG00000112759	+	protein_coding	+	protein_coding	3	20269	4514	Shared	adipose_subcutaneous:adipose_visceral_omentum:adrenal_gland:artery_aorta:artery_coronary:artery_tibial:colon_sigmoid:colon_transverse:esophagus_gastroesophageal_junction:esophagus_muscularis:lung:pancreas:skin_not_sun_exposed_suprapubic:skin_sun_exposed_lower_leg:stomach	15	0	0
artery_aorta:chr8:109530634:109532147:*	3_UTR	0.67	chr8	109530634	109532147	1514	*	intergenic	partially annotated split read	ENSG00000205038	artery_aorta	ENSG00000205038	ENSG00000205038	ENSG00000205038	+	protein_coding	+	protein_coding	3	169670	304	Shared	adipose_subcutaneous:adrenal_gland:artery_aorta:artery_coronary:artery_tibial:colon_sigmoid:colon_transverse:esophagus_gastroesophageal_junction:esophagus_mucosa:esophagus_muscularis:kidney_cortex:nerve_tibial:skin_not_sun_exposed_suprapubic:skin_sun_exposed_lower_leg:spleen:stomach	16	0	0
artery_aorta:chr11:64240208:64240534:*	3_UTR	0.912	chr11	64240208	64240534	327	*	intergenic	partially annotated split read	ENSG00000173511	artery_aorta	ENSG00000173486	ENSG00000173486	ENSG00000173511	+	protein_coding	+	protein_coding	3	5996	1415	Ambiguous	artery_aorta:heart_left_ventricle:stomach	3	0	0
artery_aorta:chr15:74049772:74050143:*	3_UTR	0.846	chr15	74049772	74050143	372	*	intergenic	partially annotated split read	ENSG00000140464	artery_aorta	ENSG00000140464	ENSG00000140464	ENSG00000140464	+	protein_coding	+	protein_coding	3	55470	1960	Shared	adipose_subcutaneous:adrenal_gland:artery_aorta:artery_coronary:artery_tibial:colon_sigmoid:colon_transverse:esophagus_gastroesophageal_junction:esophagus_mucosa:esophagus_muscularis:heart_atrial_appendage:heart_left_ventricle:kidney_cortex:lung:minor_salivary_gland:muscle_skeletal:nerve_tibial:pituitary:skin_not_sun_exposed_suprapubic:skin_sun_exposed_lower_leg:small_intestine_terminal_ileum:spl…	25	0	0
artery_aorta:chr16:14901224:14901265:*	3_UTR	0.938	chr16	14901224	14901265	42	*	intergenic	partially annotated split read	ENSG00000103512	artery_aorta	ENSG00000257264	ENSG00000257264	ENSG00000103512	+	lincRNA	+	protein_coding	3	67584	5064	Shared	artery_aorta:artery_coronary:artery_tibial:anteriorcingulatecortexba24:caudatebasalganglia:nucleusaccumbensbasalganglia:putamenbasalganglia:esophagus_gastroesophageal_junction:esophagus_muscularis:pancreas	10	4	40
artery_aorta:chr19:46618690:46619339:*	3_UTR	0.792	chr19	46618690	46619339	650	*	intergenic	partially annotated split read	ENSG00000160013	artery_aorta	ENSG00000160013	ENSG00000160013	ENSG00000160013	-	protein_coding	-	protein_coding	3	-6428	-1129	Ambiguous	artery_aorta:artery_coronary:lung	3	0	0
artery_aorta:chr21:46570630:46572052:*	3_UTR	0.66	chr21	46570630	46572052	1423	*	intergenic	partially annotated split read	ENSG00000160305	artery_aorta	ENSG00000160305	ENSG00000160305	ENSG00000160305	+	protein_coding	+	protein_coding	3	113153	778	Shared	adipose_subcutaneous:adipose_visceral_omentum:adrenal_gland:artery_aorta:artery_coronary:artery_tibial:amygdala:anteriorcingulatecortexba24:caudatebasalganglia:frontalcortexba9:hippocampus:hypothalamus:nucleusaccumbensbasalganglia:putamenbasalganglia:spinalcordcervicalc-1:substantianigra:colon_sigmoid:colon_transverse:esophagus_gastroesophageal_junction:esophagus_mucosa:esophagus_muscularis:heart…	38	10	26.32
artery_aorta:chr22:43164533:43164958:*	3_UTR	0.81	chr22	43164533	43164958	426	*	intergenic	partially annotated split read	ENSG00000100304	artery_aorta	ENSG00000100300	ENSG00000100300	ENSG00000100304	+	protein_coding	-	protein_coding	3	-22600	-1664	Shared	adipose_visceral_omentum:adrenal_gland:artery_aorta:artery_coronary:artery_tibial:amygdala:anteriorcingulatecortexba24:caudatebasalganglia:brain_cerebellar_hemisphere:frontalcortexba9:hippocampus:hypothalamus:nucleusaccumbensbasalganglia:putamenbasalganglia:spinalcordcervicalc-1:substantianigra:colon_sigmoid:colon_transverse:esophagus_gastroesophageal_junction:esophagus_mucosa:esophagus_musculari…	32	11	34.38
artery_aorta:chr1:24476311:24476516:*	3_UTR	0.926	chr1	24476311	24476516	206	*	intergenic	none		artery_aorta	ENSG00000001461	ENSG00000001461	ENSG00000001461	+	protein_coding	+	protein_coding	3	60722	3335	Shared	adipose_visceral_omentum:adrenal_gland:artery_aorta:artery_coronary:colon_sigmoid:colon_transverse:esophagus_gastroesophageal_junction:esophagus_mucosa:esophagus_muscularis:heart_atrial_appendage:heart_left_ventricle:kidney_cortex:liver:lung:minor_salivary_gland:nerve_tibial:pancreas:pituitary:skin_not_sun_exposed_suprapubic:skin_sun_exposed_lower_leg:small_intestine_terminal_ileum:spleen:stomach…	24	0	0
artery_aorta:chr1:32932781:32932918:*	3_UTR	0.642	chr1	32932781	32932918	138	*	intergenic	none		artery_aorta	ENSG00000116514	ENSG00000116514	ENSG00000116514	-	protein_coding	-	protein_coding	3	-31904	-3527	Shared	adipose_visceral_omentum:artery_aorta:artery_coronary:amygdala:caudatebasalganglia:hippocampus:hypothalamus:spinalcordcervicalc-1:substantianigra:colon_sigmoid:esophagus_mucosa:kidney_cortex:minor_salivary_gland:skin_not_sun_exposed_suprapubic:spleen	15	6	40
artery_aorta:chr1:33499813:33501594:*	3_UTR	0.672	chr1	33499813	33501594	1782	*	intergenic	none		artery_aorta	ENSG00000121903	ENSG00000121903	ENSG00000121903	+	protein_coding	+	protein_coding	3	28949	3306	Shared	adipose_visceral_omentum:adrenal_gland:artery_aorta:artery_coronary:artery_tibial:substantianigra:colon_sigmoid:colon_transverse:esophagus_mucosa:heart_atrial_appendage:kidney_cortex:lung:minor_salivary_gland:muscle_skeletal:nerve_tibial:pancreas:small_intestine_terminal_ileum:spleen:stomach:thyroid	20	1	5
artery_aorta:chr1:46365637:46365870:*	3_UTR	0.634	chr1	46365637	46365870	234	*	intergenic	none		artery_aorta	ENSG00000117481	ENSG00000117481	ENSG00000117481	+	protein_coding	+	protein_coding	3	25693	485	Shared	adipose_subcutaneous:adipose_visceral_omentum:artery_aorta:artery_coronary:artery_tibial:amygdala:caudatebasalganglia:nucleusaccumbensbasalganglia:putamenbasalganglia:spinalcordcervicalc-1:substantianigra:colon_sigmoid:colon_transverse:esophagus_gastroesophageal_junction:esophagus_mucosa:esophagus_muscularis:heart_atrial_appendage:heart_left_ventricle:kidney_cortex:liver:lung:minor_salivary_gland…	30	6	20
artery_aorta:chr1:81993337:81993587:*	3_UTR	0.902	chr1	81993337	81993587	251	*	intergenic	none		artery_aorta	ENSG00000117114	ENSG00000117114	ENSG00000117114	+	protein_coding	+	protein_coding	3	687427	901	Ambiguous	adipose_visceral_omentum:adrenal_gland:artery_aorta:artery_coronary:artery_tibial:amygdala:anteriorcingulatecortexba24:caudatebasalganglia:frontalcortexba9:hippocampus:hypothalamus:nucleusaccumbensbasalganglia:putamenbasalganglia:substantianigra:colon_sigmoid:esophagus_gastroesophageal_junction:esophagus_muscularis:heart_atrial_appendage:heart_left_ventricle:kidney_cortex:liver:lung:minor_salivar…	27	9	33.33
artery_aorta:chr1:99707449:99708502:*	3_UTR	0.798	chr1	99707449	99708502	1054	*	intergenic	none		artery_aorta	ENSG00000156869	ENSG00000156869	ENSG00000156869	-	protein_coding	-	protein_coding	3	-59182	-130	Shared	adipose_subcutaneous:adipose_visceral_omentum:adrenal_gland:artery_aorta:artery_coronary:artery_tibial:spinalcordcervicalc-1:colon_sigmoid:colon_transverse:esophagus_gastroesophageal_junction:esophagus_mucosa:esophagus_muscularis:heart_atrial_appendage:heart_left_ventricle:kidney_cortex:lung:minor_salivary_gland:muscle_skeletal:nerve_tibial:pancreas:pituitary:small_intestine_terminal_ileum:spleen…	26	1	3.85
artery_aorta:chr1:153696350:153696457:*	3_UTR	0.688	chr1	153696350	153696457	108	*	intergenic	none		artery_aorta	ENSG00000169418	ENSG00000169418	ENSG00000169418	+	protein_coding	+	protein_coding	3	17820	2358	Absolute tissue-specific	artery_aorta	1	0	0
artery_aorta:chr1:153696720:153697005:*	3_UTR	0.846	chr1	153696720	153697005	286	*	intergenic	none		artery_aorta	ENSG00000169418	ENSG00000169418	ENSG00000169418	+	protein_coding	+	protein_coding	3	18368	2728	Ambiguous	adipose_visceral_omentum:artery_aorta:artery_coronary	3	0	0
artery_aorta:chr1:160144243:160144560:*	3_UTR	0.844	chr1	160144243	160144560	318	*	intergenic	none		artery_aorta	ENSG00000018625	ENSG00000018625	ENSG00000018625	+	protein_coding	+	protein_coding	3	28801	652	Shared	adipose_subcutaneous:adipose_visceral_omentum:artery_aorta:artery_coronary:artery_tibial:spinalcordcervicalc-1:colon_sigmoid:colon_transverse:esophagus_gastroesophageal_junction:esophagus_muscularis:heart_atrial_appendage:heart_left_ventricle:nerve_tibial:pituitary	14	1	7.14
artery_aorta:chr1:167706764:167707269:*	3_UTR	0.624	chr1	167706764	167707269	506	*	intergenic	none		artery_aorta	ENSG00000198771	ENSG00000198771	ENSG00000198771	+	protein_coding	+	protein_coding	3	77176	515	Ambiguous	adrenal_gland:artery_aorta:colon_sigmoid:liver:minor_salivary_gland:nerve_tibial	6	0	0
artery_aorta:chr1:184781887:184782805:*	3_UTR	0.66	chr1	184781887	184782805	919	*	intergenic	none		artery_aorta	ENSG00000135842	ENSG00000135842	ENSG00000135842	-	protein_coding	-	protein_coding	3	-192663	-7919	Ambiguous	artery_aorta:artery_coronary:artery_tibial:colon_sigmoid:esophagus_gastroesophageal_junction:esophagus_muscularis:pancreas:stomach:whole_blood	9	0	0
artery_aorta:chr1:193263328:193265022:*	3_UTR	0.622	chr1	193263328	193265022	1695	*	intergenic	none		artery_aorta	ENSG00000134371	ENSG00000134371	ENSG00000134371	+	protein_coding	+	protein_coding	3	143222	8513	Shared	adipose_subcutaneous:adipose_visceral_omentum:adrenal_gland:artery_aorta:anteriorcingulatecortexba24:caudatebasalganglia:brain_cerebellar_hemisphere:frontalcortexba9:hypothalamus:nucleusaccumbensbasalganglia:colon_sigmoid:colon_transverse:esophagus_mucosa:heart_atrial_appendage:heart_left_ventricle:kidney_cortex:liver:lung:minor_salivary_gland:muscle_skeletal:pancreas:pituitary:skin_not_sun_expos…	29	6	20.69
artery_aorta:chr1:205535919:205537545:*	3_UTR	0.67	chr1	205535919	205537545	1627	*	intergenic	none		artery_aorta	ENSG00000117266	ENSG00000117266	ENSG00000117266	+	protein_coding	+	protein_coding	3	32950	3126	Shared	artery_aorta:artery_coronary:anteriorcingulatecortexba24:caudatebasalganglia:brain_cerebellar_hemisphere:frontalcortexba9:nucleusaccumbensbasalganglia:putamenbasalganglia:colon_sigmoid:colon_transverse:heart_atrial_appendage:heart_left_ventricle:kidney_cortex:lung:minor_salivary_gland:pituitary:stomach	17	6	35.29
artery_aorta:chr1:231330897:231332165:*	3_UTR	0.604	chr1	231330897	231332165	1269	*	intergenic	none		artery_aorta	ENSG00000116903	ENSG00000116903	ENSG00000116903	-	protein_coding	-	protein_coding	3	-6955	-588	Ambiguous	adipose_subcutaneous:adipose_visceral_omentum:artery_aorta:artery_tibial:amygdala:anteriorcingulatecortexba24:caudatebasalganglia:frontalcortexba9:hypothalamus:nucleusaccumbensbasalganglia:putamenbasalganglia:spinalcordcervicalc-1:substantianigra:colon_sigmoid:nerve_tibial:pituitary	16	9	56.25
artery_aorta:chr2:18369874:18370064:*	3_UTR	0.672	chr2	18369874	18370064	191	*	intergenic	uannotated split read		artery_aorta	ENSG00000170745	ENSG00000170745	ENSG00000170745	+	protein_coding	+	protein_coding	3	492217	8258	Absolute tissue-specific	artery_aorta	1	0	0
artery_aorta:chr2:31855271:31857174:*	3_UTR	0.808	chr2	31855271	31857174	1904	*	intergenic	none		artery_aorta	ENSG00000273165	ENSG00000162959	ENSG00000162959	-	lincRNA	-	protein_coding	3	-155959	-7886	Shared	adipose_visceral_omentum:adrenal_gland:artery_aorta:artery_coronary:artery_tibial:heart_atrial_appendage:heart_left_ventricle:kidney_cortex:pancreas:stomach:whole_blood	11	0	0
artery_aorta:chr2:33402230:33402927:*	3_UTR	0.886	chr2	33402230	33402927	698	*	intergenic	none		artery_aorta	ENSG00000049323	ENSG00000049323	ENSG00000049323	+	protein_coding	+	protein_coding	3	455955	2721	Ambiguous	artery_aorta:artery_coronary:artery_tibial	3	0	0
artery_aorta:chr2:55630365:55630811:*	3_UTR	0.678	chr2	55630365	55630811	447	*	intergenic	uannotated split read		artery_aorta	ENSG00000138035	ENSG00000138035	ENSG00000138035	-	protein_coding	-	protein_coding	3	-63545	-3454	Shared	adrenal_gland:artery_aorta:artery_coronary:artery_tibial:amygdala:anteriorcingulatecortexba24:caudatebasalganglia:brain_cerebellar_hemisphere:frontalcortexba9:hippocampus:hypothalamus:nucleusaccumbensbasalganglia:putamenbasalganglia:spinalcordcervicalc-1:substantianigra:colon_sigmoid:colon_transverse:esophagus_gastroesophageal_junction:esophagus_mucosa:esophagus_muscularis:heart_left_ventricle:ki…	32	11	34.38
artery_aorta:chr2:55631050:55631365:*	3_UTR	0.816	chr2	55631050	55631365	316	*	intergenic	none		artery_aorta	ENSG00000138035	ENSG00000138035	ENSG00000138035	-	protein_coding	-	protein_coding	3	-62860	-2900	Shared	artery_aorta:artery_coronary:artery_tibial:amygdala:anteriorcingulatecortexba24:caudatebasalganglia:brain_cerebellar_hemisphere:frontalcortexba9:hippocampus:hypothalamus:nucleusaccumbensbasalganglia:putamenbasalganglia:spinalcordcervicalc-1:substantianigra:colon_sigmoid:colon_transverse:esophagus_gastroesophageal_junction:esophagus_mucosa:esophagus_muscularis:kidney_cortex:liver:minor_salivary_gl…	29	11	37.93
artery_aorta:chr2:63891744:63892060:*	3_UTR	0.76	chr2	63891744	63892060	317	*	intergenic	none		artery_aorta	ENSG00000143952	ENSG00000143952	ENSG00000143952	-	protein_coding	-	protein_coding	3	-127328	-86	Shared	adipose_subcutaneous:adipose_visceral_omentum:adrenal_gland:artery_aorta:artery_tibial:caudatebasalganglia:nucleusaccumbensbasalganglia:substantianigra:colon_transverse:heart_atrial_appendage:heart_left_ventricle:lung:minor_salivary_gland:nerve_tibial:pancreas:small_intestine_terminal_ileum:spleen:stomach:thyroid	19	3	15.79
artery_aorta:chr2:69315293:69316125:*	3_UTR	0.632	chr2	69315293	69316125	833	*	intergenic	none		artery_aorta	ENSG00000198380	ENSG00000198380	ENSG00000198380	-	protein_coding	-	protein_coding	3	-71961	-3644	Ambiguous	adipose_subcutaneous:adipose_visceral_omentum:artery_aorta:artery_coronary:artery_tibial:amygdala:anteriorcingulatecortexba24:caudatebasalganglia:frontalcortexba9:hippocampus:hypothalamus:nucleusaccumbensbasalganglia:putamenbasalganglia:spinalcordcervicalc-1:substantianigra:colon_transverse:esophagus_gastroesophageal_junction:kidney_cortex:liver:lung:minor_salivary_gland:pancreas:pituitary:small_…	26	10	38.46
artery_aorta:chr2:85797979:85798068:*	3_UTR	0.602	chr2	85797979	85798068	90	*	intergenic	none		artery_aorta	ENSG00000168874	ENSG00000168874	ENSG00000168874	+	protein_coding	+	protein_coding	3	46724	9913	Ambiguous	artery_aorta:artery_tibial	2	0	0
artery_aorta:chr2:112190888:112192151:*	3_UTR	0.832	chr2	112190888	112192151	1264	*	intergenic	none		artery_aorta	ENSG00000278962	ENSG00000144152	ENSG00000144152	+	TEC	+	protein_coding	3	53766	2672	Shared	adipose_visceral_omentum:adrenal_gland:artery_aorta:amygdala:caudatebasalganglia:hypothalamus:nucleusaccumbensbasalganglia:putamenbasalganglia:spinalcordcervicalc-1:colon_sigmoid:colon_transverse:esophagus_gastroesophageal_junction:esophagus_muscularis:heart_atrial_appendage:kidney_cortex:liver:lung:minor_salivary_gland:nerve_tibial:skin_not_sun_exposed_suprapubic:skin_sun_exposed_lower_leg:small…	24	6	25
artery_aorta:chr2:157315453:157316937:*	3_UTR	0.628	chr2	157315453	157316937	1485	*	intergenic	none		artery_aorta	ENSG00000136542	ENSG00000136542	ENSG00000136542	+	protein_coding	+	protein_coding	3	59339	1242	Ambiguous	artery_aorta:artery_coronary:esophagus_mucosa:pituitary:stomach	5	0	0
artery_aorta:chr2:177225347:177225629:*	3_UTR	0.714	chr2	177225347	177225629	283	*	intergenic	none		artery_aorta	ENSG00000170144	ENSG00000170144	ENSG00000170144	+	protein_coding	+	protein_coding	3	13066	1389	Ambiguous	artery_aorta:lung:nerve_tibial:thyroid:whole_blood	5	0	0
artery_aorta:chr2:237919068:237920026:*	3_UTR	0.616	chr2	237919068	237920026	959	*	intergenic	none		artery_aorta	ENSG00000132329	ENSG00000132329	ENSG00000132329	+	protein_coding	+	protein_coding	3	61133	6954	Ambiguous	artery_aorta:artery_coronary:artery_tibial:amygdala:caudatebasalganglia:nucleusaccumbensbasalganglia:colon_sigmoid:esophagus_gastroesophageal_junction:esophagus_muscularis	9	3	33.33
artery_aorta:chr2:237920159:237920474:*	3_UTR	0.672	chr2	237920159	237920474	316	*	intergenic	none		artery_aorta	ENSG00000132329	ENSG00000132329	ENSG00000132329	+	protein_coding	+	protein_coding	3	61581	8045	Ambiguous	artery_aorta:nucleusaccumbensbasalganglia:colon_sigmoid:esophagus_gastroesophageal_junction	4	1	25
artery_aorta:chr3:15652307:15653628:*	3_UTR	0.84	chr3	15652307	15653628	1322	*	intergenic	none		artery_aorta	ENSG00000169814	ENSG00000169814	ENSG00000169814	+	protein_coding	+	protein_coding	3	52287	4667	Ambiguous	adipose_subcutaneous:adipose_visceral_omentum:artery_aorta:artery_coronary:artery_tibial:amygdala:anteriorcingulatecortexba24:caudatebasalganglia:brain_cerebellar_hemisphere:frontalcortexba9:hippocampus:hypothalamus:nucleusaccumbensbasalganglia:putamenbasalganglia:spinalcordcervicalc-1:substantianigra:colon_sigmoid:colon_transverse:esophagus_gastroesophageal_junction:esophagus_mucosa:esophagus_mu…	35	11	31.43
artery_aorta:chr3:16257103:16257929:*	3_UTR	0.938	chr3	16257103	16257929	827	*	intergenic	none		artery_aorta	ENSG00000154813	ENSG00000154813	ENSG00000154813	-	protein_coding	-	protein_coding	3	-7869	-49	Shared	adipose_visceral_omentum:adrenal_gland:artery_aorta:colon_transverse:heart_atrial_appendage:heart_left_ventricle:kidney_cortex:liver:lung:minor_salivary_gland:pancreas:small_intestine_terminal_ileum:spleen:stomach:thyroid	15	0	0
artery_aorta:chr3:113713698:113714287:*	3_UTR	0.692	chr3	113713698	113714287	590	*	intergenic	none		artery_aorta	ENSG00000121579	ENSG00000121579	ENSG00000121579	-	protein_coding	-	protein_coding	3	-32602	-2173	Ambiguous	adipose_visceral_omentum:artery_aorta:artery_coronary:artery_tibial:heart_atrial_appendage:heart_left_ventricle:lung:minor_salivary_gland:nerve_tibial:skin_not_sun_exposed_suprapubic:skin_sun_exposed_lower_leg:thyroid:whole_blood	13	0	0
artery_aorta:chr3:113714493:113715577:*	3_UTR	0.614	chr3	113714493	113715577	1085	*	intergenic	none		artery_aorta	ENSG00000121579	ENSG00000121579	ENSG00000121579	-	protein_coding	-	protein_coding	3	-31807	-883	Ambiguous	adipose_visceral_omentum:artery_aorta:artery_coronary:artery_tibial:heart_atrial_appendage:heart_left_ventricle:lung:minor_salivary_gland:nerve_tibial:skin_not_sun_exposed_suprapubic:skin_sun_exposed_lower_leg:thyroid:whole_blood	13	0	0
artery_aorta:chr3:131460478:131461139:*	3_UTR	0.778	chr3	131460478	131461139	662	*	intergenic	none		artery_aorta	ENSG00000114686	ENSG00000114686	ENSG00000114686	-	protein_coding	-	protein_coding	3	-42505	-1073	Shared	adrenal_gland:artery_aorta:caudatebasalganglia:brain_cerebellar_hemisphere:nucleusaccumbensbasalganglia:spinalcordcervicalc-1:colon_transverse:esophagus_mucosa:heart_atrial_appendage:heart_left_ventricle:kidney_cortex:lung:minor_salivary_gland:muscle_skeletal:nerve_tibial:pancreas:pituitary:skin_not_sun_exposed_suprapubic:skin_sun_exposed_lower_leg:small_intestine_terminal_ileum:spleen:stomach	22	4	18.18
artery_aorta:chr3:146185624:146186173:*	3_UTR	0.696	chr3	146185624	146186173	550	*	intergenic	none		artery_aorta	ENSG00000114698	ENSG00000114698	ENSG00000114698	-	protein_coding	-	protein_coding	3	-65555	-6166	Ambiguous	adipose_subcutaneous:adipose_visceral_omentum:adrenal_gland:artery_aorta:artery_coronary:esophagus_gastroesophageal_junction:liver:lung:nerve_tibial:thyroid	10	0	0
artery_aorta:chr3:146511400:146511824:*	3_UTR	0.63	chr3	146511400	146511824	425	*	intergenic	none		artery_aorta	ENSG00000188313	ENSG00000188313	ENSG00000188313	-	protein_coding	-	protein_coding	3	-33464	-3356	Shared	artery_aorta:amygdala:anteriorcingulatecortexba24:caudatebasalganglia:brain_cerebellar_hemisphere:hippocampus:nucleusaccumbensbasalganglia:spinalcordcervicalc-1:esophagus_mucosa:heart_atrial_appendage:heart_left_ventricle:thyroid	12	7	58.33
artery_aorta:chr3:184198372:184199361:*	3_UTR	0.846	chr3	184198372	184199361	990	*	intergenic	none		artery_aorta	ENSG00000161204	ENSG00000161204	ENSG00000161204	+	protein_coding	+	protein_coding	3	13338	4360	Shared	adipose_subcutaneous:adipose_visceral_omentum:artery_aorta:artery_tibial:esophagus_mucosa:heart_atrial_appendage:kidney_cortex:liver:lung:minor_salivary_gland:nerve_tibial:pancreas:stomach:thyroid:whole_blood	15	0	0
artery_aorta:chr4:15447267:15448166:*	3_UTR	0.902	chr4	15447267	15448166	900	*	intergenic	uannotated split read		artery_aorta	ENSG00000163145	ENSG00000163145	ENSG00000163145	+	protein_coding	+	protein_coding	3	108348	1101	Ambiguous	adipose_subcutaneous:artery_aorta:artery_coronary:artery_tibial:colon_sigmoid:colon_transverse:esophagus_muscularis:spleen:stomach	9	0	0
artery_aorta:chr4:17458776:17459043:*	3_UTR	0.762	chr4	17458776	17459043	268	*	intergenic	uannotated split read		artery_aorta	ENSG00000151552	ENSG00000151552	ENSG00000151552	-	protein_coding	-	protein_coding	3	-53458	-1218	Shared	adipose_visceral_omentum:artery_aorta:artery_coronary:artery_tibial:amygdala:anteriorcingulatecortexba24:caudatebasalganglia:brain_cerebellar_hemisphere:frontalcortexba9:hippocampus:hypothalamus:nucleusaccumbensbasalganglia:putamenbasalganglia:spinalcordcervicalc-1:substantianigra:colon_sigmoid:colon_transverse:esophagus_gastroesophageal_junction:esophagus_muscularis:heart_atrial_appendage:heart_…	27	11	40.74
artery_aorta:chr4:26760898:26761431:*	3_UTR	0.9	chr4	26760898	26761431	534	*	intergenic	none		artery_aorta	ENSG00000109680	ENSG00000109680	ENSG00000109680	+	protein_coding	+	protein_coding	3	184994	5547	Shared	adipose_subcutaneous:adipose_visceral_omentum:adrenal_gland:artery_aorta:artery_coronary:artery_tibial:colon_sigmoid:colon_transverse:esophagus_gastroesophageal_junction:esophagus_muscularis:heart_atrial_appendage:heart_left_ventricle:kidney_cortex:lung:minor_salivary_gland:muscle_skeletal:nerve_tibial:pancreas:skin_not_sun_exposed_suprapubic:spleen:stomach:thyroid	22	0	0
artery_aorta:chr4:75576592:75577295:*	3_UTR	0.764	chr4	75576592	75577295	704	*	intergenic	none		artery_aorta	ENSG00000138769	ENSG00000138769	ENSG00000138769	-	protein_coding	-	protein_coding	3	-54124	-710	Ambiguous	adrenal_gland:artery_aorta:colon_sigmoid:colon_transverse:pancreas:stomach	6	0	0
artery_aorta:chr4:76311826:76312434:*	3_UTR	0.672	chr4	76311826	76312434	609	*	intergenic	none		artery_aorta	ENSG00000118804	ENSG00000118804	ENSG00000118804	+	protein_coding	+	protein_coding	3	6408	227	Shared	adipose_subcutaneous:adipose_visceral_omentum:artery_aorta:amygdala:caudatebasalganglia:hippocampus:hypothalamus:nucleusaccumbensbasalganglia:putamenbasalganglia:spinalcordcervicalc-1:substantianigra:colon_sigmoid:colon_transverse:esophagus_gastroesophageal_junction:esophagus_muscularis:heart_atrial_appendage:heart_left_ventricle:lung:muscle_skeletal:small_intestine_terminal_ileum	20	8	40
artery_aorta:chr4:99063885:99065364:*	3_UTR	0.646	chr4	99063885	99065364	1480	*	intergenic	none		artery_aorta	ENSG00000164024	ENSG00000164024	ENSG00000164024	+	protein_coding	+	protein_coding	3	69744	1072	Ambiguous	adipose_subcutaneous:artery_aorta:artery_coronary:artery_tibial:amygdala:anteriorcingulatecortexba24:caudatebasalganglia:hippocampus:hypothalamus:nucleusaccumbensbasalganglia:putamenbasalganglia:spinalcordcervicalc-1:substantianigra:colon_sigmoid:colon_transverse:esophagus_gastroesophageal_junction:esophagus_mucosa:esophagus_muscularis:heart_atrial_appendage:heart_left_ventricle:kidney_cortex:lun…	31	9	29.03
artery_aorta:chr4:109543886:109545101:*	3_UTR	0.826	chr4	109543886	109545101	1216	*	intergenic	none		artery_aorta	ENSG00000138802	ENSG00000138802	ENSG00000138802	+	protein_coding	+	protein_coding	3	111329	2990	Ambiguous	adipose_subcutaneous:adipose_visceral_omentum:adrenal_gland:artery_aorta:artery_coronary:artery_tibial:amygdala:anteriorcingulatecortexba24:caudatebasalganglia:frontalcortexba9:hippocampus:hypothalamus:nucleusaccumbensbasalganglia:putamenbasalganglia:spinalcordcervicalc-1:substantianigra:colon_sigmoid:colon_transverse:esophagus_gastroesophageal_junction:esophagus_mucosa:esophagus_muscularis:heart…	36	10	27.78
artery_aorta:chr4:123406221:123407382:*	3_UTR	0.782	chr4	123406221	123407382	1162	*	intergenic	none		artery_aorta	ENSG00000164056	ENSG00000164056	ENSG00000164056	+	protein_coding	+	protein_coding	3	10587	2461	Shared	adrenal_gland:artery_aorta:artery_tibial:colon_sigmoid:colon_transverse:esophagus_mucosa:heart_atrial_appendage:heart_left_ventricle:kidney_cortex:liver:lung:minor_salivary_gland:muscle_skeletal:nerve_tibial:pancreas:pituitary:skin_not_sun_exposed_suprapubic:skin_sun_exposed_lower_leg:small_intestine_terminal_ileum:spleen:stomach	21	0	0
artery_aorta:chr4:157369535:157370389:*	3_UTR	0.814	chr4	157369535	157370389	855	*	intergenic	none		artery_aorta	ENSG00000120251	ENSG00000120251	ENSG00000120251	+	protein_coding	+	protein_coding	3	166207	3460	Ambiguous	artery_aorta:anteriorcingulatecortexba24:caudatebasalganglia:nucleusaccumbensbasalganglia:pituitary	5	3	60
artery_aorta:chr4:173329802:173331099:*	3_UTR	0.902	chr4	173329802	173331099	1298	*	intergenic	none		artery_aorta	ENSG00000248774	ENSG00000164104	ENSG00000164104	-	antisense	-	protein_coding	3	-5323	-596	Ambiguous	adipose_subcutaneous:adipose_visceral_omentum:artery_aorta:artery_coronary:amygdala:anteriorcingulatecortexba24:caudatebasalganglia:frontalcortexba9:hippocampus:hypothalamus:nucleusaccumbensbasalganglia:putamenbasalganglia:spinalcordcervicalc-1:substantianigra:colon_sigmoid:colon_transverse:esophagus_gastroesophageal_junction:esophagus_mucosa:esophagus_muscularis:heart_atrial_appendage:heart_left…	29	10	34.48
artery_aorta:chr4:173379359:173380433:*	3_UTR	0.848	chr4	173379359	173380433	1075	*	intergenic	none		artery_aorta	ENSG00000164105	ENSG00000164105	ENSG00000164105	+	protein_coding	+	protein_coding	3	10464	1827	Shared	adipose_subcutaneous:adipose_visceral_omentum:adrenal_gland:artery_aorta:artery_coronary:spinalcordcervicalc-1:substantianigra:colon_sigmoid:colon_transverse:esophagus_gastroesophageal_junction:esophagus_muscularis:heart_atrial_appendage:heart_left_ventricle:lung:minor_salivary_gland:nerve_tibial:pituitary:skin_not_sun_exposed_suprapubic:small_intestine_terminal_ileum:spleen:stomach:thyroid:whole…	23	2	8.7
artery_aorta:chr4:173520875:173521134:*	3_UTR	0.708	chr4	173520875	173521134	260	*	intergenic	uannotated split read		artery_aorta	ENSG00000164107	ENSG00000164107	ENSG00000164107	-	protein_coding	-	protein_coding	3	-9354	-3835	Ambiguous	artery_aorta:esophagus_gastroesophageal_junction:heart_atrial_appendage:stomach	4	0	0
artery_aorta:chr5:44301917:44303075:*	3_UTR	0.614	chr5	44301917	44303075	1159	*	intergenic	none		artery_aorta	ENSG00000070193	ENSG00000070193	ENSG00000070193	-	protein_coding	-	protein_coding	3	-87789	-469	Ambiguous	adrenal_gland:artery_aorta:frontalcortexba9:hypothalamus:spinalcordcervicalc-1:esophagus_mucosa:esophagus_muscularis:heart_atrial_appendage:kidney_cortex:muscle_skeletal:pituitary:skin_not_sun_exposed_suprapubic:skin_sun_exposed_lower_leg:small_intestine_terminal_ileum	14	3	21.43
artery_aorta:chr5:54548806:54549014:*	3_UTR	0.752	chr5	54548806	54549014	209	*	intergenic	none		artery_aorta	ENSG00000178996	ENSG00000178996	ENSG00000178996	+	protein_coding	+	protein_coding	3	31255	2221	Absolute tissue-specific	artery_aorta	1	0	0
artery_aorta:chr5:123203669:123204917:*	3_UTR	0.696	chr5	123203669	123204917	1249	*	intergenic	none		artery_aorta	ENSG00000061455	ENSG00000061455	ENSG00000061455	+	protein_coding	+	protein_coding	3	115796	9403	Absolute tissue-specific	artery_aorta	1	0	0
artery_aorta:chr5:133109772:133109844:*	3_UTR	0.898	chr5	133109772	133109844	73	*	intergenic	none		artery_aorta	ENSG00000251616	ENSG00000170606	ENSG00000170606	-	lincRNA	+	protein_coding	3	57882	3323	Shared	adipose_subcutaneous:adipose_visceral_omentum:adrenal_gland:artery_aorta:artery_coronary:artery_tibial:amygdala:anteriorcingulatecortexba24:caudatebasalganglia:brain_cerebellar_hemisphere:frontalcortexba9:hippocampus:hypothalamus:nucleusaccumbensbasalganglia:putamenbasalganglia:spinalcordcervicalc-1:substantianigra:colon_sigmoid:colon_transverse:esophagus_gastroesophageal_junction:esophagus_mucos…	37	11	29.73
artery_aorta:chr5:141257289:141257538:*	3_UTR	0.666	chr5	141257289	141257538	250	*	intergenic	none		artery_aorta	ENSG00000277795	ENSG00000178913	ENSG00000178913	+	processed_pseudogene	-	protein_coding	3	-63532	-2687	Shared	artery_aorta:artery_coronary:hypothalamus:putamenbasalganglia:spinalcordcervicalc-1:substantianigra:colon_sigmoid:esophagus_gastroesophageal_junction:esophagus_muscularis:nerve_tibial:pituitary	11	4	36.36
artery_aorta:chr5:141257872:141258514:*	3_UTR	0.78	chr5	141257872	141258514	643	*	intergenic	none		artery_aorta	ENSG00000277795	ENSG00000178913	ENSG00000178913	+	processed_pseudogene	-	protein_coding	3	-62949	-1711	Shared	artery_aorta:artery_coronary:artery_tibial:amygdala:anteriorcingulatecortexba24:caudatebasalganglia:brain_cerebellar_hemisphere:frontalcortexba9:hippocampus:hypothalamus:nucleusaccumbensbasalganglia:putamenbasalganglia:spinalcordcervicalc-1:substantianigra:colon_sigmoid:esophagus_gastroesophageal_junction:esophagus_muscularis:nerve_tibial:pancreas:pituitary	20	11	55
artery_aorta:chr5:142156668:142156972:*	3_UTR	0.882	chr5	142156668	142156972	305	*	intergenic	uannotated split read		artery_aorta	ENSG00000131507	ENSG00000131507	ENSG00000131507	+	protein_coding	+	protein_coding	3	48467	2225	Shared	artery_aorta:artery_coronary:artery_tibial:amygdala:anteriorcingulatecortexba24:caudatebasalganglia:frontalcortexba9:hippocampus:hypothalamus:putamenbasalganglia:substantianigra:colon_sigmoid:esophagus_gastroesophageal_junction:esophagus_muscularis	14	8	57.14
artery_aorta:chr5:180844251:180845266:*	3_UTR	0.64	chr5	180844251	180845266	1016	*	intergenic	none		artery_aorta	ENSG00000196670	ENSG00000196670	ENSG00000196670	-	protein_coding	-	protein_coding	3	-17034	-2345	Shared	adipose_subcutaneous:adipose_visceral_omentum:adrenal_gland:artery_aorta:artery_coronary:artery_tibial:amygdala:anteriorcingulatecortexba24:frontalcortexba9:hypothalamus:nucleusaccumbensbasalganglia:spinalcordcervicalc-1:substantianigra:esophagus_mucosa:esophagus_muscularis:heart_atrial_appendage:heart_left_ventricle:liver:minor_salivary_gland:muscle_skeletal:nerve_tibial:pancreas:pituitary:skin_…	27	7	25.93
artery_aorta:chr5:180846664:180846776:*	3_UTR	0.606	chr5	180846664	180846776	113	*	intergenic	none		artery_aorta	ENSG00000196670	ENSG00000196670	ENSG00000196670	-	protein_coding	-	protein_coding	3	-14621	-835	Ambiguous	adipose_visceral_omentum:adrenal_gland:artery_aorta:artery_coronary:artery_tibial:amygdala:anteriorcingulatecortexba24:frontalcortexba9:hypothalamus:nucleusaccumbensbasalganglia:spinalcordcervicalc-1:substantianigra:heart_atrial_appendage:heart_left_ventricle:liver	15	7	46.67
artery_aorta:chr6:26113220:26113820:*	3_UTR	0.76	chr6	26113220	26113820	601	*	intergenic	none		artery_aorta	ENSG00000180596	ENSG00000180596	ENSG00000180596	-	protein_coding	-	protein_coding	3	-10706	-1053	Ambiguous	adipose_subcutaneous:adipose_visceral_omentum:adrenal_gland:artery_aorta:artery_coronary:artery_tibial:anteriorcingulatecortexba24:caudatebasalganglia:brain_cerebellar_hemisphere:frontalcortexba9:hypothalamus:nucleusaccumbensbasalganglia:putamenbasalganglia:substantianigra:colon_sigmoid:colon_transverse:esophagus_gastroesophageal_junction:esophagus_mucosa:esophagus_muscularis:heart_atrial_appenda…	32	8	25
artery_aorta:chr6:30927264:30928429:*	3_UTR	0.736	chr6	30927264	30928429	1166	*	intergenic	none		artery_aorta	ENSG00000137411	ENSG00000137411	ENSG00000137411	+	protein_coding	+	protein_coding	3	20187	805	Shared	adipose_subcutaneous:artery_aorta:artery_tibial:heart_atrial_appendage:minor_salivary_gland:whole_blood	6	0	0
artery_aorta:chr6:89254532:89255848:*	3_UTR	0.926	chr6	89254532	89255848	1317	*	intergenic	none		artery_aorta	ENSG00000111886	ENSG00000111886	ENSG00000111886	-	protein_coding	-	protein_coding	3	-60767	-1360	Shared	adipose_visceral_omentum:adrenal_gland:artery_aorta:artery_coronary:artery_tibial:colon_sigmoid:colon_transverse:esophagus_gastroesophageal_junction:esophagus_muscularis:heart_atrial_appendage:heart_left_ventricle:liver:minor_salivary_gland:muscle_skeletal:pancreas:pituitary:small_intestine_terminal_ileum:stomach:thyroid	19	0	0
artery_aorta:chr6:89324874:89325719:*	3_UTR	0.65	chr6	89324874	89325719	846	*	intergenic	none		artery_aorta	ENSG00000198833	ENSG00000198833	ENSG00000198833	-	protein_coding	-	protein_coding	3	-27974	-906	Ambiguous	adipose_subcutaneous:adrenal_gland:artery_aorta:artery_coronary:artery_tibial:amygdala:anteriorcingulatecortexba24:caudatebasalganglia:hippocampus:putamenbasalganglia:spinalcordcervicalc-1:substantianigra:colon_sigmoid:colon_transverse:heart_atrial_appendage:heart_left_ventricle:kidney_cortex:minor_salivary_gland:muscle_skeletal:nerve_tibial:pancreas:pituitary:skin_sun_exposed_lower_leg:spleen:st…	27	7	25.93
artery_aorta:chr6:99533461:99533892:*	3_UTR	0.714	chr6	99533461	99533892	432	*	intergenic	none		artery_aorta	ENSG00000228439	ENSG00000228439	ENSG00000228439	+	protein_coding	+	protein_coding	3	13199	1543	Ambiguous	adrenal_gland:artery_aorta:artery_coronary:artery_tibial:amygdala:anteriorcingulatecortexba24:caudatebasalganglia:brain_cerebellar_hemisphere:frontalcortexba9:hippocampus:hypothalamus:nucleusaccumbensbasalganglia:putamenbasalganglia:spinalcordcervicalc-1:substantianigra:colon_transverse:esophagus_gastroesophageal_junction:esophagus_muscularis:heart_atrial_appendage:heart_left_ventricle:kidney_cor…	26	11	42.31
artery_aorta:chr6:110896239:110897537:*	3_UTR	0.702	chr6	110896239	110897537	1299	*	intergenic	none		artery_aorta	ENSG00000123505	ENSG00000123505	ENSG00000123505	+	protein_coding	+	protein_coding	3	22767	526	Ambiguous	adipose_subcutaneous:adipose_visceral_omentum:adrenal_gland:artery_aorta:artery_coronary:artery_tibial:colon_sigmoid:esophagus_gastroesophageal_junction:esophagus_muscularis:heart_atrial_appendage:kidney_cortex:liver:lung:minor_salivary_gland:muscle_skeletal:nerve_tibial:skin_sun_exposed_lower_leg:small_intestine_terminal_ileum:thyroid:whole_blood	20	0	0
artery_aorta:chr7:1148353:1148796:*	3_UTR	0.616	chr7	1148353	1148796	444	*	intergenic	none		artery_aorta	ENSG00000178381	ENSG00000178381	ENSG00000178381	-	protein_coding	-	protein_coding	3	-12406	-3275	Shared	adrenal_gland:artery_aorta:artery_coronary:artery_tibial:spinalcordcervicalc-1:colon_sigmoid:colon_transverse:esophagus_gastroesophageal_junction:esophagus_muscularis:kidney_cortex:pancreas:pituitary:small_intestine_terminal_ileum:spleen:stomach:thyroid:whole_blood	17	1	5.88
artery_aorta:chr7:30930456:30931066:*	3_UTR	0.842	chr7	30930456	30931066	611	*	intergenic	none		artery_aorta	ENSG00000240583	ENSG00000240583	ENSG00000240583	+	protein_coding	+	protein_coding	3	19372	4940	Ambiguous	artery_aorta:esophagus_gastroesophageal_junction:heart_left_ventricle:kidney_cortex:pancreas	5	0	0
artery_aorta:chr7:121298528:121299870:*	3_UTR	0.816	chr7	121298528	121299870	1343	*	intergenic	none		artery_aorta	ENSG00000106034	ENSG00000106034	ENSG00000106034	+	protein_coding	+	protein_coding	3	311193	1084	Ambiguous	artery_aorta:colon_sigmoid	2	0	0
artery_aorta:chr7:127342967:127343136:*	3_UTR	0.732	chr7	127342967	127343136	170	*	intergenic	none		artery_aorta	ENSG00000048405	ENSG00000048405	ENSG00000048405	-	protein_coding	-	protein_coding	3	-88957	-3654	Shared	adipose_visceral_omentum:adrenal_gland:artery_aorta:artery_coronary:colon_sigmoid:colon_transverse:esophagus_gastroesophageal_junction:esophagus_muscularis:heart_atrial_appendage:heart_left_ventricle:kidney_cortex:liver:lung:muscle_skeletal:nerve_tibial:pancreas:spleen:thyroid	18	0	0
artery_aorta:chr8:6760384:6761388:*	3_UTR	0.736	chr8	6760384	6761388	1005	*	intergenic	none		artery_aorta	ENSG00000155189	ENSG00000155189	ENSG00000155189	+	protein_coding	+	protein_coding	3	53031	718	Shared	adipose_subcutaneous:adipose_visceral_omentum:artery_aorta:artery_coronary:artery_tibial:colon_sigmoid:esophagus_gastroesophageal_junction:esophagus_muscularis:heart_atrial_appendage:heart_left_ventricle:liver:lung:minor_salivary_gland:pancreas:skin_not_sun_exposed_suprapubic:skin_sun_exposed_lower_leg:thyroid	17	0	0
artery_aorta:chr8:22105419:22106376:*	3_UTR	0.622	chr8	22105419	22106376	958	*	intergenic	none		artery_aorta	ENSG00000275074	ENSG00000158863	ENSG00000158863	-	protein_coding	+	protein_coding	3	17217	521	Shared	adipose_subcutaneous:adipose_visceral_omentum:adrenal_gland:artery_aorta:artery_tibial:spinalcordcervicalc-1:colon_sigmoid:colon_transverse:esophagus_gastroesophageal_junction:esophagus_mucosa:esophagus_muscularis:heart_atrial_appendage:heart_left_ventricle:liver:lung:minor_salivary_gland:nerve_tibial:skin_not_sun_exposed_suprapubic:skin_sun_exposed_lower_leg:stomach:whole_blood	21	1	4.76
artery_aorta:chr8:27595579:27596772:*	3_UTR	0.896	chr8	27595579	27596772	1194	*	intergenic	none		artery_aorta	ENSG00000120885	ENSG00000120885	ENSG00000120885	-	protein_coding	-	protein_coding	3	-19452	-145	Ambiguous	adrenal_gland:artery_aorta:artery_coronary:artery_tibial:amygdala:anteriorcingulatecortexba24:caudatebasalganglia:brain_cerebellar_hemisphere:frontalcortexba9:hippocampus:hypothalamus:nucleusaccumbensbasalganglia:putamenbasalganglia:spinalcordcervicalc-1:substantianigra:colon_sigmoid:colon_transverse:esophagus_gastroesophageal_junction:esophagus_muscularis:liver:pancreas:pituitary:small_intestine…	23	11	47.83
artery_aorta:chr8:33367679:33369371:*	3_UTR	0.82	chr8	33367679	33369371	1693	*	intergenic	none		artery_aorta	ENSG00000172728	ENSG00000172728	ENSG00000172728	-	protein_coding	-	protein_coding	3	-105743	-1453	Shared	adipose_subcutaneous:adipose_visceral_omentum:adrenal_gland:artery_aorta:artery_coronary:artery_tibial:brain_cerebellar_hemisphere:hippocampus:hypothalamus:spinalcordcervicalc-1:substantianigra:colon_sigmoid:colon_transverse:esophagus_gastroesophageal_junction:esophagus_mucosa:esophagus_muscularis:heart_atrial_appendage:heart_left_ventricle:kidney_cortex:liver:lung:minor_salivary_gland:nerve_tibi…	31	5	16.13
artery_aorta:chr8:56954663:56954810:*	3_UTR	0.786	chr8	56954663	56954810	148	*	intergenic	none		artery_aorta	ENSG00000104331	ENSG00000104331	ENSG00000104331	-	protein_coding	-	protein_coding	3	-39181	-3123	Ambiguous	artery_aorta:artery_coronary:artery_tibial:anteriorcingulatecortexba24:brain_cerebellar_hemisphere:frontalcortexba9:hippocampus:hypothalamus:esophagus_gastroesophageal_junction:esophagus_muscularis	10	5	50
artery_aorta:chr8:75037664:75039008:*	3_UTR	0.894	chr8	75037664	75039008	1345	*	intergenic	none		artery_aorta	ENSG00000121005	ENSG00000121005	ENSG00000121005	+	protein_coding	+	protein_coding	3	54493	3106	Absolute tissue-specific	artery_aorta	1	0	0
artery_aorta:chr8:102647420:102647874:*	3_UTR	0.626	chr8	102647420	102647874	455	*	intergenic	none		artery_aorta	ENSG00000155090	ENSG00000155090	ENSG00000155090	-	protein_coding	-	protein_coding	3	-8482	-905	Shared	artery_aorta:artery_coronary:colon_sigmoid:colon_transverse:esophagus_gastroesophageal_junction:esophagus_muscularis:lung:muscle_skeletal:pancreas:skin_not_sun_exposed_suprapubic:skin_sun_exposed_lower_leg:small_intestine_terminal_ileum:spleen:stomach	14	0	0
artery_aorta:chr8:144772299:144772698:*	3_UTR	0.64	chr8	144772299	144772698	400	*	intergenic	none		artery_aorta	ENSG00000196378	ENSG00000196378	ENSG00000196378	-	protein_coding	-	protein_coding	3	-15046	-416	Ambiguous	adipose_visceral_omentum:artery_aorta:colon_sigmoid:esophagus_muscularis:heart_atrial_appendage:kidney_cortex	6	0	0
artery_aorta:chr9:5577297:5577511:*	3_UTR	0.876	chr9	5577297	5577511	215	*	intergenic	uannotated split read		artery_aorta	ENSG00000197646	ENSG00000197646	ENSG00000197646	+	protein_coding	+	protein_coding	3	66941	6043	Shared	adipose_subcutaneous:adipose_visceral_omentum:adrenal_gland:artery_aorta:artery_coronary:artery_tibial:amygdala:caudatebasalganglia:hippocampus:hypothalamus:nucleusaccumbensbasalganglia:putamenbasalganglia:spinalcordcervicalc-1:substantianigra:colon_sigmoid:colon_transverse:esophagus_gastroesophageal_junction:esophagus_mucosa:esophagus_muscularis:heart_atrial_appendage:heart_left_ventricle:kidney…	33	8	24.24
artery_aorta:chr9:35692842:35694573:*	3_UTR	0.604	chr9	35692842	35694573	1732	*	intergenic	uannotated split read		artery_aorta	ENSG00000137076	ENSG00000137076	ENSG00000137076	-	protein_coding	-	protein_coding	3	-39553	-2375	Shared	adipose_subcutaneous:adipose_visceral_omentum:adrenal_gland:artery_aorta:artery_coronary:artery_tibial:amygdala:caudatebasalganglia:brain_cerebellar_hemisphere:hippocampus:hypothalamus:nucleusaccumbensbasalganglia:putamenbasalganglia:spinalcordcervicalc-1:substantianigra:colon_sigmoid:colon_transverse:esophagus_gastroesophageal_junction:esophagus_mucosa:esophagus_muscularis:heart_atrial_appendage…	35	9	25.71
artery_aorta:chr9:35759648:35760224:*	3_UTR	0.792	chr9	35759648	35760224	577	*	intergenic	none		artery_aorta	ENSG00000107185	ENSG00000107185	ENSG00000107185	+	protein_coding	+	protein_coding	3	10937	1073	Shared	adipose_subcutaneous:adipose_visceral_omentum:adrenal_gland:artery_aorta:artery_coronary:artery_tibial:colon_sigmoid:colon_transverse:esophagus_gastroesophageal_junction:esophagus_mucosa:esophagus_muscularis:heart_atrial_appendage:kidney_cortex:liver:lung:minor_salivary_gland:nerve_tibial:pancreas:skin_not_sun_exposed_suprapubic:small_intestine_terminal_ileum:spleen:stomach:thyroid	23	0	0
artery_aorta:chr9:39069660:39069704:*	3_UTR	0.78	chr9	39069660	39069704	45	*	intergenic	none		artery_aorta	ENSG00000106714	ENSG00000106714	ENSG00000106714	-	protein_coding	-	protein_coding	3	-218655	-3063	Shared	adipose_subcutaneous:adipose_visceral_omentum:artery_aorta:amygdala:anteriorcingulatecortexba24:frontalcortexba9:hippocampus:hypothalamus:substantianigra:colon_sigmoid:colon_transverse:esophagus_mucosa:heart_atrial_appendage:heart_left_ventricle:kidney_cortex:minor_salivary_gland:skin_not_sun_exposed_suprapubic:skin_sun_exposed_lower_leg:small_intestine_terminal_ileum:spleen	20	6	30
artery_aorta:chr9:85542873:85543641:*	3_UTR	0.618	chr9	85542873	85543641	769	*	intergenic	none		artery_aorta	ENSG00000135049	ENSG00000135049	ENSG00000135049	-	protein_coding	-	protein_coding	3	-199156	-2898	Ambiguous	adipose_subcutaneous:adipose_visceral_omentum:adrenal_gland:artery_aorta:artery_coronary:artery_tibial:colon_sigmoid:colon_transverse:esophagus_gastroesophageal_junction:esophagus_muscularis:heart_atrial_appendage:heart_left_ventricle:kidney_cortex:lung:muscle_skeletal:nerve_tibial:pancreas:pituitary:skin_not_sun_exposed_suprapubic:skin_sun_exposed_lower_leg:small_intestine_terminal_ileum:stomach…	23	0	0
artery_aorta:chr9:128438180:128439445:*	3_UTR	0.612	chr9	128438180	128439445	1266	*	intergenic	none		artery_aorta	ENSG00000167123	ENSG00000167123	ENSG00000167123	+	protein_coding	+	protein_coding	3	27694	829	Ambiguous	adipose_subcutaneous:adipose_visceral_omentum:artery_aorta:artery_coronary:artery_tibial:brain_cerebellar_hemisphere:colon_sigmoid:colon_transverse:esophagus_gastroesophageal_junction:esophagus_mucosa:esophagus_muscularis:heart_atrial_appendage:heart_left_ventricle:kidney_cortex:lung:minor_salivary_gland:nerve_tibial:skin_not_sun_exposed_suprapubic:skin_sun_exposed_lower_leg:stomach:thyroid	21	1	4.76
artery_aorta:chr9:130705487:130706564:*	3_UTR	0.752	chr9	130705487	130706564	1078	*	intergenic	none		artery_aorta	ENSG00000130713	ENSG00000130713	ENSG00000130713	+	protein_coding	+	protein_coding	3	12843	593	Ambiguous	adipose_subcutaneous:artery_aorta:artery_tibial:heart_atrial_appendage:heart_left_ventricle:lung:minor_salivary_gland:muscle_skeletal:whole_blood	9	0	0
artery_aorta:chr9:130706659:130707582:*	3_UTR	0.614	chr9	130706659	130707582	924	*	intergenic	none		artery_aorta	ENSG00000130713	ENSG00000130713	ENSG00000130713	+	protein_coding	+	protein_coding	3	13861	1765	Ambiguous	adipose_subcutaneous:artery_aorta:artery_coronary:artery_tibial:heart_atrial_appendage:heart_left_ventricle:lung:minor_salivary_gland:muscle_skeletal:whole_blood	10	0	0
artery_aorta:chr9:133326450:133326703:*	3_UTR	0.638	chr9	133326450	133326703	254	*	intergenic	none		artery_aorta	ENSG00000148296	ENSG00000148296	ENSG00000148296	-	protein_coding	-	protein_coding	3	-9948	-2071	Shared	artery_aorta:artery_coronary:artery_tibial:amygdala:anteriorcingulatecortexba24:brain_cerebellar_hemisphere:frontalcortexba9:hippocampus:hypothalamus:nucleusaccumbensbasalganglia:putamenbasalganglia:spinalcordcervicalc-1:substantianigra:colon_sigmoid:colon_transverse:esophagus_gastroesophageal_junction:esophagus_muscularis:kidney_cortex:nerve_tibial:small_intestine_terminal_ileum:spleen	21	10	47.62
artery_aorta:chr10:23125423:23125590:*	3_UTR	0.618	chr10	23125423	23125590	168	*	intergenic	none		artery_aorta	ENSG00000148450	ENSG00000148450	ENSG00000148450	+	protein_coding	+	protein_coding	3	30084	3410	Shared	artery_aorta:artery_tibial:amygdala:anteriorcingulatecortexba24:caudatebasalganglia:brain_cerebellar_hemisphere:frontalcortexba9:hippocampus:hypothalamus:nucleusaccumbensbasalganglia:putamenbasalganglia:spinalcordcervicalc-1:substantianigra:heart_atrial_appendage:heart_left_ventricle	15	11	73.33
artery_aorta:chr10:23125721:23126727:*	3_UTR	0.658	chr10	23125721	23126727	1007	*	intergenic	none		artery_aorta	ENSG00000148450	ENSG00000148450	ENSG00000148450	+	protein_coding	+	protein_coding	3	31221	3708	Shared	adipose_visceral_omentum:artery_aorta:artery_coronary:artery_tibial:amygdala:anteriorcingulatecortexba24:caudatebasalganglia:brain_cerebellar_hemisphere:frontalcortexba9:hippocampus:hypothalamus:nucleusaccumbensbasalganglia:putamenbasalganglia:spinalcordcervicalc-1:substantianigra:colon_sigmoid:colon_transverse:esophagus_gastroesophageal_junction:esophagus_muscularis:heart_atrial_appendage:heart_…	26	11	42.31
artery_aorta:chr10:58289801:58291277:*	3_UTR	0.816	chr10	58289801	58291277	1477	*	intergenic	none		artery_aorta	ENSG00000122873	ENSG00000122873	ENSG00000122873	+	protein_coding	+	protein_coding	3	22219	215	Ambiguous	adipose_subcutaneous:adipose_visceral_omentum:artery_aorta:artery_coronary:esophagus_mucosa:liver:lung:minor_salivary_gland:pancreas:skin_not_sun_exposed_suprapubic:spleen:stomach:thyroid	13	0	0
artery_aorta:chr10:72092216:72093459:*	3_UTR	0.8	chr10	72092216	72093459	1244	*	intergenic	uannotated split read		artery_aorta	ENSG00000138303	ENSG00000138303	ENSG00000138303	-	protein_coding	-	protein_coding	3	-124918	-2573	Shared	adipose_subcutaneous:adipose_visceral_omentum:adrenal_gland:artery_aorta:artery_coronary:artery_tibial:amygdala:anteriorcingulatecortexba24:caudatebasalganglia:brain_cerebellar_hemisphere:frontalcortexba9:hippocampus:hypothalamus:nucleusaccumbensbasalganglia:putamenbasalganglia:spinalcordcervicalc-1:substantianigra:colon_sigmoid:colon_transverse:esophagus_gastroesophageal_junction:esophagus_mucos…	35	11	31.43
artery_aorta:chr10:86737468:86738374:*	3_UTR	0.77	chr10	86737468	86738374	907	*	intergenic	none		artery_aorta	ENSG00000122367	ENSG00000122367	ENSG00000122367	+	protein_coding	+	protein_coding	3	69925	1400	Shared	artery_aorta:artery_coronary:amygdala:hippocampus:putamenbasalganglia:substantianigra:colon_sigmoid:esophagus_gastroesophageal_junction:esophagus_muscularis	9	4	44.44
artery_aorta:chr11:73870335:73871434:*	3_UTR	0.78	chr11	73870335	73871434	1100	*	intergenic	none		artery_aorta	ENSG00000181924	ENSG00000181924	ENSG00000181924	-	protein_coding	-	protein_coding	3	-6653	-1233	Shared	adipose_subcutaneous:adipose_visceral_omentum:artery_aorta:artery_coronary:artery_tibial:colon_sigmoid:colon_transverse:esophagus_gastroesophageal_junction:esophagus_mucosa:esophagus_muscularis:heart_atrial_appendage:heart_left_ventricle:lung:minor_salivary_gland:muscle_skeletal:nerve_tibial:pancreas:skin_not_sun_exposed_suprapubic:skin_sun_exposed_lower_leg:small_intestine_terminal_ileum:spleen:…	23	0	0
artery_aorta:chr11:75573913:75574273:*	3_UTR	0.612	chr11	75573913	75574273	361	*	intergenic	none		artery_aorta	ENSG00000149257	ENSG00000149257	ENSG00000149257	+	protein_coding	+	protein_coding	3	12217	1130	Shared	adipose_subcutaneous:artery_aorta:artery_coronary:artery_tibial:colon_sigmoid:esophagus_gastroesophageal_junction:esophagus_muscularis:lung:nerve_tibial:stomach	10	0	0
artery_aorta:chr11:95136042:95136588:*	3_UTR	0.71	chr11	95136042	95136588	547	*	intergenic	none		artery_aorta	ENSG00000149218	ENSG00000149218	ENSG00000149218	+	protein_coding	+	protein_coding	3	46778	3397	Shared	artery_aorta:artery_coronary:artery_tibial:anteriorcingulatecortexba24:caudatebasalganglia:frontalcortexba9:hypothalamus:nucleusaccumbensbasalganglia:colon_sigmoid:colon_transverse:esophagus_gastroesophageal_junction:esophagus_mucosa:esophagus_muscularis:kidney_cortex:minor_salivary_gland:muscle_skeletal:nerve_tibial:pituitary:skin_not_sun_exposed_suprapubic:skin_sun_exposed_lower_leg:spleen:thyr…	22	5	22.73
artery_aorta:chr11:124151527:124151823:*	3_UTR	0.786	chr11	124151527	124151823	297	*	intergenic	none		artery_aorta	ENSG00000110002	ENSG00000110002	ENSG00000110002	+	protein_coding	+	protein_coding	3	36461	3806	Highly brain-specific	artery_aorta:amygdala:anteriorcingulatecortexba24:caudatebasalganglia:frontalcortexba9:hippocampus:nucleusaccumbensbasalganglia:putamenbasalganglia:spinalcordcervicalc-1:substantianigra:pituitary	11	9	81.82
artery_aorta:chr11:125095563:125095659:*	3_UTR	0.846	chr11	125095563	125095659	97	*	intergenic	none		artery_aorta	ENSG00000150433	ENSG00000150433	ENSG00000150433	-	protein_coding	-	protein_coding	3	-16200	-886	Ambiguous	adipose_subcutaneous:artery_aorta:artery_coronary:artery_tibial:amygdala:anteriorcingulatecortexba24:caudatebasalganglia:brain_cerebellar_hemisphere:hippocampus:hypothalamus:nucleusaccumbensbasalganglia:putamenbasalganglia:spinalcordcervicalc-1:substantianigra:colon_sigmoid:colon_transverse:esophagus_gastroesophageal_junction:esophagus_muscularis:kidney_cortex:lung:minor_salivary_gland:pancreas:s…	25	10	40
artery_aorta:chr11:129861649:129862086:*	3_UTR	0.744	chr11	129861649	129862086	438	*	intergenic	uannotated split read		artery_aorta	ENSG00000170322	ENSG00000170322	ENSG00000170322	-	protein_coding	-	protein_coding	3	-33941	-1550	Shared	adipose_subcutaneous:adipose_visceral_omentum:adrenal_gland:artery_aorta:artery_coronary:artery_tibial:amygdala:anteriorcingulatecortexba24:caudatebasalganglia:frontalcortexba9:hippocampus:hypothalamus:nucleusaccumbensbasalganglia:putamenbasalganglia:spinalcordcervicalc-1:substantianigra:colon_sigmoid:esophagus_gastroesophageal_junction:esophagus_muscularis:heart_atrial_appendage:heart_left_ventr…	24	10	41.67
artery_aorta:chr12:4358411:4359949:*	3_UTR	0.638	chr12	4358411	4359949	1539	*	intergenic	none		artery_aorta	ENSG00000285901	ENSG00000078237	ENSG00000078237	+	protein_coding	+	protein_coding	3	52186	3818	Shared	adipose_subcutaneous:adipose_visceral_omentum:adrenal_gland:artery_aorta:artery_coronary:artery_tibial:caudatebasalganglia:brain_cerebellar_hemisphere:nucleusaccumbensbasalganglia:putamenbasalganglia:spinalcordcervicalc-1:colon_sigmoid:colon_transverse:esophagus_gastroesophageal_junction:esophagus_mucosa:esophagus_muscularis:heart_atrial_appendage:heart_left_ventricle:kidney_cortex:liver:lung:min…	33	5	15.15
artery_aorta:chr12:5054760:5056284:*	3_UTR	0.852	chr12	5054760	5056284	1525	*	intergenic	none		artery_aorta	ENSG00000130037	ENSG00000130037	ENSG00000130037	+	protein_coding	+	protein_coding	3	12295	7972	Ambiguous	artery_aorta:artery_coronary:artery_tibial:heart_atrial_appendage	4	0	0
artery_aorta:chr12:5525410:5526623:*	3_UTR	0.926	chr12	5525410	5526623	1214	*	intergenic	none		artery_aorta	ENSG00000185652	ENSG00000185652	ENSG00000185652	+	protein_coding	+	protein_coding	3	94511	3874	Ambiguous	artery_aorta:artery_coronary:artery_tibial:brain_cerebellar_hemisphere:hippocampus	5	2	40
artery_aorta:chr12:31998671:31998822:*	3_UTR	0.61	chr12	31998671	31998822	152	*	intergenic	none		artery_aorta	ENSG00000276136	ENSG00000174718	ENSG00000174718	+	lincRNA	+	protein_coding	3	39452	5564	Shared	adipose_subcutaneous:adipose_visceral_omentum:adrenal_gland:artery_aorta:artery_coronary:amygdala:anteriorcingulatecortexba24:caudatebasalganglia:frontalcortexba9:hippocampus:hypothalamus:nucleusaccumbensbasalganglia:putamenbasalganglia:colon_sigmoid:colon_transverse:esophagus_gastroesophageal_junction:esophagus_mucosa:esophagus_muscularis:heart_left_ventricle:kidney_cortex:minor_salivary_gland:n…	28	8	28.57
artery_aorta:chr12:31999567:32000028:*	3_UTR	0.612	chr12	31999567	32000028	462	*	intergenic	none		artery_aorta	ENSG00000276136	ENSG00000174718	ENSG00000174718	+	lincRNA	+	protein_coding	3	40658	6460	Shared	adipose_subcutaneous:artery_aorta:artery_tibial:frontalcortexba9:hypothalamus:spinalcordcervicalc-1:colon_sigmoid:esophagus_gastroesophageal_junction:esophagus_mucosa:esophagus_muscularis:heart_atrial_appendage:heart_left_ventricle:minor_salivary_gland:nerve_tibial	14	3	21.43
artery_aorta:chr14:57997690:57998027:*	3_UTR	0.718	chr14	57997690	57998027	338	*	intergenic	none		artery_aorta	ENSG00000139971	ENSG00000139971	ENSG00000139971	-	protein_coding	-	protein_coding	3	-300449	-1708	Ambiguous	artery_aorta:esophagus_muscularis:heart_atrial_appendage:heart_left_ventricle	4	0	0
artery_aorta:chr15:25669895:25670919:*	3_UTR	0.664	chr15	25669895	25670919	1025	*	intergenic	none		artery_aorta	ENSG00000206190	ENSG00000206190	ENSG00000206190	-	protein_coding	-	protein_coding	3	-195277	-6354	Ambiguous	artery_aorta:artery_coronary:kidney_cortex	3	0	0
artery_aorta:chr15:30145633:30146250:*	3_UTR	0.9	chr15	30145633	30146250	618	*	intergenic	none		artery_aorta	ENSG00000261247	ENSG00000261247	ENSG00000261247	+	protein_coding	+	protein_coding	3	11101	66	Ambiguous	adipose_subcutaneous:adipose_visceral_omentum:artery_aorta:artery_coronary:artery_tibial:caudatebasalganglia:esophagus_gastroesophageal_junction:heart_atrial_appendage:lung:nerve_tibial:pancreas:pituitary	12	1	8.33
artery_aorta:chr15:30148404:30148721:*	3_UTR	0.76	chr15	30148404	30148721	318	*	intergenic	uannotated split read		artery_aorta	ENSG00000260897	ENSG00000261247	ENSG00000261247	-	unprocessed_pseudogene	+	protein_coding	3	13572	2837	Shared	adipose_subcutaneous:adipose_visceral_omentum:artery_aorta:artery_coronary:artery_tibial:caudatebasalganglia:esophagus_gastroesophageal_junction:heart_atrial_appendage:lung:nerve_tibial:pancreas:pituitary:thyroid	13	1	7.69
artery_aorta:chr15:32389719:32391177:*	3_UTR	0.76	chr15	32389719	32391177	1459	*	intergenic	uannotated split read		artery_aorta	ENSG00000249931	ENSG00000249931	ENSG00000249931	-	protein_coding	-	protein_coding	3	-13573	-1605	Ambiguous	adipose_subcutaneous:adipose_visceral_omentum:artery_aorta:artery_coronary:artery_tibial:spinalcordcervicalc-1:colon_sigmoid:colon_transverse:esophagus_gastroesophageal_junction:esophagus_mucosa:esophagus_muscularis:heart_atrial_appendage:lung:minor_salivary_gland:nerve_tibial:pituitary:skin_not_sun_exposed_suprapubic:skin_sun_exposed_lower_leg:small_intestine_terminal_ileum:spleen:stomach	21	1	4.76
artery_aorta:chr15:32442042:32442191:*	3_UTR	0.676	chr15	32442042	32442191	150	*	intergenic	none		artery_aorta	ENSG00000261708	ENSG00000206127	ENSG00000206127	+	unprocessed_pseudogene	-	protein_coding	3	-13592	-2915	Shared	adipose_subcutaneous:adipose_visceral_omentum:adrenal_gland:artery_aorta:artery_coronary:artery_tibial:colon_sigmoid:colon_transverse:esophagus_gastroesophageal_junction:esophagus_muscularis:heart_atrial_appendage:heart_left_ventricle:liver:lung:nerve_tibial:pancreas:small_intestine_terminal_ileum:spleen:stomach	19	0	0
artery_aorta:chr15:74053559:74054065:*	3_UTR	0.788	chr15	74053559	74054065	507	*	intergenic	uannotated split read		artery_aorta	ENSG00000140464	ENSG00000140464	ENSG00000140464	+	protein_coding	+	protein_coding	3	59392	5747	Shared	adipose_subcutaneous:adipose_visceral_omentum:adrenal_gland:artery_aorta:artery_coronary:artery_tibial:brain_cerebellar_hemisphere:spinalcordcervicalc-1:substantianigra:colon_sigmoid:colon_transverse:esophagus_gastroesophageal_junction:esophagus_mucosa:esophagus_muscularis:heart_atrial_appendage:heart_left_ventricle:kidney_cortex:lung:minor_salivary_gland:muscle_skeletal:nerve_tibial:pancreas:pit…	30	3	10
artery_aorta:chr15:74054208:74055720:*	3_UTR	0.882	chr15	74054208	74055720	1513	*	intergenic	uannotated split read		artery_aorta	ENSG00000140464	ENSG00000140464	ENSG00000140464	+	protein_coding	+	protein_coding	3	61047	6396	Shared	adipose_subcutaneous:adrenal_gland:artery_aorta:artery_coronary:artery_tibial:amygdala:anteriorcingulatecortexba24:caudatebasalganglia:brain_cerebellar_hemisphere:frontalcortexba9:hippocampus:hypothalamus:putamenbasalganglia:spinalcordcervicalc-1:substantianigra:colon_transverse:esophagus_gastroesophageal_junction:esophagus_mucosa:esophagus_muscularis:heart_atrial_appendage:heart_left_ventricle:k…	36	10	27.78
artery_aorta:chr16:1088290:1088715:*	3_UTR	0.74	chr16	1088290	1088715	426	*	intergenic	uannotated split read		artery_aorta	ENSG00000184471	ENSG00000184471	ENSG00000184471	-	protein_coding	-	protein_coding	3	-7954	-1290	Ambiguous	artery_aorta:caudatebasalganglia:hypothalamus:pituitary	4	2	50
artery_aorta:chr16:1935733:1937655:*	3_UTR	0.622	chr16	1935733	1937655	1923	*	intergenic	none		artery_aorta	ENSG00000198736	ENSG00000198736	ENSG00000198736	-	protein_coding	-	protein_coding	3	-7593	-555	Shared	adipose_subcutaneous:adipose_visceral_omentum:adrenal_gland:artery_aorta:artery_coronary:artery_tibial:amygdala:anteriorcingulatecortexba24:caudatebasalganglia:brain_cerebellar_hemisphere:frontalcortexba9:hippocampus:hypothalamus:nucleusaccumbensbasalganglia:putamenbasalganglia:spinalcordcervicalc-1:substantianigra:colon_sigmoid:colon_transverse:esophagus_mucosa:heart_atrial_appendage:heart_left_…	32	11	34.38
artery_aorta:chr16:4606599:4607244:*	3_UTR	0.716	chr16	4606599	4607244	646	*	intergenic	none		artery_aorta	ENSG00000153443	ENSG00000153443	ENSG00000153443	-	protein_coding	-	protein_coding	3	-8428	-1639	Ambiguous	artery_aorta:artery_coronary:artery_tibial:caudatebasalganglia:nucleusaccumbensbasalganglia:putamenbasalganglia:colon_transverse:esophagus_muscularis:stomach:whole_blood	10	3	30
artery_aorta:chr16:69943451:69943653:*	3_UTR	0.714	chr16	69943451	69943653	203	*	intergenic	none		artery_aorta	ENSG00000198373	ENSG00000198373	ENSG00000198373	+	protein_coding	+	protein_coding	3	181347	1710	Absolute tissue-specific	artery_aorta	1	0	0
artery_aorta:chr17:5029404:5030046:*	3_UTR	0.822	chr17	5029404	5030046	643	*	intergenic	uannotated split read		artery_aorta	ENSG00000129250	ENSG00000129250	ENSG00000129250	+	protein_coding	+	protein_coding	3	32098	1003	Shared	adipose_visceral_omentum:artery_aorta:artery_coronary:artery_tibial:amygdala:anteriorcingulatecortexba24:caudatebasalganglia:brain_cerebellar_hemisphere:frontalcortexba9:hippocampus:hypothalamus:nucleusaccumbensbasalganglia:putamenbasalganglia:spinalcordcervicalc-1:substantianigra:colon_sigmoid:colon_transverse:esophagus_gastroesophageal_junction:esophagus_muscularis:heart_atrial_appendage:heart_…	32	11	34.38
artery_aorta:chr17:5031922:5032561:*	3_UTR	0.646	chr17	5031922	5032561	640	*	intergenic	uannotated split read		artery_aorta	ENSG00000132517	ENSG00000129250	ENSG00000129250	-	protein_coding	+	protein_coding	3	34613	3521	Shared	artery_aorta:artery_coronary:artery_tibial:caudatebasalganglia:nucleusaccumbensbasalganglia:putamenbasalganglia:spinalcordcervicalc-1:colon_sigmoid:colon_transverse:esophagus_gastroesophageal_junction:esophagus_muscularis:heart_atrial_appendage:heart_left_ventricle:kidney_cortex:lung:muscle_skeletal:nerve_tibial:pituitary:skin_not_sun_exposed_suprapubic:skin_sun_exposed_lower_leg:small_intestine_…	24	4	16.67
artery_aorta:chr17:8720965:8721391:*	3_UTR	0.936	chr17	8720965	8721391	427	*	intergenic	uannotated split read		artery_aorta	ENSG00000161973	ENSG00000161973	ENSG00000161973	-	protein_coding	-	protein_coding	3	-24254	-8543	Ambiguous	artery_aorta:artery_coronary	2	0	0
artery_aorta:chr17:8721803:8722189:*	3_UTR	0.906	chr17	8721803	8722189	387	*	intergenic	none		artery_aorta	ENSG00000161973	ENSG00000161973	ENSG00000161973	-	protein_coding	-	protein_coding	3	-23416	-7745	Absolute tissue-specific	artery_aorta	1	0	0
artery_aorta:chr17:8722582:8723255:*	3_UTR	0.648	chr17	8722582	8723255	674	*	intergenic	none		artery_aorta	ENSG00000161973	ENSG00000161973	ENSG00000161973	-	protein_coding	-	protein_coding	3	-22637	-6679	Ambiguous	artery_aorta:artery_coronary	2	0	0
artery_aorta:chr18:27949659:27949744:*	3_UTR	0.622	chr18	27949659	27949744	86	*	intergenic	none		artery_aorta	ENSG00000170558	ENSG00000170558	ENSG00000170558	-	protein_coding	-	protein_coding	3	-227787	-1222	Ambiguous	artery_aorta:artery_coronary:spinalcordcervicalc-1:substantianigra:liver:pituitary	6	2	33.33
artery_aorta:chr18:57600194:57600499:*	3_UTR	0.734	chr18	57600194	57600499	306	*	intergenic	none		artery_aorta	ENSG00000134440	ENSG00000134440	ENSG00000134440	-	protein_coding	-	protein_coding	3	-22019	-157	Ambiguous	adipose_visceral_omentum:artery_aorta:artery_coronary:artery_tibial:brain_cerebellar_hemisphere:nucleusaccumbensbasalganglia:colon_sigmoid:colon_transverse:esophagus_gastroesophageal_junction:esophagus_muscularis:kidney_cortex:nerve_tibial:pituitary	13	2	15.38
artery_aorta:chr19:16329894:16330387:*	3_UTR	0.836	chr19	16329894	16330387	494	*	intergenic	none		artery_aorta	ENSG00000127528	ENSG00000127528	ENSG00000127528	+	protein_coding	+	protein_coding	3	5570	2020	Shared	adipose_visceral_omentum:artery_aorta:colon_sigmoid:esophagus_gastroesophageal_junction:esophagus_muscularis:lung:stomach	7	0	0
artery_aorta:chr19:16333081:16333240:*	3_UTR	0.604	chr19	16333081	16333240	160	*	intergenic	none		artery_aorta	ENSG00000127528	ENSG00000127528	ENSG00000127528	+	protein_coding	+	protein_coding	3	8423	5207	Ambiguous	adipose_visceral_omentum:artery_aorta:artery_coronary:colon_sigmoid:esophagus_gastroesophageal_junction:lung:stomach	7	0	0
artery_aorta:chr19:37734334:37735045:*	3_UTR	0.776	chr19	37734334	37735045	712	*	intergenic	none		artery_aorta	ENSG00000189144	ENSG00000189144	ENSG00000189144	-	protein_coding	-	protein_coding	3	-82966	-788	Shared	adipose_subcutaneous:adipose_visceral_omentum:adrenal_gland:artery_aorta:artery_coronary:artery_tibial:amygdala:anteriorcingulatecortexba24:caudatebasalganglia:brain_cerebellar_hemisphere:frontalcortexba9:hippocampus:hypothalamus:nucleusaccumbensbasalganglia:putamenbasalganglia:spinalcordcervicalc-1:substantianigra:colon_sigmoid:colon_transverse:esophagus_gastroesophageal_junction:esophagus_mucos…	36	11	30.56
artery_aorta:chr19:40630367:40631996:*	3_UTR	0.826	chr19	40630367	40631996	1630	*	intergenic	none		artery_aorta	ENSG00000090006	ENSG00000090006	ENSG00000090006	+	protein_coding	+	protein_coding	3	39113	549	Shared	adipose_subcutaneous:adipose_visceral_omentum:artery_aorta:artery_coronary:artery_tibial:colon_sigmoid:colon_transverse:esophagus_gastroesophageal_junction:esophagus_mucosa:esophagus_muscularis:heart_atrial_appendage:heart_left_ventricle:kidney_cortex:lung:minor_salivary_gland:nerve_tibial:pituitary:skin_not_sun_exposed_suprapubic:skin_sun_exposed_lower_leg:small_intestine_terminal_ileum:spleen:s…	23	0	0
artery_aorta:chr19:53461063:53461749:*	3_UTR	0.63	chr19	53461063	53461749	687	*	intergenic	none		artery_aorta	ENSG00000160336	ENSG00000160336	ENSG00000160336	+	protein_coding	+	protein_coding	3	29756	2802	Shared	adipose_subcutaneous:adipose_visceral_omentum:adrenal_gland:artery_aorta:artery_coronary:artery_tibial:amygdala:anteriorcingulatecortexba24:caudatebasalganglia:brain_cerebellar_hemisphere:frontalcortexba9:hippocampus:hypothalamus:nucleusaccumbensbasalganglia:putamenbasalganglia:spinalcordcervicalc-1:substantianigra:colon_sigmoid:colon_transverse:esophagus_gastroesophageal_junction:esophagus_mucos…	38	11	28.95
artery_aorta:chr19:57258041:57258426:*	3_UTR	0.854	chr19	57258041	57258426	386	*	intergenic	none		artery_aorta	ENSG00000204524	ENSG00000204524	ENSG00000204524	+	protein_coding	+	protein_coding	3	17741	2906	Shared	adipose_subcutaneous:adipose_visceral_omentum:artery_aorta:artery_coronary:artery_tibial:brain_cerebellar_hemisphere:colon_sigmoid:colon_transverse:esophagus_mucosa:esophagus_muscularis:heart_atrial_appendage:kidney_cortex:liver:lung:minor_salivary_gland:muscle_skeletal:nerve_tibial:pancreas:skin_not_sun_exposed_suprapubic:skin_sun_exposed_lower_leg:small_intestine_terminal_ileum:stomach:thyroid	23	1	4.35
artery_aorta:chr21:29002392:29002717:*	3_UTR	0.644	chr21	29002392	29002717	326	*	intergenic	none		artery_aorta	ENSG00000156253	ENSG00000156253	ENSG00000156253	-	protein_coding	-	protein_coding	3	-16986	-1667	Shared	adipose_subcutaneous:adrenal_gland:artery_aorta:artery_coronary:artery_tibial:amygdala:anteriorcingulatecortexba24:caudatebasalganglia:brain_cerebellar_hemisphere:frontalcortexba9:hippocampus:hypothalamus:nucleusaccumbensbasalganglia:putamenbasalganglia:spinalcordcervicalc-1:substantianigra:colon_sigmoid:esophagus_gastroesophageal_junction:esophagus_muscularis:kidney_cortex:liver:lung:minor_saliv…	29	11	37.93
artery_aorta:chr21:42303021:42303722:*	3_UTR	0.698	chr21	42303021	42303722	702	*	intergenic	none		artery_aorta	ENSG00000160179	ENSG00000160179	ENSG00000160179	+	protein_coding	+	protein_coding	3	104033	5777	Ambiguous	artery_aorta:heart_atrial_appendage:pancreas:whole_blood	4	0	0
artery_aorta:chrX:2745647:2746299:*	3_UTR	0.938	chrX	2745647	2746299	653	*	intergenic	none		artery_aorta	ENSG00000002586	ENSG00000002586	ENSG00000002586	+	protein_coding	+	protein_coding	3	55166	4338	Shared	adipose_subcutaneous:adipose_visceral_omentum:adrenal_gland:artery_aorta:artery_coronary:artery_tibial:amygdala:anteriorcingulatecortexba24:caudatebasalganglia:frontalcortexba9:hippocampus:hypothalamus:nucleusaccumbensbasalganglia:putamenbasalganglia:spinalcordcervicalc-1:substantianigra:colon_sigmoid:colon_transverse:esophagus_gastroesophageal_junction:esophagus_mucosa:esophagus_muscularis:heart…	38	10	26.32
artery_aorta:chrX:15824288:15824372:*	3_UTR	0.652	chrX	15824288	15824372	85	*	intergenic	uannotated split read		artery_aorta	ENSG00000169249	ENSG00000169249	ENSG00000169249	+	protein_coding	+	protein_coding	3	33900	1028	Ambiguous	artery_aorta:artery_coronary:amygdala:anteriorcingulatecortexba24:caudatebasalganglia:brain_cerebellar_hemisphere:frontalcortexba9:hippocampus:hypothalamus:nucleusaccumbensbasalganglia:putamenbasalganglia:spinalcordcervicalc-1:substantianigra:heart_atrial_appendage:heart_left_ventricle:muscle_skeletal:pituitary:small_intestine_terminal_ileum:spleen:thyroid	20	11	55
artery_aorta:chrX:50591066:50591604:*	3_UTR	0.892	chrX	50591066	50591604	539	*	intergenic	none		artery_aorta	ENSG00000158352	ENSG00000158352	ENSG00000158352	-	protein_coding	-	protein_coding	3	-223236	-43	Shared	adrenal_gland:artery_aorta:artery_tibial:colon_sigmoid:colon_transverse:esophagus_mucosa:minor_salivary_gland:muscle_skeletal:pituitary:skin_not_sun_exposed_suprapubic:skin_sun_exposed_lower_leg:small_intestine_terminal_ileum:stomach	13	0	0
artery_coronary:chr2:112039351:112040607:*	3_UTR	0.906	chr2	112039351	112040607	1257	*	intergenic	partially annotated split read	ENSG00000153208	artery_coronary	ENSG00000153208	ENSG00000153208	ENSG00000153208	+	protein_coding	+	protein_coding	3	142128	9790	Shared	adipose_subcutaneous:adipose_visceral_omentum:adrenal_gland:artery_aorta:artery_coronary:artery_tibial:amygdala:anteriorcingulatecortexba24:caudatebasalganglia:frontalcortexba9:hippocampus:hypothalamus:nucleusaccumbensbasalganglia:putamenbasalganglia:spinalcordcervicalc-1:substantianigra:colon_sigmoid:colon_transverse:esophagus_gastroesophageal_junction:esophagus_muscularis:kidney_cortex:liver:lu…	32	10	31.25
artery_coronary:chr2:159923977:159925358:*	3_UTR	0.922	chr2	159923977	159925358	1382	*	intergenic	partially annotated split read	ENSG00000153246	artery_coronary	ENSG00000153246	ENSG00000153246	ENSG00000153246	-	protein_coding	-	protein_coding	3	-138633	-6648	Ambiguous	adipose_subcutaneous:adipose_visceral_omentum:adrenal_gland:artery_aorta:artery_coronary:artery_tibial:amygdala:anteriorcingulatecortexba24:caudatebasalganglia:frontalcortexba9:hippocampus:hypothalamus:nucleusaccumbensbasalganglia:putamenbasalganglia:spinalcordcervicalc-1:substantianigra:colon_sigmoid:colon_transverse:esophagus_mucosa:heart_left_ventricle:lung:muscle_skeletal:nerve_tibial:pituita…	26	10	38.46
artery_coronary:chr2:189766117:189767478:*	3_UTR	0.696	chr2	189766117	189767478	1362	*	intergenic	partially annotated split read	ENSG00000128699	artery_coronary	ENSG00000253559	ENSG00000253559	ENSG00000128699	+	antisense	-	protein_coding	3	-18254	-2845	Shared	adipose_subcutaneous:adipose_visceral_omentum:adrenal_gland:artery_aorta:artery_coronary:artery_tibial:amygdala:anteriorcingulatecortexba24:caudatebasalganglia:frontalcortexba9:hippocampus:hypothalamus:nucleusaccumbensbasalganglia:putamenbasalganglia:spinalcordcervicalc-1:substantianigra:colon_sigmoid:colon_transverse:esophagus_gastroesophageal_junction:esophagus_muscularis:heart_atrial_appendage…	33	10	30.3
artery_coronary:chr2:218818292:218818386:*	3_UTR	0.606	chr2	218818292	218818386	95	*	intergenic	partially annotated split read	ENSG00000135929	artery_coronary	ENSG00000272555	ENSG00000272555	ENSG00000135929	+	lincRNA	+	protein_coding	3	36637	2999	Shared	adrenal_gland:artery_aorta:artery_coronary:amygdala:caudatebasalganglia:hippocampus:nucleusaccumbensbasalganglia:putamenbasalganglia:spinalcordcervicalc-1:substantianigra:colon_sigmoid:colon_transverse:esophagus_gastroesophageal_junction:esophagus_muscularis:kidney_cortex:liver:lung:minor_salivary_gland:nerve_tibial:pituitary:small_intestine_terminal_ileum	21	7	33.33
artery_coronary:chr4:163103972:163105957:*	3_UTR	0.86	chr4	163103972	163105957	1986	*	intergenic	partially annotated split read	ENSG00000145414	artery_coronary	ENSG00000250027	ENSG00000145414	ENSG00000145414	+	antisense	-	protein_coding	3	-62949	-4116	Ambiguous	adipose_subcutaneous:adrenal_gland:artery_coronary:putamenbasalganglia:spinalcordcervicalc-1:substantianigra:colon_transverse:esophagus_mucosa:heart_atrial_appendage:heart_left_ventricle:kidney_cortex:liver:lung:minor_salivary_gland:pancreas:skin_not_sun_exposed_suprapubic:skin_sun_exposed_lower_leg:small_intestine_terminal_ileum:spleen:stomach:thyroid	21	3	14.29
artery_coronary:chr5:180845407:180846956:*	3_UTR	0.862	chr5	180845407	180846956	1550	*	intergenic	partially annotated split read	ENSG00000196670	artery_coronary	ENSG00000196670	ENSG00000196670	ENSG00000196670	-	protein_coding	-	protein_coding	3	-15878	-655	Ambiguous	adipose_subcutaneous:adipose_visceral_omentum:adrenal_gland:artery_aorta:artery_coronary:artery_tibial:amygdala:anteriorcingulatecortexba24:frontalcortexba9:hypothalamus:nucleusaccumbensbasalganglia:spinalcordcervicalc-1:substantianigra:heart_atrial_appendage:heart_left_ventricle:liver:muscle_skeletal	17	7	41.18
artery_coronary:chr6:44238665:44239816:*	3_UTR	0.92	chr6	44238665	44239816	1152	*	intergenic	partially annotated split read	ENSG00000112759	artery_coronary	ENSG00000112759	ENSG00000112759	ENSG00000112759	+	protein_coding	+	protein_coding	3	20311	4514	Shared	adipose_subcutaneous:adipose_visceral_omentum:adrenal_gland:artery_aorta:artery_coronary:artery_tibial:colon_sigmoid:colon_transverse:esophagus_gastroesophageal_junction:esophagus_muscularis:lung:pancreas:skin_not_sun_exposed_suprapubic:skin_sun_exposed_lower_leg:stomach	15	0	0
artery_coronary:chr8:90052834:90053205:*	3_UTR	0.874	chr8	90052834	90053205	372	*	intergenic	partially annotated split read	ENSG00000104325	artery_coronary	ENSG00000104325	ENSG00000104325	ENSG00000104325	+	protein_coding	+	protein_coding	3	51800	742	Shared	adipose_subcutaneous:adipose_visceral_omentum:artery_aorta:artery_coronary:artery_tibial:colon_sigmoid:colon_transverse:esophagus_gastroesophageal_junction:esophagus_muscularis:lung:nerve_tibial:pancreas:small_intestine_terminal_ileum:stomach:thyroid:whole_blood	16	0	0
artery_coronary:chr8:109530634:109532412:*	3_UTR	0.784	chr8	109530634	109532412	1779	*	intergenic	partially annotated split read	ENSG00000205038	artery_coronary	ENSG00000205038	ENSG00000205038	ENSG00000205038	+	protein_coding	+	protein_coding	3	169935	304	Shared	adipose_subcutaneous:adrenal_gland:artery_aorta:artery_coronary:artery_tibial:colon_sigmoid:colon_transverse:esophagus_gastroesophageal_junction:esophagus_mucosa:esophagus_muscularis:kidney_cortex:nerve_tibial:skin_not_sun_exposed_suprapubic:skin_sun_exposed_lower_leg:spleen:stomach	16	0	0
artery_coronary:chr11:766721:767013:*	3_UTR	0.706	chr11	766721	767013	293	*	intergenic	partially annotated split read	ENSG00000177225	artery_coronary	ENSG00000177225	ENSG00000177225	ENSG00000177225	-	protein_coding	-	protein_coding	3	-10767	-207	Shared	adipose_subcutaneous:adipose_visceral_omentum:artery_aorta:artery_coronary:artery_tibial:colon_sigmoid:colon_transverse:esophagus_gastroesophageal_junction:esophagus_mucosa:esophagus_muscularis:heart_atrial_appendage:heart_left_ventricle:kidney_cortex:liver:lung:minor_salivary_gland:nerve_tibial:pancreas:skin_not_sun_exposed_suprapubic:skin_sun_exposed_lower_leg:small_intestine_terminal_ileum:spl…	24	0	0
artery_coronary:chr11:125095775:125096415:*	3_UTR	0.698	chr11	125095775	125096415	641	*	intergenic	partially annotated split read	ENSG00000150433	artery_coronary	ENSG00000150433	ENSG00000150433	ENSG00000150433	-	protein_coding	-	protein_coding	3	-15988	-130	Shared	adipose_subcutaneous:adipose_visceral_omentum:artery_aorta:artery_coronary:artery_tibial:amygdala:anteriorcingulatecortexba24:caudatebasalganglia:brain_cerebellar_hemisphere:frontalcortexba9:hippocampus:hypothalamus:nucleusaccumbensbasalganglia:putamenbasalganglia:spinalcordcervicalc-1:substantianigra:colon_sigmoid:colon_transverse:esophagus_gastroesophageal_junction:esophagus_muscularis:kidney_c…	26	11	42.31
artery_coronary:chr12:93585053:93585935:*	3_UTR	0.608	chr12	93585053	93585935	883	*	intergenic	partially annotated split read	ENSG00000120833	artery_coronary	ENSG00000120833	ENSG00000120833	ENSG00000120833	+	protein_coding	+	protein_coding	3	16121	1566	Ambiguous	adipose_visceral_omentum:adrenal_gland:artery_aorta:artery_coronary:amygdala:anteriorcingulatecortexba24:caudatebasalganglia:brain_cerebellar_hemisphere:frontalcortexba9:hippocampus:hypothalamus:nucleusaccumbensbasalganglia:putamenbasalganglia:substantianigra:colon_transverse:esophagus_gastroesophageal_junction:heart_atrial_appendage:heart_left_ventricle:kidney_cortex:liver:stomach:thyroid	22	10	45.45
artery_coronary:chr15:74049759:74050143:*	3_UTR	0.89	chr15	74049759	74050143	385	*	intergenic	partially annotated split read	ENSG00000140464	artery_coronary	ENSG00000140464	ENSG00000140464	ENSG00000140464	+	protein_coding	+	protein_coding	3	55470	1947	Shared	adipose_subcutaneous:adrenal_gland:artery_aorta:artery_coronary:artery_tibial:colon_sigmoid:colon_transverse:esophagus_gastroesophageal_junction:esophagus_mucosa:esophagus_muscularis:heart_atrial_appendage:heart_left_ventricle:kidney_cortex:lung:minor_salivary_gland:muscle_skeletal:nerve_tibial:pituitary:skin_not_sun_exposed_suprapubic:skin_sun_exposed_lower_leg:small_intestine_terminal_ileum:spl…	25	0	0
artery_coronary:chr16:14901224:14901265:*	3_UTR	0.93	chr16	14901224	14901265	42	*	intergenic	partially annotated split read	ENSG00000103512	artery_coronary	ENSG00000257264	ENSG00000257264	ENSG00000103512	+	lincRNA	+	protein_coding	3	67584	5064	Shared	artery_aorta:artery_coronary:artery_tibial:anteriorcingulatecortexba24:caudatebasalganglia:nucleusaccumbensbasalganglia:putamenbasalganglia:esophagus_gastroesophageal_junction:esophagus_muscularis:pancreas	10	4	40
artery_coronary:chr21:46570630:46572063:*	3_UTR	0.744	chr21	46570630	46572063	1434	*	intergenic	partially annotated split read	ENSG00000160305	artery_coronary	ENSG00000160305	ENSG00000160305	ENSG00000160305	+	protein_coding	+	protein_coding	3	113164	778	Shared	adipose_subcutaneous:adipose_visceral_omentum:adrenal_gland:artery_aorta:artery_coronary:artery_tibial:amygdala:anteriorcingulatecortexba24:caudatebasalganglia:frontalcortexba9:hippocampus:hypothalamus:nucleusaccumbensbasalganglia:putamenbasalganglia:spinalcordcervicalc-1:substantianigra:colon_sigmoid:colon_transverse:esophagus_gastroesophageal_junction:esophagus_mucosa:esophagus_muscularis:heart…	38	10	26.32
artery_coronary:chr22:24211040:24211962:*	3_UTR	0.726	chr22	24211040	24211962	923	*	intergenic	partially annotated split read	ENSG00000099998	artery_coronary	ENSG00000099998	ENSG00000099998	ENSG00000099998	-	protein_coding	-	protein_coding	3	-34102	-7692	Shared	adipose_subcutaneous:adipose_visceral_omentum:adrenal_gland:artery_aorta:artery_coronary:artery_tibial:amygdala:anteriorcingulatecortexba24:caudatebasalganglia:frontalcortexba9:hippocampus:hypothalamus:nucleusaccumbensbasalganglia:putamenbasalganglia:spinalcordcervicalc-1:substantianigra:esophagus_gastroesophageal_junction:heart_atrial_appendage:heart_left_ventricle:kidney_cortex:lung:nerve_tibia…	25	10	40
artery_coronary:chr22:43164554:43164958:*	3_UTR	0.802	chr22	43164554	43164958	405	*	intergenic	partially annotated split read	ENSG00000100304	artery_coronary	ENSG00000100300	ENSG00000100300	ENSG00000100304	+	protein_coding	-	protein_coding	3	-22579	-1664	Shared	adipose_visceral_omentum:adrenal_gland:artery_aorta:artery_coronary:artery_tibial:amygdala:anteriorcingulatecortexba24:caudatebasalganglia:brain_cerebellar_hemisphere:frontalcortexba9:hippocampus:hypothalamus:nucleusaccumbensbasalganglia:putamenbasalganglia:spinalcordcervicalc-1:substantianigra:colon_sigmoid:colon_transverse:esophagus_gastroesophageal_junction:esophagus_mucosa:esophagus_musculari…	32	11	34.38
artery_coronary:chrX:111764510:111765237:*	3_UTR	0.982	chrX	111764510	111765237	728	*	intergenic	partially annotated split read	ENSG00000101901	artery_coronary	ENSG00000101901	ENSG00000101901	ENSG00000101901	+	protein_coding	+	protein_coding	3	99426	3861	Shared	adipose_subcutaneous:adipose_visceral_omentum:adrenal_gland:artery_aorta:artery_coronary:amygdala:anteriorcingulatecortexba24:caudatebasalganglia:brain_cerebellar_hemisphere:frontalcortexba9:hippocampus:hypothalamus:nucleusaccumbensbasalganglia:putamenbasalganglia:spinalcordcervicalc-1:substantianigra:colon_sigmoid:colon_transverse:esophagus_gastroesophageal_junction:esophagus_mucosa:esophagus_mu…	34	11	32.35
artery_coronary:chrX:135034669:135034741:*	3_UTR	0.654	chrX	135034669	135034741	73	*	intergenic	partially annotated split read	ENSG00000134590	artery_coronary	ENSG00000134590	ENSG00000134590	ENSG00000134590	+	protein_coding	+	protein_coding	3	2375	1123	Shared	adipose_subcutaneous:adipose_visceral_omentum:adrenal_gland:artery_coronary:anteriorcingulatecortexba24:esophagus_mucosa:lung:nerve_tibial:skin_not_sun_exposed_suprapubic	9	1	11.11
artery_coronary:chr1:24476306:24476521:*	3_UTR	0.898	chr1	24476306	24476521	216	*	intergenic	none		artery_coronary	ENSG00000001461	ENSG00000001461	ENSG00000001461	+	protein_coding	+	protein_coding	3	60727	3330	Shared	adipose_visceral_omentum:adrenal_gland:artery_aorta:artery_coronary:colon_sigmoid:colon_transverse:esophagus_gastroesophageal_junction:esophagus_mucosa:esophagus_muscularis:heart_atrial_appendage:heart_left_ventricle:kidney_cortex:liver:lung:minor_salivary_gland:nerve_tibial:pancreas:pituitary:skin_not_sun_exposed_suprapubic:skin_sun_exposed_lower_leg:small_intestine_terminal_ileum:spleen:stomach…	24	0	0
artery_coronary:chr1:33499815:33501580:*	3_UTR	0.688	chr1	33499815	33501580	1766	*	intergenic	none		artery_coronary	ENSG00000121903	ENSG00000121903	ENSG00000121903	+	protein_coding	+	protein_coding	3	28935	3308	Shared	adipose_visceral_omentum:adrenal_gland:artery_aorta:artery_coronary:artery_tibial:substantianigra:colon_sigmoid:colon_transverse:esophagus_mucosa:heart_atrial_appendage:kidney_cortex:lung:minor_salivary_gland:muscle_skeletal:nerve_tibial:pancreas:small_intestine_terminal_ileum:spleen:stomach:thyroid	20	1	5
artery_coronary:chr1:39651286:39651809:*	3_UTR	0.812	chr1	39651286	39651809	524	*	intergenic	none		artery_coronary	ENSG00000116981	ENSG00000116981	ENSG00000116981	-	protein_coding	-	protein_coding	3	-20752	-7312	Ambiguous	artery_coronary:caudatebasalganglia:nucleusaccumbensbasalganglia:putamenbasalganglia:spinalcordcervicalc-1:substantianigra:heart_atrial_appendage:pancreas	8	5	62.5
artery_coronary:chr1:39652233:39652957:*	3_UTR	0.816	chr1	39652233	39652957	725	*	intergenic	none		artery_coronary	ENSG00000116981	ENSG00000116981	ENSG00000116981	-	protein_coding	-	protein_coding	3	-19805	-6164	Ambiguous	artery_coronary:spinalcordcervicalc-1	2	1	50
artery_coronary:chr1:46365620:46365901:*	3_UTR	0.672	chr1	46365620	46365901	282	*	intergenic	uannotated split read		artery_coronary	ENSG00000117481	ENSG00000117481	ENSG00000117481	+	protein_coding	+	protein_coding	3	25724	468	Shared	adipose_subcutaneous:adipose_visceral_omentum:artery_aorta:artery_coronary:artery_tibial:amygdala:caudatebasalganglia:nucleusaccumbensbasalganglia:putamenbasalganglia:spinalcordcervicalc-1:substantianigra:colon_sigmoid:colon_transverse:esophagus_gastroesophageal_junction:esophagus_mucosa:esophagus_muscularis:heart_atrial_appendage:heart_left_ventricle:kidney_cortex:liver:lung:minor_salivary_gland…	30	6	20
artery_coronary:chr1:51274359:51274466:*	3_UTR	0.644	chr1	51274359	51274466	108	*	intergenic	none		artery_coronary	ENSG00000123091	ENSG00000123091	ENSG00000123091	+	protein_coding	+	protein_coding	3	38195	904	Ambiguous	artery_aorta:artery_coronary:artery_tibial:amygdala:anteriorcingulatecortexba24:caudatebasalganglia:frontalcortexba9:hippocampus:hypothalamus:nucleusaccumbensbasalganglia:putamenbasalganglia:spinalcordcervicalc-1:substantianigra:pituitary	14	10	71.43
artery_coronary:chr1:66748571:66748890:*	3_UTR	0.886	chr1	66748571	66748890	320	*	intergenic	none		artery_coronary	ENSG00000118473	ENSG00000118473	ENSG00000118473	+	protein_coding	+	protein_coding	3	215507	272	Shared	artery_coronary:esophagus_muscularis:kidney_cortex:pituitary	4	0	0
artery_coronary:chr1:70442056:70442676:*	3_UTR	0.706	chr1	70442056	70442676	621	*	intergenic	none		artery_coronary	ENSG00000116761	ENSG00000116761	ENSG00000116761	+	protein_coding	+	protein_coding	3	31458	2205	Ambiguous	adipose_visceral_omentum:adrenal_gland:artery_aorta:artery_coronary:caudatebasalganglia:brain_cerebellar_hemisphere:spinalcordcervicalc-1:substantianigra:colon_transverse:esophagus_gastroesophageal_junction:esophagus_muscularis:heart_atrial_appendage:kidney_cortex:lung:muscle_skeletal:nerve_tibial:pituitary:small_intestine_terminal_ileum:thyroid	19	4	21.05
artery_coronary:chr1:77560044:77561704:*	3_UTR	0.79	chr1	77560044	77561704	1661	*	intergenic	none		artery_coronary	ENSG00000154027	ENSG00000154027	ENSG00000154027	+	protein_coding	+	protein_coding	3	279653	75	Shared	adipose_visceral_omentum:artery_aorta:artery_coronary:artery_tibial:colon_transverse:esophagus_mucosa:heart_atrial_appendage:heart_left_ventricle:kidney_cortex:liver:lung:minor_salivary_gland:pancreas:skin_not_sun_exposed_suprapubic:skin_sun_exposed_lower_leg:small_intestine_terminal_ileum:spleen:stomach:thyroid	19	0	0
artery_coronary:chr1:81993368:81993560:*	3_UTR	0.804	chr1	81993368	81993560	193	*	intergenic	none		artery_coronary	ENSG00000117114	ENSG00000117114	ENSG00000117114	+	protein_coding	+	protein_coding	3	687400	932	Ambiguous	adipose_visceral_omentum:adrenal_gland:artery_aorta:artery_coronary:artery_tibial:amygdala:anteriorcingulatecortexba24:caudatebasalganglia:frontalcortexba9:hippocampus:hypothalamus:nucleusaccumbensbasalganglia:putamenbasalganglia:substantianigra:colon_sigmoid:esophagus_gastroesophageal_junction:esophagus_muscularis:heart_atrial_appendage:heart_left_ventricle:kidney_cortex:liver:lung:minor_salivar…	27	9	33.33
artery_coronary:chr1:99707432:99708534:*	3_UTR	0.776	chr1	99707432	99708534	1103	*	intergenic	none		artery_coronary	ENSG00000156869	ENSG00000156869	ENSG00000156869	-	protein_coding	-	protein_coding	3	-59199	-98	Shared	adipose_subcutaneous:adipose_visceral_omentum:adrenal_gland:artery_aorta:artery_coronary:artery_tibial:spinalcordcervicalc-1:colon_sigmoid:colon_transverse:esophagus_gastroesophageal_junction:esophagus_mucosa:esophagus_muscularis:heart_atrial_appendage:heart_left_ventricle:kidney_cortex:lung:minor_salivary_gland:muscle_skeletal:nerve_tibial:pancreas:pituitary:small_intestine_terminal_ileum:spleen…	26	1	3.85
artery_coronary:chr1:153696785:153696951:*	3_UTR	0.83	chr1	153696785	153696951	167	*	intergenic	none		artery_coronary	ENSG00000169418	ENSG00000169418	ENSG00000169418	+	protein_coding	+	protein_coding	3	18314	2793	Ambiguous	adipose_visceral_omentum:artery_aorta:artery_coronary	3	0	0
artery_coronary:chr1:160144238:160144566:*	3_UTR	0.8	chr1	160144238	160144566	329	*	intergenic	none		artery_coronary	ENSG00000018625	ENSG00000018625	ENSG00000018625	+	protein_coding	+	protein_coding	3	28807	647	Shared	adipose_subcutaneous:adipose_visceral_omentum:artery_aorta:artery_coronary:artery_tibial:spinalcordcervicalc-1:colon_sigmoid:colon_transverse:esophagus_gastroesophageal_junction:esophagus_muscularis:heart_atrial_appendage:heart_left_ventricle:nerve_tibial:pituitary	14	1	7.14
artery_coronary:chr1:182378197:182378696:*	3_UTR	0.678	chr1	182378197	182378696	500	*	intergenic	none		artery_coronary	ENSG00000135821	ENSG00000135821	ENSG00000135821	-	protein_coding	-	protein_coding	3	-14009	-3008	Ambiguous	adipose_subcutaneous:adipose_visceral_omentum:artery_coronary:artery_tibial:brain_cerebellar_hemisphere:colon_transverse:esophagus_gastroesophageal_junction:esophagus_muscularis:lung:spleen:thyroid	11	1	9.09
artery_coronary:chr1:193258522:193258693:*	3_UTR	0.666	chr1	193258522	193258693	172	*	intergenic	none		artery_coronary	ENSG00000134371	ENSG00000134371	ENSG00000134371	+	protein_coding	+	protein_coding	3	136893	3707	Ambiguous	artery_aorta:artery_coronary:artery_tibial:colon_sigmoid:esophagus_gastroesophageal_junction:esophagus_muscularis:heart_left_ventricle:muscle_skeletal:nerve_tibial:pituitary:thyroid	11	0	0
artery_coronary:chr1:193259885:193260075:*	3_UTR	0.64	chr1	193259885	193260075	191	*	intergenic	none		artery_coronary	ENSG00000134371	ENSG00000134371	ENSG00000134371	+	protein_coding	+	protein_coding	3	138275	5070	Ambiguous	artery_aorta:artery_coronary:artery_tibial:colon_sigmoid:colon_transverse:esophagus_gastroesophageal_junction:esophagus_muscularis:heart_left_ventricle:muscle_skeletal:nerve_tibial:pituitary	11	0	0
artery_coronary:chr1:196753888:196754133:*	3_UTR	0.9	chr1	196753888	196754133	246	*	intergenic	none		artery_coronary	ENSG00000000971	ENSG00000000971	ENSG00000000971	+	protein_coding	+	protein_coding	3	102255	6384	Ambiguous	artery_coronary:heart_atrial_appendage	2	0	0
artery_coronary:chr1:196754632:196754702:*	3_UTR	0.746	chr1	196754632	196754702	71	*	intergenic	none		artery_coronary	ENSG00000000971	ENSG00000000971	ENSG00000000971	+	protein_coding	+	protein_coding	3	102824	7128	Absolute tissue-specific	artery_coronary	1	0	0
artery_coronary:chr1:212627417:212628359:*	3_UTR	0.606	chr1	212627417	212628359	943	*	intergenic	none		artery_coronary	ENSG00000162771	ENSG00000162772	ENSG00000162772	+	protein_coding	+	protein_coding	3	63025	6640	Ambiguous	adipose_subcutaneous:adipose_visceral_omentum:artery_coronary:heart_left_ventricle:kidney_cortex:spleen	6	0	0
artery_coronary:chr1:212721257:212721339:*	3_UTR	0.632	chr1	212721257	212721339	83	*	intergenic	none		artery_coronary	ENSG00000117697	ENSG00000117697	ENSG00000117697	-	protein_coding	-	protein_coding	3	-70525	-4814	Ambiguous	artery_coronary:colon_sigmoid:esophagus_gastroesophageal_junction:esophagus_muscularis:kidney_cortex:muscle_skeletal:nerve_tibial:pituitary:spleen	9	0	0
artery_coronary:chr2:28420096:28421375:*	3_UTR	0.902	chr2	28420096	28421375	1280	*	intergenic	none		artery_coronary	ENSG00000075426	ENSG00000075426	ENSG00000075426	+	protein_coding	+	protein_coding	3	28927	2784	Shared	adipose_visceral_omentum:adrenal_gland:artery_coronary:anteriorcingulatecortexba24:frontalcortexba9:hippocampus:colon_sigmoid:colon_transverse:esophagus_gastroesophageal_junction:esophagus_muscularis:heart_atrial_appendage:heart_left_ventricle:kidney_cortex:lung:nerve_tibial:pituitary:skin_not_sun_exposed_suprapubic:skin_sun_exposed_lower_leg:small_intestine_terminal_ileum:spleen:stomach	21	3	14.29
artery_coronary:chr2:31855261:31857166:*	3_UTR	0.85	chr2	31855261	31857166	1906	*	intergenic	none		artery_coronary	ENSG00000273165	ENSG00000162959	ENSG00000162959	-	lincRNA	-	protein_coding	3	-155969	-7894	Shared	adipose_visceral_omentum:adrenal_gland:artery_aorta:artery_coronary:artery_tibial:heart_atrial_appendage:heart_left_ventricle:kidney_cortex:pancreas:stomach:whole_blood	11	0	0
artery_coronary:chr2:31857439:31857865:*	3_UTR	0.676	chr2	31857439	31857865	427	*	intergenic	none		artery_coronary	ENSG00000273165	ENSG00000162959	ENSG00000162959	-	lincRNA	-	protein_coding	3	-153791	-7195	Shared	adipose_visceral_omentum:adrenal_gland:artery_aorta:artery_coronary:artery_tibial:heart_left_ventricle:liver:pancreas:stomach	9	0	0
artery_coronary:chr2:33402275:33402909:*	3_UTR	0.914	chr2	33402275	33402909	635	*	intergenic	none		artery_coronary	ENSG00000049323	ENSG00000049323	ENSG00000049323	+	protein_coding	+	protein_coding	3	455937	2766	Ambiguous	artery_aorta:artery_coronary:artery_tibial	3	0	0
artery_coronary:chr2:55630356:55630811:*	3_UTR	0.664	chr2	55630356	55630811	456	*	intergenic	uannotated split read		artery_coronary	ENSG00000138035	ENSG00000138035	ENSG00000138035	-	protein_coding	-	protein_coding	3	-63554	-3454	Shared	adrenal_gland:artery_aorta:artery_coronary:artery_tibial:amygdala:anteriorcingulatecortexba24:caudatebasalganglia:brain_cerebellar_hemisphere:frontalcortexba9:hippocampus:hypothalamus:nucleusaccumbensbasalganglia:putamenbasalganglia:spinalcordcervicalc-1:substantianigra:colon_sigmoid:colon_transverse:esophagus_gastroesophageal_junction:esophagus_mucosa:esophagus_muscularis:heart_left_ventricle:ki…	32	11	34.38
artery_coronary:chr2:55631044:55631369:*	3_UTR	0.928	chr2	55631044	55631369	326	*	intergenic	none		artery_coronary	ENSG00000138035	ENSG00000138035	ENSG00000138035	-	protein_coding	-	protein_coding	3	-62866	-2896	Shared	artery_aorta:artery_coronary:artery_tibial:amygdala:anteriorcingulatecortexba24:caudatebasalganglia:brain_cerebellar_hemisphere:frontalcortexba9:hippocampus:hypothalamus:nucleusaccumbensbasalganglia:putamenbasalganglia:spinalcordcervicalc-1:substantianigra:colon_sigmoid:colon_transverse:esophagus_gastroesophageal_junction:esophagus_mucosa:esophagus_muscularis:kidney_cortex:liver:minor_salivary_gl…	29	11	37.93
artery_coronary:chr2:62147958:62149004:*	3_UTR	0.696	chr2	62147958	62149004	1047	*	intergenic	none		artery_coronary	ENSG00000173163	ENSG00000173163	ENSG00000173163	+	protein_coding	+	protein_coding	3	260280	711	Ambiguous	adrenal_gland:artery_aorta:artery_coronary:artery_tibial:amygdala:anteriorcingulatecortexba24:caudatebasalganglia:frontalcortexba9:hippocampus:hypothalamus:nucleusaccumbensbasalganglia:putamenbasalganglia:spinalcordcervicalc-1:substantianigra:colon_sigmoid:colon_transverse:esophagus_gastroesophageal_junction:esophagus_muscularis:heart_left_ventricle:kidney_cortex:nerve_tibial:pancreas:small_intes…	26	10	38.46
artery_coronary:chr2:69315308:69316038:*	3_UTR	0.606	chr2	69315308	69316038	731	*	intergenic	none		artery_coronary	ENSG00000198380	ENSG00000198380	ENSG00000198380	-	protein_coding	-	protein_coding	3	-71946	-3731	Shared	adipose_subcutaneous:adipose_visceral_omentum:artery_aorta:artery_coronary:artery_tibial:amygdala:anteriorcingulatecortexba24:caudatebasalganglia:frontalcortexba9:hippocampus:hypothalamus:nucleusaccumbensbasalganglia:putamenbasalganglia:spinalcordcervicalc-1:substantianigra:colon_transverse:esophagus_gastroesophageal_junction:kidney_cortex:liver:lung:minor_salivary_gland:pancreas:pituitary:small_…	26	10	38.46
artery_coronary:chr2:149564904:149565414:*	3_UTR	0.854	chr2	149564904	149565414	511	*	intergenic	none		artery_coronary	ENSG00000168288	ENSG00000168288	ENSG00000168288	-	protein_coding	-	protein_coding	3	-22912	-4220	Ambiguous	adrenal_gland:artery_aorta:artery_coronary:artery_tibial:anteriorcingulatecortexba24:caudatebasalganglia:brain_cerebellar_hemisphere:frontalcortexba9:hypothalamus:colon_sigmoid:colon_transverse:esophagus_gastroesophageal_junction:esophagus_muscularis:heart_left_ventricle:kidney_cortex:liver:muscle_skeletal:small_intestine_terminal_ileum:spleen	19	5	26.32
artery_coronary:chr2:149568945:149569456:*	3_UTR	0.786	chr2	149568945	149569456	512	*	intergenic	none		artery_coronary	ENSG00000168288	ENSG00000168288	ENSG00000168288	-	protein_coding	-	protein_coding	3	-18871	-178	Ambiguous	adipose_visceral_omentum:adrenal_gland:artery_aorta:artery_coronary:artery_tibial:anteriorcingulatecortexba24:frontalcortexba9:esophagus_gastroesophageal_junction:esophagus_muscularis:heart_left_ventricle:liver:muscle_skeletal:pancreas:stomach	14	2	14.29
artery_coronary:chr2:157316014:157316222:*	3_UTR	0.628	chr2	157316014	157316222	209	*	intergenic	none		artery_coronary	ENSG00000136542	ENSG00000136542	ENSG00000136542	+	protein_coding	+	protein_coding	3	58624	1803	Ambiguous	artery_aorta:artery_coronary:esophagus_mucosa:pituitary:stomach	5	0	0
artery_coronary:chr2:157316312:157316919:*	3_UTR	0.774	chr2	157316312	157316919	608	*	intergenic	none		artery_coronary	ENSG00000136541	ENSG00000136542	ENSG00000136542	-	protein_coding	+	protein_coding	3	59321	2101	Ambiguous	artery_aorta:artery_coronary:esophagus_mucosa:pituitary:stomach	5	0	0
artery_coronary:chr2:157412899:157413802:*	3_UTR	0.728	chr2	157412899	157413802	904	*	intergenic	none		artery_coronary	ENSG00000115165	ENSG00000115165	ENSG00000115165	-	protein_coding	-	protein_coding	3	-76062	-817	Ambiguous	adipose_subcutaneous:adipose_visceral_omentum:artery_coronary:artery_tibial:spinalcordcervicalc-1:colon_transverse:kidney_cortex:minor_salivary_gland	8	1	12.5
artery_coronary:chr2:159317044:159318104:*	3_UTR	0.926	chr2	159317044	159318104	1061	*	intergenic	none		artery_coronary	ENSG00000123636	ENSG00000123636	ENSG00000123636	-	protein_coding	-	protein_coding	3	-299648	-875	Shared	adipose_visceral_omentum:artery_aorta:artery_coronary:artery_tibial:amygdala:anteriorcingulatecortexba24:caudatebasalganglia:frontalcortexba9:hippocampus:hypothalamus:nucleusaccumbensbasalganglia:putamenbasalganglia:spinalcordcervicalc-1:substantianigra:esophagus_mucosa:esophagus_muscularis:heart_atrial_appendage:heart_left_ventricle:liver:muscle_skeletal:whole_blood	21	10	47.62
artery_coronary:chr2:186517022:186517264:*	3_UTR	0.74	chr2	186517022	186517264	243	*	intergenic	none		artery_coronary	ENSG00000065548	ENSG00000065548	ENSG00000065548	+	protein_coding	+	protein_coding	3	31108	7659	Shared	adipose_visceral_omentum:adrenal_gland:artery_aorta:artery_coronary:artery_tibial:amygdala:anteriorcingulatecortexba24:caudatebasalganglia:hippocampus:hypothalamus:nucleusaccumbensbasalganglia:putamenbasalganglia:spinalcordcervicalc-1:substantianigra:colon_sigmoid:colon_transverse:esophagus_gastroesophageal_junction:esophagus_muscularis:heart_atrial_appendage:heart_left_ventricle:kidney_cortex:lu…	29	9	31.03
artery_coronary:chr3:15650261:15650336:*	3_UTR	0.732	chr3	15650261	15650336	76	*	intergenic	none		artery_coronary	ENSG00000169814	ENSG00000169814	ENSG00000169814	+	protein_coding	+	protein_coding	3	48995	2621	Ambiguous	adipose_visceral_omentum:artery_coronary:artery_tibial:brain_cerebellar_hemisphere:hypothalamus:nucleusaccumbensbasalganglia:putamenbasalganglia:spinalcordcervicalc-1:substantianigra:colon_sigmoid:colon_transverse:heart_left_ventricle:lung:minor_salivary_gland:nerve_tibial:spleen	16	6	37.5
artery_coronary:chr3:15652282:15653653:*	3_UTR	0.844	chr3	15652282	15653653	1372	*	intergenic	none		artery_coronary	ENSG00000169814	ENSG00000169814	ENSG00000169814	+	protein_coding	+	protein_coding	3	52312	4642	Shared	adipose_subcutaneous:adipose_visceral_omentum:artery_aorta:artery_coronary:artery_tibial:amygdala:anteriorcingulatecortexba24:caudatebasalganglia:brain_cerebellar_hemisphere:frontalcortexba9:hippocampus:hypothalamus:nucleusaccumbensbasalganglia:putamenbasalganglia:spinalcordcervicalc-1:substantianigra:colon_sigmoid:colon_transverse:esophagus_gastroesophageal_junction:esophagus_mucosa:esophagus_mu…	35	11	31.43
artery_coronary:chr3:75682318:75682377:*	3_UTR	0.704	chr3	75682318	75682377	60	*	intergenic	none		artery_coronary	ENSG00000227124	ENSG00000227124	ENSG00000227124	-	protein_coding	-	protein_coding	3	-103265	3717	Ambiguous	artery_coronary:hippocampus:nerve_tibial:pancreas:thyroid	5	1	20
artery_coronary:chr3:75682984:75683210:*	3_UTR	0.688	chr3	75682984	75683210	227	*	intergenic	none		artery_coronary	ENSG00000227124	ENSG00000227124	ENSG00000227124	-	protein_coding	-	protein_coding	3	-102599	4550	Shared	artery_aorta:artery_coronary:amygdala:caudatebasalganglia:hippocampus:nucleusaccumbensbasalganglia:esophagus_gastroesophageal_junction:esophagus_mucosa:kidney_cortex:minor_salivary_gland:nerve_tibial:pancreas:skin_not_sun_exposed_suprapubic:thyroid	14	4	28.57
artery_coronary:chr3:113713672:113715646:*	3_UTR	0.634	chr3	113713672	113715646	1975	*	intergenic	none		artery_coronary	ENSG00000121579	ENSG00000121579	ENSG00000121579	-	protein_coding	-	protein_coding	3	-32628	-814	Shared	adipose_visceral_omentum:artery_aorta:artery_coronary:artery_tibial:heart_atrial_appendage:heart_left_ventricle:lung:minor_salivary_gland:nerve_tibial:skin_not_sun_exposed_suprapubic:skin_sun_exposed_lower_leg:thyroid:whole_blood	13	0	0
artery_coronary:chr3:141749058:141749101:*	3_UTR	0.648	chr3	141749058	141749101	44	*	intergenic	none		artery_coronary	ENSG00000285558	ENSG00000114125	ENSG00000114125	+	protein_coding	+	protein_coding	3	10897	1498	Ambiguous	adrenal_gland:artery_coronary:artery_tibial:amygdala:anteriorcingulatecortexba24:caudatebasalganglia:brain_cerebellar_hemisphere:frontalcortexba9:hippocampus:hypothalamus:nucleusaccumbensbasalganglia:putamenbasalganglia:spinalcordcervicalc-1:substantianigra:colon_sigmoid:colon_transverse:esophagus_gastroesophageal_junction:esophagus_muscularis:kidney_cortex:nerve_tibial:pancreas:pituitary:skin_no…	27	11	40.74
artery_coronary:chr3:146182392:146182703:*	3_UTR	0.762	chr3	146182392	146182703	312	*	intergenic	none		artery_coronary	ENSG00000114698	ENSG00000114698	ENSG00000114698	-	protein_coding	-	protein_coding	3	-68787	-9636	Shared	adipose_subcutaneous:adipose_visceral_omentum:adrenal_gland:artery_aorta:artery_coronary:colon_sigmoid:colon_transverse:esophagus_gastroesophageal_junction:esophagus_muscularis:liver:lung:nerve_tibial:spleen:thyroid	14	0	0
artery_coronary:chr3:146185630:146186033:*	3_UTR	0.662	chr3	146185630	146186033	404	*	intergenic	none		artery_coronary	ENSG00000114698	ENSG00000114698	ENSG00000114698	-	protein_coding	-	protein_coding	3	-65549	-6306	Ambiguous	adipose_subcutaneous:adipose_visceral_omentum:adrenal_gland:artery_aorta:artery_coronary:esophagus_gastroesophageal_junction:liver:lung:nerve_tibial:thyroid	10	0	0
artery_coronary:chr3:161257771:161258945:*	3_UTR	0.78	chr3	161257771	161258945	1175	*	intergenic	none		artery_coronary	ENSG00000169251	ENSG00000169251	ENSG00000169251	+	protein_coding	+	protein_coding	3	154249	4239	Shared	adipose_subcutaneous:adipose_visceral_omentum:adrenal_gland:artery_aorta:artery_coronary:artery_tibial:caudatebasalganglia:hippocampus:hypothalamus:nucleusaccumbensbasalganglia:putamenbasalganglia:spinalcordcervicalc-1:substantianigra:colon_sigmoid:colon_transverse:esophagus_gastroesophageal_junction:esophagus_mucosa:esophagus_muscularis:heart_atrial_appendage:heart_left_ventricle:kidney_cortex:l…	33	7	21.21
artery_coronary:chr3:197668969:197669684:*	3_UTR	0.73	chr3	197668969	197669684	716	*	intergenic	none		artery_coronary	ENSG00000145016	ENSG00000145016	ENSG00000145016	-	protein_coding	-	protein_coding	3	-80758	-1709	Ambiguous	adipose_visceral_omentum:adrenal_gland:artery_aorta:artery_coronary:artery_tibial:colon_sigmoid:colon_transverse:esophagus_gastroesophageal_junction:esophagus_mucosa:esophagus_muscularis:heart_atrial_appendage:heart_left_ventricle:kidney_cortex:lung:nerve_tibial:small_intestine_terminal_ileum:spleen:stomach:thyroid	19	0	0
artery_coronary:chr4:15447529:15448163:*	3_UTR	0.934	chr4	15447529	15448163	635	*	intergenic	uannotated split read		artery_coronary	ENSG00000163145	ENSG00000163145	ENSG00000163145	+	protein_coding	+	protein_coding	3	108345	1363	Shared	adipose_subcutaneous:artery_aorta:artery_coronary:artery_tibial:colon_sigmoid:colon_transverse:esophagus_muscularis:spleen:stomach	9	0	0
artery_coronary:chr4:15602469:15602610:*	3_UTR	0.792	chr4	15602469	15602610	142	*	intergenic	none		artery_coronary	ENSG00000048342	ENSG00000048342	ENSG00000048342	+	protein_coding	+	protein_coding	3	132745	912	Shared	artery_aorta:artery_coronary:artery_tibial:amygdala:anteriorcingulatecortexba24:caudatebasalganglia:frontalcortexba9:hippocampus:hypothalamus:putamenbasalganglia:substantianigra:esophagus_gastroesophageal_junction:esophagus_muscularis:pituitary:spleen:whole_blood	16	8	50
artery_coronary:chr4:17458768:17459043:*	3_UTR	0.776	chr4	17458768	17459043	276	*	intergenic	uannotated split read		artery_coronary	ENSG00000151552	ENSG00000151552	ENSG00000151552	-	protein_coding	-	protein_coding	3	-53466	-1218	Shared	adipose_visceral_omentum:artery_aorta:artery_coronary:artery_tibial:amygdala:anteriorcingulatecortexba24:caudatebasalganglia:brain_cerebellar_hemisphere:frontalcortexba9:hippocampus:hypothalamus:nucleusaccumbensbasalganglia:putamenbasalganglia:spinalcordcervicalc-1:substantianigra:colon_sigmoid:colon_transverse:esophagus_gastroesophageal_junction:esophagus_muscularis:heart_atrial_appendage:heart_…	27	11	40.74
artery_coronary:chr4:17797860:17798062:*	3_UTR	0.822	chr4	17797860	17798062	203	*	intergenic	none		artery_coronary	ENSG00000163257	ENSG00000163257	ENSG00000163257	-	protein_coding	-	protein_coding	3	-12898	-2593	Ambiguous	artery_aorta:artery_coronary:artery_tibial:frontalcortexba9:hippocampus:hypothalamus:nucleusaccumbensbasalganglia:spinalcordcervicalc-1:colon_sigmoid:colon_transverse:esophagus_gastroesophageal_junction:esophagus_muscularis:kidney_cortex:minor_salivary_gland:muscle_skeletal:pancreas:small_intestine_terminal_ileum:thyroid	18	5	27.78
artery_coronary:chr4:17798125:17798220:*	3_UTR	0.628	chr4	17798125	17798220	96	*	intergenic	none		artery_coronary	ENSG00000163257	ENSG00000163257	ENSG00000163257	-	protein_coding	-	protein_coding	3	-12633	-2435	Ambiguous	artery_aorta:artery_coronary:artery_tibial:frontalcortexba9:hippocampus:nucleusaccumbensbasalganglia:spinalcordcervicalc-1:colon_sigmoid:colon_transverse:esophagus_gastroesophageal_junction:esophagus_muscularis:kidney_cortex:minor_salivary_gland:pancreas:small_intestine_terminal_ileum:thyroid	16	4	25
artery_coronary:chr4:26757970:26758042:*	3_UTR	0.608	chr4	26757970	26758042	73	*	intergenic	none		artery_coronary	ENSG00000109680	ENSG00000109680	ENSG00000109680	+	protein_coding	+	protein_coding	3	181605	2619	Shared	adrenal_gland:artery_coronary:artery_tibial:amygdala:hippocampus:putamenbasalganglia:colon_sigmoid:esophagus_gastroesophageal_junction:esophagus_muscularis:heart_left_ventricle:kidney_cortex:muscle_skeletal:nerve_tibial:pituitary:thyroid	15	3	20
artery_coronary:chr4:26760818:26761436:*	3_UTR	0.874	chr4	26760818	26761436	619	*	intergenic	none		artery_coronary	ENSG00000109680	ENSG00000109680	ENSG00000109680	+	protein_coding	+	protein_coding	3	184999	5467	Shared	adipose_subcutaneous:adipose_visceral_omentum:adrenal_gland:artery_aorta:artery_coronary:artery_tibial:colon_sigmoid:colon_transverse:esophagus_gastroesophageal_junction:esophagus_muscularis:heart_atrial_appendage:heart_left_ventricle:kidney_cortex:lung:minor_salivary_gland:muscle_skeletal:nerve_tibial:pancreas:skin_not_sun_exposed_suprapubic:spleen:stomach:thyroid	22	0	0
artery_coronary:chr4:76312822:76312877:*	3_UTR	0.618	chr4	76312822	76312877	56	*	intergenic	none		artery_coronary	ENSG00000163749	ENSG00000163749	ENSG00000163749	-	protein_coding	-	protein_coding	3	-109046	-120	Shared	artery_coronary:frontalcortexba9	2	1	50
artery_coronary:chr4:109543821:109545100:*	3_UTR	0.682	chr4	109543821	109545100	1280	*	intergenic	none		artery_coronary	ENSG00000138802	ENSG00000138802	ENSG00000138802	+	protein_coding	+	protein_coding	3	111328	2925	Ambiguous	adipose_subcutaneous:adipose_visceral_omentum:adrenal_gland:artery_aorta:artery_coronary:artery_tibial:amygdala:anteriorcingulatecortexba24:caudatebasalganglia:frontalcortexba9:hippocampus:hypothalamus:nucleusaccumbensbasalganglia:putamenbasalganglia:spinalcordcervicalc-1:substantianigra:colon_sigmoid:colon_transverse:esophagus_gastroesophageal_junction:esophagus_mucosa:esophagus_muscularis:heart…	36	10	27.78
artery_coronary:chr4:173329835:173331073:*	3_UTR	0.844	chr4	173329835	173331073	1239	*	intergenic	none		artery_coronary	ENSG00000248774	ENSG00000164104	ENSG00000164104	-	antisense	-	protein_coding	3	-5290	-622	Shared	adipose_subcutaneous:adipose_visceral_omentum:artery_aorta:artery_coronary:amygdala:anteriorcingulatecortexba24:caudatebasalganglia:frontalcortexba9:hippocampus:hypothalamus:nucleusaccumbensbasalganglia:putamenbasalganglia:spinalcordcervicalc-1:substantianigra:colon_sigmoid:colon_transverse:esophagus_gastroesophageal_junction:esophagus_mucosa:esophagus_muscularis:heart_atrial_appendage:heart_left…	29	10	34.48
artery_coronary:chr4:173378328:173378754:*	3_UTR	0.628	chr4	173378328	173378754	427	*	intergenic	none		artery_coronary	ENSG00000164105	ENSG00000164105	ENSG00000164105	+	protein_coding	+	protein_coding	3	8785	796	Ambiguous	artery_aorta:artery_coronary:spinalcordcervicalc-1:substantianigra:colon_sigmoid:esophagus_gastroesophageal_junction:esophagus_muscularis	7	2	28.57
artery_coronary:chr4:173379352:173380438:*	3_UTR	0.85	chr4	173379352	173380438	1087	*	intergenic	none		artery_coronary	ENSG00000164105	ENSG00000164105	ENSG00000164105	+	protein_coding	+	protein_coding	3	10469	1820	Shared	adipose_subcutaneous:adipose_visceral_omentum:adrenal_gland:artery_aorta:artery_coronary:spinalcordcervicalc-1:substantianigra:colon_sigmoid:colon_transverse:esophagus_gastroesophageal_junction:esophagus_muscularis:heart_atrial_appendage:heart_left_ventricle:lung:minor_salivary_gland:nerve_tibial:pituitary:skin_not_sun_exposed_suprapubic:small_intestine_terminal_ileum:spleen:stomach:thyroid:whole…	23	2	8.7
artery_coronary:chr5:37075734:37077538:*	3_UTR	0.8	chr5	37075734	37077538	1805	*	intergenic	none		artery_coronary	ENSG00000244073	ENSG00000164190	ENSG00000164190	+	processed_pseudogene	+	protein_coding	3	200779	9321	Shared	adipose_visceral_omentum:adrenal_gland:artery_aorta:artery_coronary:artery_tibial:amygdala:caudatebasalganglia:hippocampus:hypothalamus:putamenbasalganglia:spinalcordcervicalc-1:substantianigra:colon_sigmoid:colon_transverse:esophagus_gastroesophageal_junction:esophagus_mucosa:esophagus_muscularis:heart_atrial_appendage:heart_left_ventricle:kidney_cortex:liver:lung:muscle_skeletal:pancreas:skin_n…	28	7	25
artery_coronary:chr5:40989557:40989716:*	3_UTR	0.874	chr5	40989557	40989716	160	*	intergenic	none		artery_coronary	ENSG00000112936	ENSG00000112936	ENSG00000112936	+	protein_coding	+	protein_coding	3	80464	6618	Shared	adipose_visceral_omentum:adrenal_gland:artery_coronary:esophagus_gastroesophageal_junction:esophagus_muscularis:heart_atrial_appendage:kidney_cortex:spleen	8	0	0
artery_coronary:chr5:44300321:44301163:*	3_UTR	0.638	chr5	44300321	44301163	843	*	intergenic	none		artery_coronary	ENSG00000070193	ENSG00000070193	ENSG00000070193	-	protein_coding	-	protein_coding	3	-89385	-2381	Shared	adipose_subcutaneous:artery_coronary:artery_tibial:frontalcortexba9:hypothalamus:spinalcordcervicalc-1:colon_transverse:esophagus_gastroesophageal_junction:esophagus_muscularis:lung:minor_salivary_gland:nerve_tibial:pancreas:pituitary:small_intestine_terminal_ileum:thyroid	16	3	18.75
artery_coronary:chr5:44822118:44822348:*	3_UTR	0.64	chr5	44822118	44822348	231	*	intergenic	none		artery_coronary	ENSG00000112996	ENSG00000112996	ENSG00000112996	+	protein_coding	+	protein_coding	3	13423	1690	Shared	adipose_visceral_omentum:adrenal_gland:artery_aorta:artery_coronary:artery_tibial:hypothalamus:spinalcordcervicalc-1:substantianigra:colon_sigmoid:colon_transverse:esophagus_gastroesophageal_junction:esophagus_mucosa:esophagus_muscularis:heart_atrial_appendage:heart_left_ventricle:kidney_cortex:lung:minor_salivary_gland:nerve_tibial:pancreas:pituitary:skin_not_sun_exposed_suprapubic:skin_sun_expo…	26	3	11.54
artery_coronary:chr5:62629270:62629785:*	3_UTR	0.9	chr5	62629270	62629785	516	*	intergenic	uannotated split read		artery_coronary	ENSG00000086200	ENSG00000086200	ENSG00000086200	+	protein_coding	+	protein_coding	3	225813	688	Ambiguous	adipose_subcutaneous:adipose_visceral_omentum:adrenal_gland:artery_aorta:artery_coronary:artery_tibial:amygdala:brain_cerebellar_hemisphere:nucleusaccumbensbasalganglia:putamenbasalganglia:spinalcordcervicalc-1:substantianigra:colon_sigmoid:esophagus_gastroesophageal_junction:esophagus_muscularis:heart_atrial_appendage:kidney_cortex:lung:muscle_skeletal:nerve_tibial:pituitary:spleen:stomach:thyro…	24	6	25
artery_coronary:chr5:80546236:80546295:*	3_UTR	0.8	chr5	80546236	80546295	60	*	intergenic	none		artery_coronary	ENSG00000152380	ENSG00000152380	ENSG00000152380	+	protein_coding	+	protein_coding	3	58326	3673	Ambiguous	adrenal_gland:artery_coronary:brain_cerebellar_hemisphere:hypothalamus:spinalcordcervicalc-1:substantianigra:kidney_cortex:liver:pituitary:spleen:whole_blood	11	4	36.36
artery_coronary:chr5:133109772:133109844:*	3_UTR	0.906	chr5	133109772	133109844	73	*	intergenic	none		artery_coronary	ENSG00000251616	ENSG00000170606	ENSG00000170606	-	lincRNA	+	protein_coding	3	57882	3323	Shared	adipose_subcutaneous:adipose_visceral_omentum:adrenal_gland:artery_aorta:artery_coronary:artery_tibial:amygdala:anteriorcingulatecortexba24:caudatebasalganglia:brain_cerebellar_hemisphere:frontalcortexba9:hippocampus:hypothalamus:nucleusaccumbensbasalganglia:putamenbasalganglia:spinalcordcervicalc-1:substantianigra:colon_sigmoid:colon_transverse:esophagus_gastroesophageal_junction:esophagus_mucos…	37	11	29.73
artery_coronary:chr5:141255045:141255109:*	3_UTR	0.648	chr5	141255045	141255109	65	*	intergenic	none		artery_coronary	ENSG00000277795	ENSG00000178913	ENSG00000178913	+	processed_pseudogene	-	protein_coding	3	-65776	-5116	Shared	artery_aorta:artery_coronary:amygdala:caudatebasalganglia:hippocampus:nucleusaccumbensbasalganglia:putamenbasalganglia:esophagus_muscularis:nerve_tibial:pituitary	10	5	50
artery_coronary:chr5:141257304:141257433:*	3_UTR	0.856	chr5	141257304	141257433	130	*	intergenic	none		artery_coronary	ENSG00000277795	ENSG00000178913	ENSG00000178913	+	processed_pseudogene	-	protein_coding	3	-63517	-2792	Ambiguous	artery_aorta:artery_coronary:hypothalamus:putamenbasalganglia:spinalcordcervicalc-1:substantianigra:colon_sigmoid:esophagus_gastroesophageal_junction:esophagus_muscularis:nerve_tibial:pituitary	11	4	36.36
artery_coronary:chr5:141257887:141258506:*	3_UTR	0.762	chr5	141257887	141258506	620	*	intergenic	none		artery_coronary	ENSG00000277795	ENSG00000178913	ENSG00000178913	+	processed_pseudogene	-	protein_coding	3	-62934	-1719	Shared	artery_aorta:artery_coronary:artery_tibial:amygdala:anteriorcingulatecortexba24:caudatebasalganglia:brain_cerebellar_hemisphere:frontalcortexba9:hippocampus:hypothalamus:nucleusaccumbensbasalganglia:putamenbasalganglia:spinalcordcervicalc-1:substantianigra:colon_sigmoid:esophagus_gastroesophageal_junction:esophagus_muscularis:nerve_tibial:pancreas:pituitary	20	11	55
artery_coronary:chr5:142156683:142156972:*	3_UTR	0.864	chr5	142156683	142156972	290	*	intergenic	uannotated split read		artery_coronary	ENSG00000131507	ENSG00000131507	ENSG00000131507	+	protein_coding	+	protein_coding	3	48467	2240	Shared	artery_aorta:artery_coronary:artery_tibial:amygdala:anteriorcingulatecortexba24:caudatebasalganglia:frontalcortexba9:hippocampus:hypothalamus:putamenbasalganglia:substantianigra:colon_sigmoid:esophagus_gastroesophageal_junction:esophagus_muscularis	14	8	57.14
artery_coronary:chr5:151495093:151496286:*	3_UTR	0.896	chr5	151495093	151496286	1194	*	intergenic	none		artery_coronary	ENSG00000123643	ENSG00000123643	ENSG00000123643	+	protein_coding	+	protein_coding	3	59240	2712	Ambiguous	adipose_subcutaneous:adipose_visceral_omentum:adrenal_gland:artery_aorta:artery_coronary:artery_tibial:amygdala:caudatebasalganglia:nucleusaccumbensbasalganglia:putamenbasalganglia:spinalcordcervicalc-1:colon_sigmoid:esophagus_gastroesophageal_junction:esophagus_mucosa:esophagus_muscularis:heart_left_ventricle:kidney_cortex:liver:lung:minor_salivary_gland:muscle_skeletal:pancreas:pituitary:skin_n…	29	5	17.24
artery_coronary:chr5:180843765:180845271:*	3_UTR	0.888	chr5	180843765	180845271	1507	*	intergenic	none		artery_coronary	ENSG00000196670	ENSG00000196670	ENSG00000196670	-	protein_coding	-	protein_coding	3	-17520	-2340	Shared	adipose_subcutaneous:adipose_visceral_omentum:adrenal_gland:artery_aorta:artery_coronary:artery_tibial:amygdala:anteriorcingulatecortexba24:frontalcortexba9:hypothalamus:nucleusaccumbensbasalganglia:spinalcordcervicalc-1:substantianigra:esophagus_mucosa:esophagus_muscularis:heart_atrial_appendage:heart_left_ventricle:liver:minor_salivary_gland:muscle_skeletal:nerve_tibial:pancreas:pituitary:skin_…	27	7	25.93
artery_coronary:chr6:26113220:26113874:*	3_UTR	0.816	chr6	26113220	26113874	655	*	intergenic	none		artery_coronary	ENSG00000180596	ENSG00000180596	ENSG00000180596	-	protein_coding	-	protein_coding	3	-10706	-999	Ambiguous	adipose_subcutaneous:adipose_visceral_omentum:adrenal_gland:artery_aorta:artery_coronary:artery_tibial:anteriorcingulatecortexba24:caudatebasalganglia:brain_cerebellar_hemisphere:frontalcortexba9:hypothalamus:nucleusaccumbensbasalganglia:putamenbasalganglia:substantianigra:colon_sigmoid:colon_transverse:esophagus_gastroesophageal_junction:esophagus_mucosa:esophagus_muscularis:heart_atrial_appenda…	32	8	25
artery_coronary:chr6:29948203:29949512:*	3_UTR	0.652	chr6	29948203	29949512	1310	*	intergenic	uannotated split read		artery_coronary	ENSG00000206503	ENSG00000206503	ENSG00000206503	+	protein_coding	+	protein_coding	3	8252	2319	Shared	adipose_subcutaneous:adipose_visceral_omentum:adrenal_gland:artery_aorta:artery_coronary:artery_tibial:amygdala:anteriorcingulatecortexba24:caudatebasalganglia:brain_cerebellar_hemisphere:frontalcortexba9:hippocampus:hypothalamus:nucleusaccumbensbasalganglia:putamenbasalganglia:spinalcordcervicalc-1:substantianigra:colon_sigmoid:esophagus_gastroesophageal_junction:esophagus_mucosa:esophagus_muscu…	30	11	36.67
artery_coronary:chr6:57057652:57059004:*	3_UTR	0.718	chr6	57057652	57059004	1353	*	intergenic	none		artery_coronary	ENSG00000168116	ENSG00000168116	ENSG00000168116	+	protein_coding	+	protein_coding	3	12472	2413	Shared	adipose_subcutaneous:adipose_visceral_omentum:artery_aorta:artery_coronary:artery_tibial:spinalcordcervicalc-1:substantianigra:colon_sigmoid:colon_transverse:esophagus_gastroesophageal_junction:esophagus_mucosa:esophagus_muscularis:heart_atrial_appendage:heart_left_ventricle:kidney_cortex:liver:lung:minor_salivary_gland:muscle_skeletal:nerve_tibial:pancreas:pituitary:skin_not_sun_exposed_suprapub…	28	2	7.14
artery_coronary:chr6:89254530:89255853:*	3_UTR	0.91	chr6	89254530	89255853	1324	*	intergenic	none		artery_coronary	ENSG00000111886	ENSG00000111886	ENSG00000111886	-	protein_coding	-	protein_coding	3	-60769	-1355	Shared	adipose_visceral_omentum:adrenal_gland:artery_aorta:artery_coronary:artery_tibial:colon_sigmoid:colon_transverse:esophagus_gastroesophageal_junction:esophagus_muscularis:heart_atrial_appendage:heart_left_ventricle:liver:minor_salivary_gland:muscle_skeletal:pancreas:pituitary:small_intestine_terminal_ileum:stomach:thyroid	19	0	0
artery_coronary:chr6:89324821:89325758:*	3_UTR	0.66	chr6	89324821	89325758	938	*	intergenic	none		artery_coronary	ENSG00000198833	ENSG00000198833	ENSG00000198833	-	protein_coding	-	protein_coding	3	-28027	-867	Ambiguous	adipose_subcutaneous:adrenal_gland:artery_aorta:artery_coronary:artery_tibial:amygdala:anteriorcingulatecortexba24:caudatebasalganglia:hippocampus:putamenbasalganglia:spinalcordcervicalc-1:substantianigra:colon_sigmoid:colon_transverse:heart_atrial_appendage:heart_left_ventricle:kidney_cortex:minor_salivary_gland:muscle_skeletal:nerve_tibial:pancreas:pituitary:skin_sun_exposed_lower_leg:spleen:st…	27	7	25.93
artery_coronary:chr6:96624367:96625902:*	3_UTR	0.922	chr6	96624367	96625902	1536	*	intergenic	none		artery_coronary	ENSG00000112214	ENSG00000112214	ENSG00000112214	+	protein_coding	+	protein_coding	3	63354	7731	Absolute tissue-specific	artery_coronary	1	0	0
artery_coronary:chr6:110896037:110896151:*	3_UTR	0.79	chr6	110896037	110896151	115	*	intergenic	none		artery_coronary	ENSG00000123505	ENSG00000123505	ENSG00000123505	+	protein_coding	+	protein_coding	3	21381	324	Shared	adipose_visceral_omentum:artery_coronary:colon_sigmoid:esophagus_gastroesophageal_junction:esophagus_muscularis:kidney_cortex:lung:minor_salivary_gland:nerve_tibial:skin_sun_exposed_lower_leg:small_intestine_terminal_ileum:thyroid	12	0	0
artery_coronary:chr6:110896202:110897932:*	3_UTR	0.862	chr6	110896202	110897932	1731	*	intergenic	none		artery_coronary	ENSG00000123505	ENSG00000123505	ENSG00000123505	+	protein_coding	+	protein_coding	3	23162	489	Ambiguous	adipose_subcutaneous:adipose_visceral_omentum:adrenal_gland:artery_aorta:artery_coronary:artery_tibial:colon_sigmoid:esophagus_gastroesophageal_junction:esophagus_muscularis:heart_atrial_appendage:kidney_cortex:liver:lung:minor_salivary_gland:muscle_skeletal:nerve_tibial:skin_sun_exposed_lower_leg:small_intestine_terminal_ileum:thyroid:whole_blood	20	0	0
artery_coronary:chr6:110898222:110898705:*	3_UTR	0.616	chr6	110898222	110898705	484	*	intergenic	none		artery_coronary	ENSG00000123505	ENSG00000123505	ENSG00000123505	+	protein_coding	+	protein_coding	3	23935	2509	Shared	adipose_subcutaneous:adipose_visceral_omentum:adrenal_gland:artery_aorta:artery_coronary:artery_tibial:colon_sigmoid:esophagus_gastroesophageal_junction:esophagus_muscularis:heart_atrial_appendage:kidney_cortex:liver:lung:minor_salivary_gland:muscle_skeletal:nerve_tibial:skin_sun_exposed_lower_leg:small_intestine_terminal_ileum:thyroid:whole_blood	20	0	0
artery_coronary:chr6:110970365:110971009:*	3_UTR	0.816	chr6	110970365	110971009	645	*	intergenic	none		artery_coronary	ENSG00000155115	ENSG00000155115	ENSG00000155115	+	protein_coding	+	protein_coding	3	12449	2475	Ambiguous	adipose_visceral_omentum:adrenal_gland:artery_aorta:artery_coronary:amygdala:anteriorcingulatecortexba24:caudatebasalganglia:brain_cerebellar_hemisphere:frontalcortexba9:hippocampus:hypothalamus:nucleusaccumbensbasalganglia:putamenbasalganglia:spinalcordcervicalc-1:substantianigra:colon_sigmoid:colon_transverse:esophagus_gastroesophageal_junction:esophagus_mucosa:esophagus_muscularis:heart_atrial…	31	11	35.48
artery_coronary:chr6:144188981:144190513:*	3_UTR	0.616	chr6	144188981	144190513	1533	*	intergenic	none		artery_coronary	ENSG00000135604	ENSG00000135604	ENSG00000135604	+	protein_coding	+	protein_coding	3	39987	611	Shared	adrenal_gland:artery_aorta:artery_coronary:artery_tibial:amygdala:hippocampus:hypothalamus:putamenbasalganglia:spinalcordcervicalc-1:substantianigra:colon_sigmoid:colon_transverse:esophagus_gastroesophageal_junction:esophagus_mucosa:esophagus_muscularis:heart_atrial_appendage:heart_left_ventricle:kidney_cortex:liver:minor_salivary_gland:muscle_skeletal:nerve_tibial:pituitary:skin_not_sun_exposed_…	28	6	21.43
artery_coronary:chr7:1148874:1149131:*	3_UTR	0.678	chr7	1148874	1149131	258	*	intergenic	none		artery_coronary	ENSG00000178381	ENSG00000178381	ENSG00000178381	-	protein_coding	-	protein_coding	3	-11885	-2940	Ambiguous	adrenal_gland:artery_aorta:artery_coronary:artery_tibial:spinalcordcervicalc-1:colon_sigmoid:colon_transverse:esophagus_gastroesophageal_junction:esophagus_muscularis:kidney_cortex:pancreas:pituitary:spleen:stomach:thyroid:whole_blood	16	1	6.25
artery_coronary:chr7:15604153:15604364:*	3_UTR	0.66	chr7	15604153	15604364	212	*	intergenic	none		artery_coronary	ENSG00000106511	ENSG00000106511	ENSG00000106511	-	protein_coding	-	protein_coding	3	-82659	-6848	Shared	adipose_subcutaneous:adipose_visceral_omentum:artery_coronary:artery_tibial:heart_left_ventricle:lung:nerve_tibial	7	0	0
artery_coronary:chr7:31114825:31115181:*	3_UTR	0.838	chr7	31114825	31115181	357	*	intergenic	none		artery_coronary	ENSG00000078549	ENSG00000078549	ENSG00000078549	+	protein_coding	+	protein_coding	3	62720	3346	Ambiguous	adipose_subcutaneous:artery_coronary:heart_atrial_appendage:heart_left_ventricle:minor_salivary_gland:pancreas:small_intestine_terminal_ileum:thyroid	8	0	0
artery_coronary:chr7:127342966:127343149:*	3_UTR	0.726	chr7	127342966	127343149	184	*	intergenic	none		artery_coronary	ENSG00000048405	ENSG00000048405	ENSG00000048405	-	protein_coding	-	protein_coding	3	-88958	-3641	Shared	adipose_visceral_omentum:adrenal_gland:artery_aorta:artery_coronary:colon_sigmoid:colon_transverse:esophagus_gastroesophageal_junction:esophagus_muscularis:heart_atrial_appendage:heart_left_ventricle:kidney_cortex:liver:lung:muscle_skeletal:nerve_tibial:pancreas:spleen:thyroid	18	0	0
artery_coronary:chr8:6759877:6760047:*	3_UTR	0.912	chr8	6759877	6760047	171	*	intergenic	none		artery_coronary	ENSG00000155189	ENSG00000155189	ENSG00000155189	+	protein_coding	+	protein_coding	3	51690	211	Shared	artery_coronary:esophagus_gastroesophageal_junction:liver:minor_salivary_gland:thyroid	5	0	0
artery_coronary:chr8:6760349:6761432:*	3_UTR	0.81	chr8	6760349	6761432	1084	*	intergenic	none		artery_coronary	ENSG00000155189	ENSG00000155189	ENSG00000155189	+	protein_coding	+	protein_coding	3	53075	683	Ambiguous	adipose_subcutaneous:adipose_visceral_omentum:artery_aorta:artery_coronary:artery_tibial:colon_sigmoid:esophagus_gastroesophageal_junction:esophagus_muscularis:heart_atrial_appendage:heart_left_ventricle:liver:lung:minor_salivary_gland:pancreas:skin_not_sun_exposed_suprapubic:skin_sun_exposed_lower_leg:thyroid	17	0	0
artery_coronary:chr8:11760058:11760195:*	3_UTR	0.766	chr8	11760058	11760195	138	*	intergenic	none		artery_coronary	ENSG00000136574	ENSG00000136574	ENSG00000136574	+	protein_coding	+	protein_coding	3	83236	56	Ambiguous	artery_coronary:stomach	2	0	0
artery_coronary:chr8:33367678:33369385:*	3_UTR	0.792	chr8	33367678	33369385	1708	*	intergenic	none		artery_coronary	ENSG00000172728	ENSG00000172728	ENSG00000172728	-	protein_coding	-	protein_coding	3	-105744	-1439	Ambiguous	adipose_subcutaneous:adipose_visceral_omentum:adrenal_gland:artery_aorta:artery_coronary:artery_tibial:brain_cerebellar_hemisphere:hippocampus:hypothalamus:spinalcordcervicalc-1:substantianigra:colon_sigmoid:colon_transverse:esophagus_gastroesophageal_junction:esophagus_mucosa:esophagus_muscularis:heart_atrial_appendage:heart_left_ventricle:kidney_cortex:liver:lung:minor_salivary_gland:nerve_tibi…	31	5	16.13
artery_coronary:chr8:102647420:102647875:*	3_UTR	0.602	chr8	102647420	102647875	456	*	intergenic	none		artery_coronary	ENSG00000155090	ENSG00000155090	ENSG00000155090	-	protein_coding	-	protein_coding	3	-8482	-904	Shared	artery_aorta:artery_coronary:colon_sigmoid:colon_transverse:esophagus_gastroesophageal_junction:esophagus_muscularis:lung:muscle_skeletal:pancreas:skin_not_sun_exposed_suprapubic:skin_sun_exposed_lower_leg:small_intestine_terminal_ileum:spleen:stomach	14	0	0
artery_coronary:chr8:120051327:120051480:*	3_UTR	0.926	chr8	120051327	120051480	154	*	intergenic	none		artery_coronary	ENSG00000155792	ENSG00000155792	ENSG00000155792	+	protein_coding	+	protein_coding	3	177763	414	Ambiguous	adipose_subcutaneous:artery_coronary:brain_cerebellar_hemisphere:nucleusaccumbensbasalganglia:heart_atrial_appendage:heart_left_ventricle:liver:small_intestine_terminal_ileum:spleen	9	2	22.22
artery_coronary:chr9:5577270:5577511:*	3_UTR	0.894	chr9	5577270	5577511	242	*	intergenic	uannotated split read		artery_coronary	ENSG00000197646	ENSG00000197646	ENSG00000197646	+	protein_coding	+	protein_coding	3	66941	6016	Shared	adipose_subcutaneous:adipose_visceral_omentum:adrenal_gland:artery_aorta:artery_coronary:artery_tibial:amygdala:caudatebasalganglia:hippocampus:hypothalamus:nucleusaccumbensbasalganglia:putamenbasalganglia:spinalcordcervicalc-1:substantianigra:colon_sigmoid:colon_transverse:esophagus_gastroesophageal_junction:esophagus_mucosa:esophagus_muscularis:heart_atrial_appendage:heart_left_ventricle:kidney…	33	8	24.24
artery_coronary:chr9:14604664:14605898:*	3_UTR	0.7	chr9	14604664	14605898	1235	*	intergenic	none		artery_coronary	ENSG00000175893	ENSG00000175893	ENSG00000175893	-	protein_coding	-	protein_coding	3	-88807	-5173	Shared	adipose_subcutaneous:adipose_visceral_omentum:adrenal_gland:artery_aorta:artery_coronary:artery_tibial:amygdala:anteriorcingulatecortexba24:caudatebasalganglia:frontalcortexba9:hippocampus:hypothalamus:nucleusaccumbensbasalganglia:putamenbasalganglia:spinalcordcervicalc-1:substantianigra:colon_sigmoid:colon_transverse:esophagus_gastroesophageal_junction:esophagus_mucosa:esophagus_muscularis:heart…	32	10	31.25
artery_coronary:chr9:35759647:35760222:*	3_UTR	0.798	chr9	35759647	35760222	576	*	intergenic	none		artery_coronary	ENSG00000107185	ENSG00000107185	ENSG00000107185	+	protein_coding	+	protein_coding	3	10935	1072	Shared	adipose_subcutaneous:adipose_visceral_omentum:adrenal_gland:artery_aorta:artery_coronary:artery_tibial:colon_sigmoid:colon_transverse:esophagus_gastroesophageal_junction:esophagus_mucosa:esophagus_muscularis:heart_atrial_appendage:kidney_cortex:liver:lung:minor_salivary_gland:nerve_tibial:pancreas:skin_not_sun_exposed_suprapubic:small_intestine_terminal_ileum:spleen:stomach:thyroid	23	0	0
artery_coronary:chr9:72349755:72350573:*	3_UTR	0.758	chr9	72349755	72350573	819	*	intergenic	none		artery_coronary	ENSG00000107372	ENSG00000107372	ENSG00000107372	-	protein_coding	-	protein_coding	3	-15480	-852	Ambiguous	adipose_subcutaneous:artery_aorta:artery_coronary:brain_cerebellar_hemisphere:colon_transverse:esophagus_gastroesophageal_junction:esophagus_muscularis:kidney_cortex:lung:nerve_tibial:pancreas:pituitary:small_intestine_terminal_ileum:spleen:stomach	15	1	6.67
artery_coronary:chr9:83967476:83967650:*	3_UTR	0.696	chr9	83967476	83967650	175	*	intergenic	none		artery_coronary	ENSG00000165119	ENSG00000165119	ENSG00000165119	-	protein_coding	-	protein_coding	3	-13140	-433	Ambiguous	adipose_subcutaneous:adipose_visceral_omentum:artery_coronary:artery_tibial:amygdala:anteriorcingulatecortexba24:caudatebasalganglia:frontalcortexba9:hippocampus:hypothalamus:nucleusaccumbensbasalganglia:putamenbasalganglia:spinalcordcervicalc-1:substantianigra:colon_sigmoid:colon_transverse:esophagus_gastroesophageal_junction:esophagus_muscularis:kidney_cortex:lung:nerve_tibial:skin_not_sun_expo…	26	10	38.46
artery_coronary:chr9:110805299:110805367:*	3_UTR	0.624	chr9	110805299	110805367	69	*	intergenic	none		artery_coronary	ENSG00000030304	ENSG00000030304	ENSG00000030304	+	protein_coding	+	protein_coding	3	136596	3679	Shared	artery_coronary:colon_sigmoid:colon_transverse:esophagus_gastroesophageal_junction:esophagus_mucosa:heart_atrial_appendage:heart_left_ventricle:lung:stomach	9	0	0
artery_coronary:chr9:130706639:130707586:*	3_UTR	0.602	chr9	130706639	130707586	948	*	intergenic	none		artery_coronary	ENSG00000130713	ENSG00000130713	ENSG00000130713	+	protein_coding	+	protein_coding	3	13865	1745	Shared	adipose_subcutaneous:artery_aorta:artery_coronary:artery_tibial:heart_atrial_appendage:heart_left_ventricle:lung:minor_salivary_gland:muscle_skeletal:whole_blood	10	0	0
artery_coronary:chr10:17316098:17316911:*	3_UTR	0.7	chr10	17316098	17316911	814	*	intergenic	none		artery_coronary	ENSG00000148488	ENSG00000148488	ENSG00000148488	-	protein_coding	-	protein_coding	3	-138232	-1472	Ambiguous	artery_coronary:nerve_tibial:pituitary	3	0	0
artery_coronary:chr10:23125731:23126715:*	3_UTR	0.632	chr10	23125731	23126715	985	*	intergenic	none		artery_coronary	ENSG00000148450	ENSG00000148450	ENSG00000148450	+	protein_coding	+	protein_coding	3	31209	3718	Shared	adipose_visceral_omentum:artery_aorta:artery_coronary:artery_tibial:amygdala:anteriorcingulatecortexba24:caudatebasalganglia:brain_cerebellar_hemisphere:frontalcortexba9:hippocampus:hypothalamus:nucleusaccumbensbasalganglia:putamenbasalganglia:spinalcordcervicalc-1:substantianigra:colon_sigmoid:colon_transverse:esophagus_gastroesophageal_junction:esophagus_muscularis:heart_atrial_appendage:heart_…	26	11	42.31
artery_coronary:chr10:27187281:27187510:*	3_UTR	0.78	chr10	27187281	27187510	230	*	intergenic	none		artery_coronary	ENSG00000120539	ENSG00000120539	ENSG00000120539	+	protein_coding	+	protein_coding	3	32686	357	Shared	adipose_subcutaneous:adipose_visceral_omentum:adrenal_gland:artery_aorta:artery_coronary:artery_tibial:amygdala:anteriorcingulatecortexba24:caudatebasalganglia:brain_cerebellar_hemisphere:frontalcortexba9:hippocampus:hypothalamus:nucleusaccumbensbasalganglia:putamenbasalganglia:spinalcordcervicalc-1:colon_transverse:esophagus_gastroesophageal_junction:esophagus_mucosa:esophagus_muscularis:kidney_…	33	10	30.3
artery_coronary:chr10:58289780:58291278:*	3_UTR	0.756	chr10	58289780	58291278	1499	*	intergenic	none		artery_coronary	ENSG00000122873	ENSG00000122873	ENSG00000122873	+	protein_coding	+	protein_coding	3	22220	194	Ambiguous	adipose_subcutaneous:adipose_visceral_omentum:artery_aorta:artery_coronary:esophagus_mucosa:liver:lung:minor_salivary_gland:pancreas:skin_not_sun_exposed_suprapubic:spleen:stomach:thyroid	13	0	0
artery_coronary:chr10:72092215:72093505:*	3_UTR	0.76	chr10	72092215	72093505	1291	*	intergenic	uannotated split read		artery_coronary	ENSG00000138303	ENSG00000138303	ENSG00000138303	-	protein_coding	-	protein_coding	3	-124919	-2527	Shared	adipose_subcutaneous:adipose_visceral_omentum:adrenal_gland:artery_aorta:artery_coronary:artery_tibial:amygdala:anteriorcingulatecortexba24:caudatebasalganglia:brain_cerebellar_hemisphere:frontalcortexba9:hippocampus:hypothalamus:nucleusaccumbensbasalganglia:putamenbasalganglia:spinalcordcervicalc-1:substantianigra:colon_sigmoid:colon_transverse:esophagus_gastroesophageal_junction:esophagus_mucos…	35	11	31.43
artery_coronary:chr10:93666891:93667050:*	3_UTR	0.732	chr10	93666891	93667050	160	*	intergenic	none		artery_coronary	ENSG00000148690	ENSG00000148690	ENSG00000148690	-	protein_coding	-	protein_coding	3	-35681	-833	Shared	adipose_subcutaneous:artery_aorta:artery_coronary:nucleusaccumbensbasalganglia:colon_sigmoid:colon_transverse:esophagus_gastroesophageal_junction:esophagus_muscularis:kidney_cortex:lung:minor_salivary_gland:muscle_skeletal:pancreas:small_intestine_terminal_ileum:thyroid	15	1	6.67
artery_coronary:chr10:110604834:110605981:*	3_UTR	0.708	chr10	110604834	110605981	1148	*	intergenic	none		artery_coronary	ENSG00000108055	ENSG00000108055	ENSG00000108055	+	protein_coding	+	protein_coding	3	38290	198	Shared	artery_aorta:artery_coronary:artery_tibial:colon_transverse:heart_left_ventricle:lung:nerve_tibial:pancreas:pituitary:skin_not_sun_exposed_suprapubic:skin_sun_exposed_lower_leg:small_intestine_terminal_ileum:spleen:stomach	14	0	0
artery_coronary:chr11:73870316:73871949:*	3_UTR	0.872	chr11	73870316	73871949	1634	*	intergenic	none		artery_coronary	ENSG00000181924	ENSG00000181924	ENSG00000181924	-	protein_coding	-	protein_coding	3	-6672	-718	Shared	adipose_subcutaneous:adipose_visceral_omentum:artery_aorta:artery_coronary:artery_tibial:colon_sigmoid:colon_transverse:esophagus_gastroesophageal_junction:esophagus_mucosa:esophagus_muscularis:heart_atrial_appendage:heart_left_ventricle:lung:minor_salivary_gland:muscle_skeletal:nerve_tibial:pancreas:skin_not_sun_exposed_suprapubic:skin_sun_exposed_lower_leg:small_intestine_terminal_ileum:spleen:…	23	0	0
artery_coronary:chr11:73872209:73872412:*	3_UTR	0.726	chr11	73872209	73872412	204	*	intergenic	none		artery_coronary	ENSG00000181924	ENSG00000181924	ENSG00000181924	-	protein_coding	-	protein_coding	3	-4779	-255	Ambiguous	adipose_visceral_omentum:artery_coronary:artery_tibial:colon_sigmoid:colon_transverse:heart_atrial_appendage:heart_left_ventricle:minor_salivary_gland:muscle_skeletal:nerve_tibial:small_intestine_terminal_ileum:spleen:stomach	13	0	0
artery_coronary:chr11:85952204:85952745:*	3_UTR	0.896	chr11	85952204	85952745	542	*	intergenic	none		artery_coronary	ENSG00000073921	ENSG00000073921	ENSG00000073921	-	protein_coding	-	protein_coding	3	-117678	-4939	Shared	adipose_subcutaneous:adipose_visceral_omentum:artery_aorta:artery_coronary:artery_tibial:amygdala:anteriorcingulatecortexba24:caudatebasalganglia:brain_cerebellar_hemisphere:frontalcortexba9:hippocampus:hypothalamus:nucleusaccumbensbasalganglia:putamenbasalganglia:spinalcordcervicalc-1:substantianigra:colon_sigmoid:colon_transverse:esophagus_gastroesophageal_junction:esophagus_muscularis:kidney_c…	32	11	34.38
artery_coronary:chr11:85953895:85954127:*	3_UTR	0.762	chr11	85953895	85954127	233	*	intergenic	none		artery_coronary	ENSG00000073921	ENSG00000073921	ENSG00000073921	-	protein_coding	-	protein_coding	3	-115987	-3557	Shared	adipose_subcutaneous:artery_aorta:artery_coronary:artery_tibial:kidney_cortex:lung:skin_not_sun_exposed_suprapubic:spleen	8	0	0
artery_coronary:chr11:95135753:95137248:*	3_UTR	0.924	chr11	95135753	95137248	1496	*	intergenic	none		artery_coronary	ENSG00000149218	ENSG00000149218	ENSG00000149218	+	protein_coding	+	protein_coding	3	47438	3108	Shared	adipose_subcutaneous:adipose_visceral_omentum:adrenal_gland:artery_aorta:artery_coronary:artery_tibial:anteriorcingulatecortexba24:caudatebasalganglia:frontalcortexba9:hypothalamus:nucleusaccumbensbasalganglia:colon_sigmoid:colon_transverse:esophagus_gastroesophageal_junction:esophagus_mucosa:esophagus_muscularis:heart_atrial_appendage:heart_left_ventricle:kidney_cortex:lung:minor_salivary_gland:…	30	5	16.67
artery_coronary:chr11:125095063:125095722:*	3_UTR	0.828	chr11	125095063	125095722	660	*	intergenic	none		artery_coronary	ENSG00000150433	ENSG00000150433	ENSG00000150433	-	protein_coding	-	protein_coding	3	-16700	-823	Ambiguous	adipose_subcutaneous:adipose_visceral_omentum:artery_aorta:artery_coronary:artery_tibial:amygdala:anteriorcingulatecortexba24:caudatebasalganglia:brain_cerebellar_hemisphere:frontalcortexba9:hippocampus:hypothalamus:nucleusaccumbensbasalganglia:putamenbasalganglia:spinalcordcervicalc-1:substantianigra:colon_sigmoid:colon_transverse:esophagus_gastroesophageal_junction:esophagus_muscularis:kidney_c…	29	11	37.93
artery_coronary:chr11:129861656:129862052:*	3_UTR	0.782	chr11	129861656	129862052	397	*	intergenic	uannotated split read		artery_coronary	ENSG00000170322	ENSG00000170322	ENSG00000170322	-	protein_coding	-	protein_coding	3	-33934	-1584	Shared	adipose_subcutaneous:adipose_visceral_omentum:adrenal_gland:artery_aorta:artery_coronary:artery_tibial:amygdala:anteriorcingulatecortexba24:caudatebasalganglia:frontalcortexba9:hippocampus:hypothalamus:nucleusaccumbensbasalganglia:putamenbasalganglia:spinalcordcervicalc-1:substantianigra:colon_sigmoid:esophagus_gastroesophageal_junction:esophagus_muscularis:heart_atrial_appendage:heart_left_ventr…	24	10	41.67
artery_coronary:chr12:1789005:1789180:*	3_UTR	0.856	chr12	1789005	1789180	176	*	intergenic	none		artery_coronary	ENSG00000006831	ENSG00000006831	ENSG00000006831	+	protein_coding	+	protein_coding	3	100606	327	Shared	adipose_visceral_omentum:adrenal_gland:artery_coronary:amygdala:anteriorcingulatecortexba24:caudatebasalganglia:brain_cerebellar_hemisphere:frontalcortexba9:hippocampus:hypothalamus:nucleusaccumbensbasalganglia:putamenbasalganglia:spinalcordcervicalc-1:substantianigra:heart_atrial_appendage:heart_left_ventricle:kidney_cortex:liver:lung:muscle_skeletal:pituitary:spleen:whole_blood	23	11	47.83
artery_coronary:chr12:4358292:4359975:*	3_UTR	0.666	chr12	4358292	4359975	1684	*	intergenic	none		artery_coronary	ENSG00000285901	ENSG00000078237	ENSG00000078237	+	protein_coding	+	protein_coding	3	52212	3699	Ambiguous	adipose_subcutaneous:adipose_visceral_omentum:adrenal_gland:artery_aorta:artery_coronary:artery_tibial:caudatebasalganglia:brain_cerebellar_hemisphere:nucleusaccumbensbasalganglia:putamenbasalganglia:spinalcordcervicalc-1:colon_sigmoid:colon_transverse:esophagus_gastroesophageal_junction:esophagus_mucosa:esophagus_muscularis:heart_atrial_appendage:heart_left_ventricle:kidney_cortex:liver:lung:min…	33	5	15.15
artery_coronary:chr12:5054746:5056290:*	3_UTR	0.836	chr12	5054746	5056290	1545	*	intergenic	none		artery_coronary	ENSG00000130037	ENSG00000130037	ENSG00000130037	+	protein_coding	+	protein_coding	3	12301	7958	Ambiguous	artery_aorta:artery_coronary:artery_tibial:heart_atrial_appendage	4	0	0
artery_coronary:chr12:5525500:5525732:*	3_UTR	0.86	chr12	5525500	5525732	233	*	intergenic	none		artery_coronary	ENSG00000185652	ENSG00000185652	ENSG00000185652	+	protein_coding	+	protein_coding	3	93620	3964	Ambiguous	artery_aorta:artery_coronary:artery_tibial	3	0	0
artery_coronary:chr12:31790606:31790672:*	3_UTR	0.636	chr12	31790606	31790672	67	*	intergenic	none		artery_coronary	ENSG00000188375	ENSG00000188375	ENSG00000188375	-	protein_coding	-	protein_coding	3	-1635	-513	Shared	adipose_visceral_omentum:artery_aorta:artery_coronary:artery_tibial:amygdala:hippocampus:hypothalamus:spinalcordcervicalc-1:nerve_tibial:skin_not_sun_exposed_suprapubic:skin_sun_exposed_lower_leg	11	4	36.36
artery_coronary:chr12:31998621:31999053:*	3_UTR	0.846	chr12	31998621	31999053	433	*	intergenic	none		artery_coronary	ENSG00000276136	ENSG00000174718	ENSG00000174718	+	lincRNA	+	protein_coding	3	39683	5514	Shared	adipose_subcutaneous:adipose_visceral_omentum:adrenal_gland:artery_aorta:artery_coronary:amygdala:anteriorcingulatecortexba24:caudatebasalganglia:frontalcortexba9:hippocampus:hypothalamus:nucleusaccumbensbasalganglia:putamenbasalganglia:colon_sigmoid:colon_transverse:esophagus_gastroesophageal_junction:esophagus_mucosa:esophagus_muscularis:heart_left_ventricle:kidney_cortex:minor_salivary_gland:n…	28	8	28.57
artery_coronary:chr13:37632379:37632736:*	3_UTR	0.808	chr13	37632379	37632736	358	*	intergenic	none		artery_coronary	ENSG00000133107	ENSG00000133107	ENSG00000133107	-	protein_coding	-	protein_coding	3	-238046	-3900	Ambiguous	artery_coronary:amygdala:caudatebasalganglia:frontalcortexba9:hypothalamus:nucleusaccumbensbasalganglia:putamenbasalganglia:colon_sigmoid	8	6	75
artery_coronary:chr13:37632802:37633070:*	3_UTR	0.852	chr13	37632802	37633070	269	*	intergenic	none		artery_coronary	ENSG00000133107	ENSG00000133107	ENSG00000133107	-	protein_coding	-	protein_coding	3	-237623	-3566	Ambiguous	artery_coronary:amygdala:frontalcortexba9:hypothalamus	4	3	75
artery_coronary:chr13:37633935:37635711:*	3_UTR	0.906	chr13	37633935	37635711	1777	*	intergenic	none		artery_coronary	ENSG00000133107	ENSG00000133107	ENSG00000133107	-	protein_coding	-	protein_coding	3	-236490	-925	Ambiguous	artery_aorta:artery_coronary:artery_tibial:amygdala:anteriorcingulatecortexba24:caudatebasalganglia:frontalcortexba9:hippocampus:hypothalamus:nucleusaccumbensbasalganglia:putamenbasalganglia:substantianigra:colon_sigmoid:colon_transverse:kidney_cortex:lung:stomach	17	9	52.94
artery_coronary:chr13:39050838:39051069:*	3_UTR	0.894	chr13	39050838	39051069	232	*	intergenic	none		artery_coronary	ENSG00000188811	ENSG00000188811	ENSG00000188811	+	protein_coding	+	protein_coding	3	12763	729	Shared	adipose_subcutaneous:adipose_visceral_omentum:adrenal_gland:artery_aorta:artery_coronary:artery_tibial:amygdala:caudatebasalganglia:hippocampus:hypothalamus:nucleusaccumbensbasalganglia:putamenbasalganglia:spinalcordcervicalc-1:substantianigra:colon_sigmoid:colon_transverse:esophagus_gastroesophageal_junction:esophagus_muscularis:kidney_cortex:liver:lung:minor_salivary_gland:nerve_tibial:pancreas…	30	8	26.67
artery_coronary:chr13:39051125:39052022:*	3_UTR	0.926	chr13	39051125	39052022	898	*	intergenic	none		artery_coronary	ENSG00000188811	ENSG00000188811	ENSG00000188811	+	protein_coding	+	protein_coding	3	13716	1016	Shared	adipose_subcutaneous:adipose_visceral_omentum:adrenal_gland:artery_aorta:artery_coronary:artery_tibial:amygdala:caudatebasalganglia:hippocampus:hypothalamus:nucleusaccumbensbasalganglia:putamenbasalganglia:spinalcordcervicalc-1:substantianigra:colon_sigmoid:colon_transverse:esophagus_gastroesophageal_junction:esophagus_mucosa:esophagus_muscularis:heart_atrial_appendage:heart_left_ventricle:kidney…	34	8	23.53
artery_coronary:chr14:38253138:38253290:*	3_UTR	0.796	chr14	38253138	38253290	153	*	intergenic	none		artery_coronary	ENSG00000176435	ENSG00000176435	ENSG00000176435	-	protein_coding	-	protein_coding	3	-3231	-813	Ambiguous	artery_coronary:heart_atrial_appendage:nerve_tibial:thyroid	4	0	0
artery_coronary:chr15:30145635:30146238:*	3_UTR	0.832	chr15	30145635	30146238	604	*	intergenic	none		artery_coronary	ENSG00000261247	ENSG00000261247	ENSG00000261247	+	protein_coding	+	protein_coding	3	11089	68	Ambiguous	adipose_subcutaneous:adipose_visceral_omentum:artery_aorta:artery_coronary:artery_tibial:caudatebasalganglia:esophagus_gastroesophageal_junction:heart_atrial_appendage:lung:nerve_tibial:pancreas:pituitary	12	1	8.33
artery_coronary:chr15:30148400:30148721:*	3_UTR	0.914	chr15	30148400	30148721	322	*	intergenic	none		artery_coronary	ENSG00000260897	ENSG00000261247	ENSG00000261247	-	unprocessed_pseudogene	+	protein_coding	3	13572	2833	Shared	adipose_subcutaneous:adipose_visceral_omentum:artery_aorta:artery_coronary:artery_tibial:caudatebasalganglia:esophagus_gastroesophageal_junction:heart_atrial_appendage:lung:nerve_tibial:pancreas:pituitary:thyroid	13	1	7.69
artery_coronary:chr15:32442042:32442191:*	3_UTR	0.668	chr15	32442042	32442191	150	*	intergenic	none		artery_coronary	ENSG00000261708	ENSG00000206127	ENSG00000206127	+	unprocessed_pseudogene	-	protein_coding	3	-13592	-2915	Shared	adipose_subcutaneous:adipose_visceral_omentum:adrenal_gland:artery_aorta:artery_coronary:artery_tibial:colon_sigmoid:colon_transverse:esophagus_gastroesophageal_junction:esophagus_muscularis:heart_atrial_appendage:heart_left_ventricle:liver:lung:nerve_tibial:pancreas:small_intestine_terminal_ileum:spleen:stomach	19	0	0
artery_coronary:chr15:74053559:74054063:*	3_UTR	0.806	chr15	74053559	74054063	505	*	intergenic	uannotated split read		artery_coronary	ENSG00000140464	ENSG00000140464	ENSG00000140464	+	protein_coding	+	protein_coding	3	59390	5747	Shared	adipose_subcutaneous:adipose_visceral_omentum:adrenal_gland:artery_aorta:artery_coronary:artery_tibial:brain_cerebellar_hemisphere:spinalcordcervicalc-1:substantianigra:colon_sigmoid:colon_transverse:esophagus_gastroesophageal_junction:esophagus_mucosa:esophagus_muscularis:heart_atrial_appendage:heart_left_ventricle:kidney_cortex:lung:minor_salivary_gland:muscle_skeletal:nerve_tibial:pancreas:pit…	30	3	10
artery_coronary:chr15:74054203:74055720:*	3_UTR	0.954	chr15	74054203	74055720	1518	*	intergenic	uannotated split read		artery_coronary	ENSG00000140464	ENSG00000140464	ENSG00000140464	+	protein_coding	+	protein_coding	3	61047	6391	Shared	adipose_subcutaneous:adrenal_gland:artery_aorta:artery_coronary:artery_tibial:amygdala:anteriorcingulatecortexba24:caudatebasalganglia:brain_cerebellar_hemisphere:frontalcortexba9:hippocampus:hypothalamus:putamenbasalganglia:spinalcordcervicalc-1:substantianigra:colon_transverse:esophagus_gastroesophageal_junction:esophagus_mucosa:esophagus_muscularis:heart_atrial_appendage:heart_left_ventricle:k…	36	10	27.78
artery_coronary:chr16:1935727:1937665:*	3_UTR	0.602	chr16	1935727	1937665	1939	*	intergenic	none		artery_coronary	ENSG00000198736	ENSG00000198736	ENSG00000198736	-	protein_coding	-	protein_coding	3	-7599	-545	Shared	adipose_subcutaneous:adipose_visceral_omentum:adrenal_gland:artery_aorta:artery_coronary:artery_tibial:amygdala:anteriorcingulatecortexba24:caudatebasalganglia:brain_cerebellar_hemisphere:frontalcortexba9:hippocampus:hypothalamus:nucleusaccumbensbasalganglia:putamenbasalganglia:spinalcordcervicalc-1:substantianigra:colon_sigmoid:colon_transverse:esophagus_mucosa:heart_atrial_appendage:heart_left_…	32	11	34.38
artery_coronary:chr16:4606628:4607235:*	3_UTR	0.66	chr16	4606628	4607235	608	*	intergenic	none		artery_coronary	ENSG00000153443	ENSG00000153443	ENSG00000153443	-	protein_coding	-	protein_coding	3	-8399	-1648	Shared	artery_aorta:artery_coronary:artery_tibial:caudatebasalganglia:nucleusaccumbensbasalganglia:putamenbasalganglia:colon_transverse:esophagus_muscularis:stomach:whole_blood	10	3	30
artery_coronary:chr16:23462252:23463506:*	3_UTR	0.618	chr16	23462252	23463506	1255	*	intergenic	none		artery_coronary	ENSG00000103365	ENSG00000103365	ENSG00000103365	-	protein_coding	-	protein_coding	3	-59743	-36	Shared	adipose_subcutaneous:adipose_visceral_omentum:artery_aorta:artery_coronary:artery_tibial:spinalcordcervicalc-1:colon_sigmoid:esophagus_mucosa:heart_atrial_appendage:heart_left_ventricle:liver:muscle_skeletal:nerve_tibial:skin_not_sun_exposed_suprapubic:skin_sun_exposed_lower_leg:whole_blood	16	1	6.25
artery_coronary:chr17:5031021:5031669:*	3_UTR	0.61	chr17	5031021	5031669	649	*	intergenic	uannotated split read		artery_coronary	ENSG00000132517	ENSG00000129250	ENSG00000129250	-	protein_coding	+	protein_coding	3	33721	2620	Shared	adipose_visceral_omentum:artery_aorta:artery_coronary:artery_tibial:amygdala:anteriorcingulatecortexba24:caudatebasalganglia:brain_cerebellar_hemisphere:frontalcortexba9:hippocampus:hypothalamus:nucleusaccumbensbasalganglia:putamenbasalganglia:spinalcordcervicalc-1:substantianigra:colon_sigmoid:colon_transverse:esophagus_gastroesophageal_junction:esophagus_muscularis:heart_atrial_appendage:heart_…	33	11	33.33
artery_coronary:chr17:5031922:5032557:*	3_UTR	0.604	chr17	5031922	5032557	636	*	intergenic	uannotated split read		artery_coronary	ENSG00000132517	ENSG00000129250	ENSG00000129250	-	protein_coding	+	protein_coding	3	34609	3521	Shared	artery_aorta:artery_coronary:artery_tibial:caudatebasalganglia:nucleusaccumbensbasalganglia:putamenbasalganglia:spinalcordcervicalc-1:colon_sigmoid:colon_transverse:esophagus_gastroesophageal_junction:esophagus_muscularis:heart_atrial_appendage:heart_left_ventricle:kidney_cortex:lung:muscle_skeletal:nerve_tibial:pituitary:skin_not_sun_exposed_suprapubic:skin_sun_exposed_lower_leg:small_intestine_…	24	4	16.67
artery_coronary:chr17:40464135:40465042:*	3_UTR	0.614	chr17	40464135	40465042	908	*	intergenic	none		artery_coronary	ENSG00000141753	ENSG00000141753	ENSG00000141753	+	protein_coding	+	protein_coding	3	21581	6404	Ambiguous	adipose_subcutaneous:adipose_visceral_omentum:adrenal_gland:artery_aorta:artery_coronary:artery_tibial:colon_sigmoid:colon_transverse:esophagus_gastroesophageal_junction:esophagus_muscularis:heart_atrial_appendage:heart_left_ventricle:kidney_cortex:liver:nerve_tibial:skin_not_sun_exposed_suprapubic:skin_sun_exposed_lower_leg:stomach:thyroid	19	0	0
artery_coronary:chr18:27949514:27949830:*	3_UTR	0.802	chr18	27949514	27949830	317	*	intergenic	none		artery_coronary	ENSG00000170558	ENSG00000170558	ENSG00000170558	-	protein_coding	-	protein_coding	3	-227932	-1136	Ambiguous	artery_aorta:artery_coronary:spinalcordcervicalc-1:substantianigra:liver:pituitary	6	2	33.33
artery_coronary:chr18:57600194:57600451:*	3_UTR	0.744	chr18	57600194	57600451	258	*	intergenic	none		artery_coronary	ENSG00000134440	ENSG00000134440	ENSG00000134440	-	protein_coding	-	protein_coding	3	-22019	-205	Ambiguous	adipose_visceral_omentum:artery_aorta:artery_coronary:artery_tibial:brain_cerebellar_hemisphere:nucleusaccumbensbasalganglia:colon_sigmoid:colon_transverse:esophagus_gastroesophageal_junction:esophagus_muscularis:kidney_cortex:nerve_tibial:pituitary	13	2	15.38
artery_coronary:chr19:8262489:8262954:*	3_UTR	0.702	chr19	8262489	8262954	466	*	intergenic	none		artery_coronary	ENSG00000090661	ENSG00000090661	ENSG00000090661	+	protein_coding	+	protein_coding	3	56218	68	Shared	adipose_subcutaneous:adipose_visceral_omentum:adrenal_gland:artery_aorta:artery_coronary:artery_tibial:heart_atrial_appendage	7	0	0
artery_coronary:chr19:37734331:37735051:*	3_UTR	0.826	chr19	37734331	37735051	721	*	intergenic	none		artery_coronary	ENSG00000189144	ENSG00000189144	ENSG00000189144	-	protein_coding	-	protein_coding	3	-82969	-782	Shared	adipose_subcutaneous:adipose_visceral_omentum:adrenal_gland:artery_aorta:artery_coronary:artery_tibial:amygdala:anteriorcingulatecortexba24:caudatebasalganglia:brain_cerebellar_hemisphere:frontalcortexba9:hippocampus:hypothalamus:nucleusaccumbensbasalganglia:putamenbasalganglia:spinalcordcervicalc-1:substantianigra:colon_sigmoid:colon_transverse:esophagus_gastroesophageal_junction:esophagus_mucos…	36	11	30.56
artery_coronary:chr19:40314672:40315581:*	3_UTR	0.61	chr19	40314672	40315581	910	*	intergenic	none		artery_coronary	ENSG00000160392	ENSG00000160392	ENSG00000160392	-	protein_coding	-	protein_coding	3	-33855	-3955	Shared	adipose_subcutaneous:adipose_visceral_omentum:adrenal_gland:artery_aorta:artery_coronary:artery_tibial:colon_sigmoid:colon_transverse:esophagus_gastroesophageal_junction:esophagus_mucosa:esophagus_muscularis:kidney_cortex:liver:lung:minor_salivary_gland:nerve_tibial:pancreas:pituitary:skin_not_sun_exposed_suprapubic:skin_sun_exposed_lower_leg:small_intestine_terminal_ileum:spleen:stomach:thyroid	24	0	0
artery_coronary:chr19:40630367:40631996:*	3_UTR	0.854	chr19	40630367	40631996	1630	*	intergenic	none		artery_coronary	ENSG00000090006	ENSG00000090006	ENSG00000090006	+	protein_coding	+	protein_coding	3	39113	549	Shared	adipose_subcutaneous:adipose_visceral_omentum:artery_aorta:artery_coronary:artery_tibial:colon_sigmoid:colon_transverse:esophagus_gastroesophageal_junction:esophagus_mucosa:esophagus_muscularis:heart_atrial_appendage:heart_left_ventricle:kidney_cortex:lung:minor_salivary_gland:nerve_tibial:pituitary:skin_not_sun_exposed_suprapubic:skin_sun_exposed_lower_leg:small_intestine_terminal_ileum:spleen:s…	23	0	0
artery_coronary:chr19:57257774:57258433:*	3_UTR	0.872	chr19	57257774	57258433	660	*	intergenic	none		artery_coronary	ENSG00000204524	ENSG00000204524	ENSG00000204524	+	protein_coding	+	protein_coding	3	17748	2639	Shared	adipose_subcutaneous:adipose_visceral_omentum:artery_aorta:artery_coronary:artery_tibial:brain_cerebellar_hemisphere:colon_sigmoid:colon_transverse:esophagus_mucosa:esophagus_muscularis:heart_atrial_appendage:kidney_cortex:liver:lung:minor_salivary_gland:muscle_skeletal:nerve_tibial:pancreas:skin_not_sun_exposed_suprapubic:skin_sun_exposed_lower_leg:small_intestine_terminal_ileum:stomach:thyroid	23	1	4.35
artery_coronary:chr20:23072925:23073154:*	3_UTR	0.812	chr20	23072925	23073154	230	*	intergenic	none		artery_coronary	ENSG00000279447	ENSG00000125810	ENSG00000125810	-	TEC	-	protein_coding	3	-13415	-6195	Ambiguous	adipose_visceral_omentum:artery_coronary:heart_left_ventricle:spleen	4	0	0
artery_coronary:chr21:29002412:29002702:*	3_UTR	0.644	chr21	29002412	29002702	291	*	intergenic	none		artery_coronary	ENSG00000156253	ENSG00000156253	ENSG00000156253	-	protein_coding	-	protein_coding	3	-16966	-1682	Shared	adipose_subcutaneous:adrenal_gland:artery_aorta:artery_coronary:artery_tibial:amygdala:anteriorcingulatecortexba24:caudatebasalganglia:brain_cerebellar_hemisphere:frontalcortexba9:hippocampus:hypothalamus:nucleusaccumbensbasalganglia:putamenbasalganglia:spinalcordcervicalc-1:substantianigra:colon_sigmoid:esophagus_gastroesophageal_junction:esophagus_muscularis:kidney_cortex:liver:lung:minor_saliv…	29	11	37.93
artery_coronary:chrX:2745647:2746302:*	3_UTR	0.866	chrX	2745647	2746302	656	*	intergenic	none		artery_coronary	ENSG00000002586	ENSG00000002586	ENSG00000002586	+	protein_coding	+	protein_coding	3	55169	4338	Shared	adipose_subcutaneous:adipose_visceral_omentum:adrenal_gland:artery_aorta:artery_coronary:artery_tibial:amygdala:anteriorcingulatecortexba24:caudatebasalganglia:frontalcortexba9:hippocampus:hypothalamus:nucleusaccumbensbasalganglia:putamenbasalganglia:spinalcordcervicalc-1:substantianigra:colon_sigmoid:colon_transverse:esophagus_gastroesophageal_junction:esophagus_mucosa:esophagus_muscularis:heart…	38	10	26.32
artery_coronary:chrX:100841538:100841593:*	3_UTR	0.716	chrX	100841538	100841593	56	*	intergenic	none		artery_coronary	ENSG00000101811	ENSG00000101811	ENSG00000101811	+	protein_coding	+	protein_coding	3	21234	606	Absolute tissue-specific	artery_coronary	1	0	0
artery_coronary:chrX:110183414:110184147:*	3_UTR	0.726	chrX	110183414	110184147	734	*	intergenic	none		artery_coronary	ENSG00000157600	ENSG00000157600	ENSG00000157600	+	protein_coding	+	protein_coding	3	181516	680	Shared	adrenal_gland:artery_aorta:artery_coronary:artery_tibial:substantianigra:colon_sigmoid:esophagus_gastroesophageal_junction:esophagus_muscularis:minor_salivary_gland:nerve_tibial	10	1	10
artery_coronary:chrX:111765330:111766028:*	3_UTR	0.714	chrX	111765330	111766028	699	*	intergenic	none		artery_coronary	ENSG00000101901	ENSG00000101901	ENSG00000101901	+	protein_coding	+	protein_coding	3	100217	4681	Shared	adipose_subcutaneous:adipose_visceral_omentum:adrenal_gland:artery_aorta:artery_coronary:artery_tibial:amygdala:anteriorcingulatecortexba24:caudatebasalganglia:brain_cerebellar_hemisphere:frontalcortexba9:hippocampus:hypothalamus:nucleusaccumbensbasalganglia:putamenbasalganglia:spinalcordcervicalc-1:substantianigra:colon_sigmoid:colon_transverse:esophagus_gastroesophageal_junction:esophagus_mucos…	35	11	31.43
artery_coronary:chrX:130414213:130415137:*	3_UTR	0.638	chrX	130414213	130415137	925	*	intergenic	none		artery_coronary	ENSG00000134597	ENSG00000134597	ENSG00000134597	+	protein_coding	+	protein_coding	3	13168	870	Ambiguous	adipose_visceral_omentum:adrenal_gland:artery_aorta:artery_coronary:artery_tibial:caudatebasalganglia:brain_cerebellar_hemisphere:colon_sigmoid:colon_transverse:esophagus_gastroesophageal_junction:esophagus_mucosa:esophagus_muscularis:heart_atrial_appendage:heart_left_ventricle:kidney_cortex:liver:lung:nerve_tibial:pancreas:pituitary:skin_not_sun_exposed_suprapubic:skin_sun_exposed_lower_leg:smal…	26	2	7.69
artery_coronary:chrX:149551811:149552015:*	3_UTR	0.654	chrX	149551811	149552015	205	*	intergenic	none		artery_coronary	ENSG00000197620	ENSG00000197620	ENSG00000197620	+	protein_coding	+	protein_coding	3	11660	1301	Ambiguous	adipose_visceral_omentum:artery_aorta:artery_coronary:artery_tibial:colon_sigmoid:colon_transverse:kidney_cortex:pancreas:stomach	9	0	0
artery_tibial:chr2:663930:664414:*	3_UTR	0.906	chr2	663930	664414	485	*	intergenic	partially annotated split read	ENSG00000151353	artery_tibial	ENSG00000151353	ENSG00000151353	ENSG00000151353	-	protein_coding	-	protein_coding	3	-13509	-2921	Ambiguous	artery_aorta:artery_tibial:heart_atrial_appendage:heart_left_ventricle:liver:muscle_skeletal:whole_blood	7	0	0
artery_tibial:chr2:112039351:112040582:*	3_UTR	0.908	chr2	112039351	112040582	1232	*	intergenic	partially annotated split read	ENSG00000153208	artery_tibial	ENSG00000153208	ENSG00000153208	ENSG00000153208	+	protein_coding	+	protein_coding	3	142103	9790	Shared	adipose_subcutaneous:adipose_visceral_omentum:adrenal_gland:artery_aorta:artery_coronary:artery_tibial:amygdala:anteriorcingulatecortexba24:caudatebasalganglia:frontalcortexba9:hippocampus:hypothalamus:nucleusaccumbensbasalganglia:putamenbasalganglia:spinalcordcervicalc-1:substantianigra:colon_sigmoid:colon_transverse:esophagus_gastroesophageal_junction:esophagus_muscularis:kidney_cortex:liver:lu…	32	10	31.25
artery_tibial:chr2:159315361:159316630:*	3_UTR	0.616	chr2	159315361	159316630	1270	*	intergenic	partially annotated split read	ENSG00000123636	artery_tibial	ENSG00000123636	ENSG00000123636	ENSG00000123636	-	protein_coding	-	protein_coding	3	-301331	-2349	Shared	adipose_subcutaneous:adipose_visceral_omentum:adrenal_gland:artery_aorta:artery_coronary:artery_tibial:amygdala:anteriorcingulatecortexba24:caudatebasalganglia:frontalcortexba9:hippocampus:hypothalamus:nucleusaccumbensbasalganglia:putamenbasalganglia:spinalcordcervicalc-1:substantianigra:colon_sigmoid:colon_transverse:esophagus_gastroesophageal_junction:esophagus_mucosa:esophagus_muscularis:heart…	37	10	27.03
artery_tibial:chr2:159923993:159925303:*	3_UTR	0.882	chr2	159923993	159925303	1311	*	intergenic	partially annotated split read	ENSG00000153246	artery_tibial	ENSG00000153246	ENSG00000153246	ENSG00000153246	-	protein_coding	-	protein_coding	3	-138617	-6703	Shared	adipose_subcutaneous:adipose_visceral_omentum:adrenal_gland:artery_aorta:artery_coronary:artery_tibial:amygdala:anteriorcingulatecortexba24:caudatebasalganglia:frontalcortexba9:hippocampus:hypothalamus:nucleusaccumbensbasalganglia:putamenbasalganglia:spinalcordcervicalc-1:substantianigra:colon_sigmoid:colon_transverse:esophagus_mucosa:heart_left_ventricle:lung:muscle_skeletal:nerve_tibial:pituita…	26	10	38.46
artery_tibial:chr2:189766643:189767388:*	3_UTR	0.944	chr2	189766643	189767388	746	*	intergenic	partially annotated split read	ENSG00000128699	artery_tibial	ENSG00000253559	ENSG00000253559	ENSG00000128699	+	antisense	-	protein_coding	3	-17728	-2935	Ambiguous	adipose_subcutaneous:adipose_visceral_omentum:adrenal_gland:artery_aorta:artery_coronary:artery_tibial:amygdala:anteriorcingulatecortexba24:caudatebasalganglia:frontalcortexba9:hippocampus:hypothalamus:nucleusaccumbensbasalganglia:putamenbasalganglia:spinalcordcervicalc-1:substantianigra:colon_sigmoid:colon_transverse:esophagus_gastroesophageal_junction:esophagus_muscularis:heart_atrial_appendage…	33	10	30.3
artery_tibial:chr5:180845430:180846259:*	3_UTR	0.678	chr5	180845430	180846259	830	*	intergenic	partially annotated split read	ENSG00000196670	artery_tibial	ENSG00000196670	ENSG00000196670	ENSG00000196670	-	protein_coding	-	protein_coding	3	-15855	-1352	Ambiguous	adipose_subcutaneous:adipose_visceral_omentum:adrenal_gland:artery_aorta:artery_coronary:artery_tibial:amygdala:anteriorcingulatecortexba24:frontalcortexba9:hypothalamus:nucleusaccumbensbasalganglia:spinalcordcervicalc-1:substantianigra:heart_atrial_appendage:heart_left_ventricle:liver:muscle_skeletal	17	7	41.18
artery_tibial:chr6:44238665:44239808:*	3_UTR	0.814	chr6	44238665	44239808	1144	*	intergenic	partially annotated split read	ENSG00000112759	artery_tibial	ENSG00000112759	ENSG00000112759	ENSG00000112759	+	protein_coding	+	protein_coding	3	20303	4514	Shared	adipose_subcutaneous:adipose_visceral_omentum:adrenal_gland:artery_aorta:artery_coronary:artery_tibial:colon_sigmoid:colon_transverse:esophagus_gastroesophageal_junction:esophagus_muscularis:lung:pancreas:skin_not_sun_exposed_suprapubic:skin_sun_exposed_lower_leg:stomach	15	0	0
artery_tibial:chr16:14901224:14901273:*	3_UTR	0.802	chr16	14901224	14901273	50	*	intergenic	partially annotated split read	ENSG00000103512	artery_tibial	ENSG00000257264	ENSG00000257264	ENSG00000103512	+	lincRNA	+	protein_coding	3	67592	5064	Shared	artery_aorta:artery_coronary:artery_tibial:anteriorcingulatecortexba24:caudatebasalganglia:nucleusaccumbensbasalganglia:putamenbasalganglia:esophagus_gastroesophageal_junction:esophagus_muscularis:pancreas	10	4	40
artery_tibial:chr16:18777516:18777581:*	3_UTR	0.812	chr16	18777516	18777581	66	*	intergenic	partially annotated split read	ENSG00000134419	artery_tibial	ENSG00000134419	ENSG00000134419	ENSG00000134419	-	protein_coding	-	protein_coding	3	-12867	-3714	Shared	artery_tibial:amygdala:brain_cerebellar_hemisphere:nucleusaccumbensbasalganglia:colon_sigmoid:muscle_skeletal	6	3	50
artery_tibial:chr16:87405512:87405782:*	3_UTR	0.624	chr16	87405512	87405782	271	*	intergenic	partially annotated split read	ENSG00000140941	artery_tibial	ENSG00000140948	ENSG00000140948	ENSG00000140941	-	protein_coding	+	protein_coding	3	21787	733	Shared	adipose_subcutaneous:adipose_visceral_omentum:artery_coronary:artery_tibial:amygdala:anteriorcingulatecortexba24:caudatebasalganglia:hippocampus:nucleusaccumbensbasalganglia:putamenbasalganglia:substantianigra:colon_transverse:esophagus_muscularis:kidney_cortex:liver:lung:pancreas:skin_not_sun_exposed_suprapubic:skin_sun_exposed_lower_leg:small_intestine_terminal_ileum:thyroid:whole_blood	22	7	31.82
artery_tibial:chr19:18015153:18015590:*	3_UTR	0.828	chr19	18015153	18015590	438	*	intergenic	partially annotated split read	ENSG00000105643	artery_tibial	ENSG00000105643	ENSG00000105643	ENSG00000105643	+	protein_coding	+	protein_coding	3	14458	1051	Ambiguous	adipose_subcutaneous:adipose_visceral_omentum:artery_aorta:artery_coronary:artery_tibial:amygdala:hippocampus:hypothalamus:putamenbasalganglia:spinalcordcervicalc-1:substantianigra:kidney_cortex:lung:minor_salivary_gland:nerve_tibial:small_intestine_terminal_ileum:spleen:thyroid:whole_blood	19	6	31.58
artery_tibial:chr19:53460915:53461803:*	3_UTR	0.722	chr19	53460915	53461803	889	*	intergenic	partially annotated split read	ENSG00000160336	artery_tibial	ENSG00000160336	ENSG00000160336	ENSG00000160336	+	protein_coding	+	protein_coding	3	29810	2654	Shared	adipose_subcutaneous:adipose_visceral_omentum:adrenal_gland:artery_aorta:artery_coronary:artery_tibial:amygdala:anteriorcingulatecortexba24:caudatebasalganglia:brain_cerebellar_hemisphere:frontalcortexba9:hippocampus:hypothalamus:nucleusaccumbensbasalganglia:putamenbasalganglia:spinalcordcervicalc-1:substantianigra:colon_sigmoid:colon_transverse:esophagus_gastroesophageal_junction:esophagus_mucos…	38	11	28.95
artery_tibial:chr1:33501384:33501550:*	3_UTR	0.688	chr1	33501384	33501550	167	*	intergenic	none		artery_tibial	ENSG00000121903	ENSG00000121903	ENSG00000121903	+	protein_coding	+	protein_coding	3	28905	4877	Ambiguous	adipose_visceral_omentum:adrenal_gland:artery_aorta:artery_coronary:artery_tibial:substantianigra:colon_sigmoid:colon_transverse:esophagus_mucosa:heart_atrial_appendage:kidney_cortex:minor_salivary_gland:muscle_skeletal:nerve_tibial:pancreas:small_intestine_terminal_ileum:spleen:stomach:thyroid	19	1	5.26
artery_tibial:chr1:35116187:35116389:*	3_UTR	0.626	chr1	35116187	35116389	203	*	intergenic	none		artery_tibial	ENSG00000197056	ENSG00000197056	ENSG00000197056	+	protein_coding	+	protein_coding	3	84217	328	Ambiguous	artery_tibial:muscle_skeletal:whole_blood	3	0	0
artery_tibial:chr1:46365638:46365861:*	3_UTR	0.616	chr1	46365638	46365861	224	*	intergenic	none		artery_tibial	ENSG00000117481	ENSG00000117481	ENSG00000117481	+	protein_coding	+	protein_coding	3	25684	486	Shared	adipose_subcutaneous:adipose_visceral_omentum:artery_aorta:artery_coronary:artery_tibial:amygdala:caudatebasalganglia:nucleusaccumbensbasalganglia:putamenbasalganglia:spinalcordcervicalc-1:substantianigra:colon_sigmoid:colon_transverse:esophagus_gastroesophageal_junction:esophagus_mucosa:esophagus_muscularis:heart_atrial_appendage:heart_left_ventricle:kidney_cortex:liver:lung:minor_salivary_gland…	30	6	20
artery_tibial:chr1:51274365:51274454:*	3_UTR	0.62	chr1	51274365	51274454	90	*	intergenic	none		artery_tibial	ENSG00000123091	ENSG00000123091	ENSG00000123091	+	protein_coding	+	protein_coding	3	38183	910	Ambiguous	artery_aorta:artery_coronary:artery_tibial:amygdala:anteriorcingulatecortexba24:caudatebasalganglia:frontalcortexba9:hippocampus:hypothalamus:nucleusaccumbensbasalganglia:putamenbasalganglia:spinalcordcervicalc-1:substantianigra:pituitary	14	10	71.43
artery_tibial:chr1:99707460:99708467:*	3_UTR	0.756	chr1	99707460	99708467	1008	*	intergenic	none		artery_tibial	ENSG00000156869	ENSG00000156869	ENSG00000156869	-	protein_coding	-	protein_coding	3	-59171	-165	Shared	adipose_subcutaneous:adipose_visceral_omentum:adrenal_gland:artery_aorta:artery_coronary:artery_tibial:spinalcordcervicalc-1:colon_sigmoid:colon_transverse:esophagus_gastroesophageal_junction:esophagus_mucosa:esophagus_muscularis:heart_atrial_appendage:heart_left_ventricle:kidney_cortex:lung:minor_salivary_gland:muscle_skeletal:nerve_tibial:pancreas:pituitary:small_intestine_terminal_ileum:spleen…	26	1	3.85
artery_tibial:chr1:148750881:148752345:*	3_UTR	0.754	chr1	148750881	148752345	1465	*	intergenic	none		artery_tibial	ENSG00000177144	ENSG00000177144	ENSG00000177144	+	protein_coding	+	protein_coding	3	3451	782	Shared	adipose_subcutaneous:adipose_visceral_omentum:adrenal_gland:artery_aorta:artery_coronary:artery_tibial:caudatebasalganglia:brain_cerebellar_hemisphere:hypothalamus:nucleusaccumbensbasalganglia:putamenbasalganglia:spinalcordcervicalc-1:substantianigra:colon_sigmoid:colon_transverse:esophagus_gastroesophageal_junction:esophagus_mucosa:esophagus_muscularis:heart_atrial_appendage:heart_left_ventricle…	32	7	21.88
artery_tibial:chr1:160144237:160144580:*	3_UTR	0.766	chr1	160144237	160144580	344	*	intergenic	none		artery_tibial	ENSG00000018625	ENSG00000018625	ENSG00000018625	+	protein_coding	+	protein_coding	3	28821	646	Shared	adipose_subcutaneous:adipose_visceral_omentum:artery_aorta:artery_coronary:artery_tibial:spinalcordcervicalc-1:colon_sigmoid:colon_transverse:esophagus_gastroesophageal_junction:esophagus_muscularis:heart_atrial_appendage:heart_left_ventricle:nerve_tibial:pituitary	14	1	7.14
artery_tibial:chr1:202320806:202321646:*	3_UTR	0.63	chr1	202320806	202321646	841	*	intergenic	none		artery_tibial	ENSG00000133067	ENSG00000133067	ENSG00000133067	+	protein_coding	+	protein_coding	3	127745	1025	Ambiguous	artery_tibial:pituitary	2	0	0
artery_tibial:chr2:664747:664923:*	3_UTR	0.716	chr2	664747	664923	177	*	intergenic	none		artery_tibial	ENSG00000151353	ENSG00000151353	ENSG00000151353	-	protein_coding	-	protein_coding	3	-12692	-2412	Ambiguous	artery_aorta:artery_tibial	2	0	0
artery_tibial:chr2:28417470:28418551:*	3_UTR	0.79	chr2	28417470	28418551	1082	*	intergenic	none		artery_tibial	ENSG00000075426	ENSG00000075426	ENSG00000075426	+	protein_coding	+	protein_coding	3	26103	158	Ambiguous	artery_aorta:artery_tibial:muscle_skeletal:whole_blood	4	0	0
artery_tibial:chr2:31855286:31857171:*	3_UTR	0.736	chr2	31855286	31857171	1886	*	intergenic	none		artery_tibial	ENSG00000273165	ENSG00000162959	ENSG00000162959	-	lincRNA	-	protein_coding	3	-155944	-7889	Ambiguous	adipose_visceral_omentum:adrenal_gland:artery_aorta:artery_coronary:artery_tibial:heart_atrial_appendage:heart_left_ventricle:kidney_cortex:pancreas:stomach:whole_blood	11	0	0
artery_tibial:chr2:33400223:33400729:*	3_UTR	0.604	chr2	33400223	33400729	507	*	intergenic	none		artery_tibial	ENSG00000049323	ENSG00000049323	ENSG00000049323	+	protein_coding	+	protein_coding	3	453757	714	Ambiguous	artery_tibial:esophagus_muscularis	2	0	0
artery_tibial:chr2:33402384:33402861:*	3_UTR	0.868	chr2	33402384	33402861	478	*	intergenic	none		artery_tibial	ENSG00000049323	ENSG00000049323	ENSG00000049323	+	protein_coding	+	protein_coding	3	455889	2875	Ambiguous	artery_aorta:artery_coronary:artery_tibial	3	0	0
artery_tibial:chr2:55858306:55859494:*	3_UTR	0.658	chr2	55858306	55859494	1189	*	intergenic	none		artery_tibial	ENSG00000115380	ENSG00000115380	ENSG00000115380	-	protein_coding	-	protein_coding	3	-65833	-6473	Ambiguous	adipose_visceral_omentum:artery_tibial:amygdala:anteriorcingulatecortexba24:frontalcortexba9:hippocampus:hypothalamus:putamenbasalganglia:spinalcordcervicalc-1:substantianigra:heart_atrial_appendage:lung:thyroid	13	8	61.54
artery_tibial:chr2:85797944:85798099:*	3_UTR	0.65	chr2	85797944	85798099	156	*	intergenic	none		artery_tibial	ENSG00000168874	ENSG00000168874	ENSG00000168874	+	protein_coding	+	protein_coding	3	46755	9878	Ambiguous	artery_aorta:artery_tibial	2	0	0
artery_tibial:chr2:88022082:88022146:*	3_UTR	0.636	chr2	88022082	88022146	65	*	intergenic	none		artery_tibial	ENSG00000172086	ENSG00000172086	ENSG00000172086	-	protein_coding	-	protein_coding	3	-33647	-5059	Shared	adipose_subcutaneous:artery_tibial:amygdala:anteriorcingulatecortexba24:caudatebasalganglia:brain_cerebellar_hemisphere:frontalcortexba9:hippocampus:hypothalamus:nucleusaccumbensbasalganglia:putamenbasalganglia:spinalcordcervicalc-1:substantianigra:heart_left_ventricle:liver:lung:muscle_skeletal:nerve_tibial:pancreas:pituitary:skin_sun_exposed_lower_leg:small_intestine_terminal_ileum:spleen:thyro…	25	11	44
artery_tibial:chr2:149568591:149568877:*	3_UTR	0.666	chr2	149568591	149568877	287	*	intergenic	none		artery_tibial	ENSG00000168288	ENSG00000168288	ENSG00000168288	-	protein_coding	-	protein_coding	3	-19225	-757	Shared	adipose_visceral_omentum:adrenal_gland:artery_aorta:artery_coronary:artery_tibial:anteriorcingulatecortexba24:frontalcortexba9:hypothalamus:esophagus_gastroesophageal_junction:esophagus_muscularis:heart_atrial_appendage:heart_left_ventricle:kidney_cortex:liver:muscle_skeletal:pancreas:small_intestine_terminal_ileum:stomach	18	3	16.67
artery_tibial:chr2:149568931:149569468:*	3_UTR	0.636	chr2	149568931	149569468	538	*	intergenic	none		artery_tibial	ENSG00000168288	ENSG00000168288	ENSG00000168288	-	protein_coding	-	protein_coding	3	-18885	-166	Shared	adipose_visceral_omentum:adrenal_gland:artery_aorta:artery_coronary:artery_tibial:anteriorcingulatecortexba24:frontalcortexba9:esophagus_gastroesophageal_junction:esophagus_muscularis:heart_left_ventricle:liver:muscle_skeletal:pancreas:stomach	14	2	14.29
artery_tibial:chr2:159317044:159318105:*	3_UTR	0.836	chr2	159317044	159318105	1062	*	intergenic	none		artery_tibial	ENSG00000123636	ENSG00000123636	ENSG00000123636	-	protein_coding	-	protein_coding	3	-299648	-874	Shared	adipose_visceral_omentum:artery_aorta:artery_coronary:artery_tibial:amygdala:anteriorcingulatecortexba24:caudatebasalganglia:frontalcortexba9:hippocampus:hypothalamus:nucleusaccumbensbasalganglia:putamenbasalganglia:spinalcordcervicalc-1:substantianigra:esophagus_mucosa:esophagus_muscularis:heart_atrial_appendage:heart_left_ventricle:liver:muscle_skeletal:whole_blood	21	10	47.62
artery_tibial:chr2:171315863:171316136:*	3_UTR	0.672	chr2	171315863	171316136	274	*	intergenic	none		artery_tibial	ENSG00000123600	ENSG00000123600	ENSG00000123600	-	protein_coding	-	protein_coding	3	-118939	-1269	Ambiguous	adipose_subcutaneous:artery_aorta:artery_coronary:artery_tibial:amygdala:anteriorcingulatecortexba24:caudatebasalganglia:frontalcortexba9:hippocampus:hypothalamus:nucleusaccumbensbasalganglia:putamenbasalganglia:spinalcordcervicalc-1:substantianigra:colon_transverse:esophagus_mucosa:nerve_tibial:small_intestine_terminal_ileum:spleen:stomach	20	10	50
artery_tibial:chr3:15652287:15653645:*	3_UTR	0.854	chr3	15652287	15653645	1359	*	intergenic	none		artery_tibial	ENSG00000169814	ENSG00000169814	ENSG00000169814	+	protein_coding	+	protein_coding	3	52304	4647	Shared	adipose_subcutaneous:adipose_visceral_omentum:artery_aorta:artery_coronary:artery_tibial:amygdala:anteriorcingulatecortexba24:caudatebasalganglia:brain_cerebellar_hemisphere:frontalcortexba9:hippocampus:hypothalamus:nucleusaccumbensbasalganglia:putamenbasalganglia:spinalcordcervicalc-1:substantianigra:colon_sigmoid:colon_transverse:esophagus_gastroesophageal_junction:esophagus_mucosa:esophagus_mu…	35	11	31.43
artery_tibial:chr3:16238624:16238758:*	3_UTR	0.838	chr3	16238624	16238758	135	*	intergenic	none		artery_tibial	ENSG00000131386	ENSG00000131386	ENSG00000131386	+	protein_coding	+	protein_coding	3	64109	6632	Ambiguous	adipose_subcutaneous:adipose_visceral_omentum:artery_tibial:caudatebasalganglia:hippocampus:hypothalamus:putamenbasalganglia:spinalcordcervicalc-1:substantianigra:esophagus_gastroesophageal_junction:esophagus_muscularis:muscle_skeletal:nerve_tibial:skin_sun_exposed_lower_leg	14	6	42.86
artery_tibial:chr3:141747920:141748245:*	3_UTR	0.608	chr3	141747920	141748245	326	*	intergenic	none		artery_tibial	ENSG00000285558	ENSG00000114125	ENSG00000114125	+	protein_coding	+	protein_coding	3	10041	360	Highly brain-specific	adrenal_gland:artery_tibial:amygdala:anteriorcingulatecortexba24:caudatebasalganglia:brain_cerebellar_hemisphere:frontalcortexba9:hippocampus:hypothalamus:nucleusaccumbensbasalganglia:putamenbasalganglia:spinalcordcervicalc-1:substantianigra:pituitary	14	11	78.57
artery_tibial:chr3:161257770:161258890:*	3_UTR	0.766	chr3	161257770	161258890	1121	*	intergenic	none		artery_tibial	ENSG00000169251	ENSG00000169251	ENSG00000169251	+	protein_coding	+	protein_coding	3	154194	4238	Ambiguous	adipose_subcutaneous:adipose_visceral_omentum:adrenal_gland:artery_aorta:artery_coronary:artery_tibial:caudatebasalganglia:hippocampus:hypothalamus:nucleusaccumbensbasalganglia:putamenbasalganglia:spinalcordcervicalc-1:substantianigra:colon_sigmoid:colon_transverse:esophagus_gastroesophageal_junction:esophagus_mucosa:esophagus_muscularis:heart_atrial_appendage:heart_left_ventricle:kidney_cortex:l…	33	7	21.21
artery_tibial:chr3:184198369:184199358:*	3_UTR	0.798	chr3	184198369	184199358	990	*	intergenic	none		artery_tibial	ENSG00000161204	ENSG00000161204	ENSG00000161204	+	protein_coding	+	protein_coding	3	13335	4357	Shared	adipose_subcutaneous:adipose_visceral_omentum:artery_aorta:artery_tibial:esophagus_mucosa:heart_atrial_appendage:kidney_cortex:liver:lung:minor_salivary_gland:nerve_tibial:pancreas:stomach:thyroid:whole_blood	15	0	0
artery_tibial:chr3:197669086:197669685:*	3_UTR	0.676	chr3	197669086	197669685	600	*	intergenic	none		artery_tibial	ENSG00000145016	ENSG00000145016	ENSG00000145016	-	protein_coding	-	protein_coding	3	-80641	-1708	Ambiguous	adipose_visceral_omentum:adrenal_gland:artery_aorta:artery_coronary:artery_tibial:colon_sigmoid:colon_transverse:esophagus_gastroesophageal_junction:esophagus_mucosa:esophagus_muscularis:heart_atrial_appendage:heart_left_ventricle:kidney_cortex:lung:nerve_tibial:small_intestine_terminal_ileum:spleen:stomach:thyroid	19	0	0
artery_tibial:chr4:8361484:8363344:*	3_UTR	0.626	chr4	8361484	8363344	1861	*	intergenic	none		artery_tibial	ENSG00000087008	ENSG00000087008	ENSG00000087008	-	protein_coding	-	protein_coding	3	-79239	-2938	Shared	artery_tibial:amygdala:anteriorcingulatecortexba24:caudatebasalganglia:brain_cerebellar_hemisphere:frontalcortexba9:hippocampus:hypothalamus:nucleusaccumbensbasalganglia:putamenbasalganglia:spinalcordcervicalc-1:substantianigra:colon_transverse:minor_salivary_gland:nerve_tibial:pituitary:skin_not_sun_exposed_suprapubic:skin_sun_exposed_lower_leg:stomach	19	11	57.89
artery_tibial:chr4:15446483:15448306:*	3_UTR	0.766	chr4	15446483	15448306	1824	*	intergenic	uannotated split read		artery_tibial	ENSG00000163145	ENSG00000163145	ENSG00000163145	+	protein_coding	+	protein_coding	3	108488	317	Ambiguous	adipose_subcutaneous:artery_aorta:artery_coronary:artery_tibial:colon_sigmoid:colon_transverse:esophagus_muscularis:spleen:stomach	9	0	0
artery_tibial:chr4:26757831:26758073:*	3_UTR	0.606	chr4	26757831	26758073	243	*	intergenic	none		artery_tibial	ENSG00000109680	ENSG00000109680	ENSG00000109680	+	protein_coding	+	protein_coding	3	181636	2480	Ambiguous	adrenal_gland:artery_coronary:artery_tibial:amygdala:hippocampus:putamenbasalganglia:colon_sigmoid:esophagus_gastroesophageal_junction:esophagus_muscularis:heart_left_ventricle:kidney_cortex:muscle_skeletal:nerve_tibial:pituitary:stomach:thyroid	16	3	18.75
artery_tibial:chr4:26760912:26761398:*	3_UTR	0.918	chr4	26760912	26761398	487	*	intergenic	none		artery_tibial	ENSG00000109680	ENSG00000109680	ENSG00000109680	+	protein_coding	+	protein_coding	3	184961	5561	Ambiguous	adipose_subcutaneous:adipose_visceral_omentum:adrenal_gland:artery_aorta:artery_coronary:artery_tibial:colon_sigmoid:colon_transverse:esophagus_gastroesophageal_junction:esophagus_muscularis:heart_atrial_appendage:heart_left_ventricle:kidney_cortex:lung:minor_salivary_gland:muscle_skeletal:nerve_tibial:pancreas:skin_not_sun_exposed_suprapubic:spleen:stomach:thyroid	22	0	0
artery_tibial:chr4:109543770:109545099:*	3_UTR	0.706	chr4	109543770	109545099	1330	*	intergenic	none		artery_tibial	ENSG00000138802	ENSG00000138802	ENSG00000138802	+	protein_coding	+	protein_coding	3	111327	2874	Shared	adipose_subcutaneous:adipose_visceral_omentum:adrenal_gland:artery_aorta:artery_coronary:artery_tibial:amygdala:anteriorcingulatecortexba24:caudatebasalganglia:frontalcortexba9:hippocampus:hypothalamus:nucleusaccumbensbasalganglia:putamenbasalganglia:spinalcordcervicalc-1:substantianigra:colon_sigmoid:colon_transverse:esophagus_gastroesophageal_junction:esophagus_mucosa:esophagus_muscularis:heart…	36	10	27.78
artery_tibial:chr4:165501229:165501621:*	3_UTR	0.85	chr4	165501229	165501621	393	*	intergenic	none		artery_tibial	ENSG00000109472	ENSG00000109472	ENSG00000109472	+	protein_coding	+	protein_coding	3	140427	2909	Ambiguous	artery_aorta:artery_coronary:artery_tibial:spinalcordcervicalc-1:esophagus_gastroesophageal_junction:esophagus_muscularis:pituitary	7	1	14.29
artery_tibial:chr5:44300417:44301043:*	3_UTR	0.744	chr5	44300417	44301043	627	*	intergenic	none		artery_tibial	ENSG00000070193	ENSG00000070193	ENSG00000070193	-	protein_coding	-	protein_coding	3	-89289	-2501	Ambiguous	adipose_subcutaneous:artery_coronary:artery_tibial:frontalcortexba9:hypothalamus:spinalcordcervicalc-1:colon_transverse:esophagus_gastroesophageal_junction:esophagus_muscularis:lung:minor_salivary_gland:nerve_tibial:pancreas:pituitary:small_intestine_terminal_ileum:thyroid	16	3	18.75
artery_tibial:chr5:44822072:44822349:*	3_UTR	0.676	chr5	44822072	44822349	278	*	intergenic	none		artery_tibial	ENSG00000112996	ENSG00000112996	ENSG00000112996	+	protein_coding	+	protein_coding	3	13424	1644	Shared	adipose_visceral_omentum:adrenal_gland:artery_aorta:artery_coronary:artery_tibial:hypothalamus:spinalcordcervicalc-1:substantianigra:colon_sigmoid:colon_transverse:esophagus_gastroesophageal_junction:esophagus_mucosa:esophagus_muscularis:heart_atrial_appendage:heart_left_ventricle:kidney_cortex:lung:minor_salivary_gland:nerve_tibial:pancreas:pituitary:skin_not_sun_exposed_suprapubic:skin_sun_expo…	26	3	11.54
artery_tibial:chr5:65587912:65588225:*	3_UTR	0.63	chr5	65587912	65588225	314	*	intergenic	none		artery_tibial	ENSG00000113593	ENSG00000113593	ENSG00000113593	+	protein_coding	+	protein_coding	3	24989	363	Ambiguous	adrenal_gland:artery_aorta:artery_coronary:artery_tibial:heart_left_ventricle:liver:spleen:thyroid	8	0	0
artery_tibial:chr5:81403730:81404357:*	3_UTR	0.89	chr5	81403730	81404357	628	*	intergenic	none		artery_tibial	ENSG00000145687	ENSG00000145687	ENSG00000145687	-	protein_coding	-	protein_coding	3	-348067	-8664	Ambiguous	artery_coronary:artery_tibial:amygdala:caudatebasalganglia:frontalcortexba9:hippocampus:hypothalamus:putamenbasalganglia:spinalcordcervicalc-1:substantianigra:colon_sigmoid:esophagus_gastroesophageal_junction:esophagus_muscularis:nerve_tibial:pituitary:skin_not_sun_exposed_suprapubic:skin_sun_exposed_lower_leg:spleen	18	8	44.44
artery_tibial:chr5:83584541:83585126:*	3_UTR	0.922	chr5	83584541	83585126	586	*	intergenic	none		artery_tibial	ENSG00000038427	ENSG00000038427	ENSG00000038427	+	protein_coding	+	protein_coding	3	113661	2238	Ambiguous	adipose_subcutaneous:adipose_visceral_omentum:adrenal_gland:artery_tibial:amygdala:anteriorcingulatecortexba24:caudatebasalganglia:brain_cerebellar_hemisphere:frontalcortexba9:hippocampus:hypothalamus:nucleusaccumbensbasalganglia:putamenbasalganglia:spinalcordcervicalc-1:substantianigra:colon_sigmoid:esophagus_gastroesophageal_junction:esophagus_muscularis:heart_atrial_appendage:heart_left_ventri…	23	11	47.83
artery_tibial:chr5:118836235:118836300:*	3_UTR	0.85	chr5	118836235	118836300	66	*	intergenic	none		artery_tibial	ENSG00000169570	ENSG00000169570	ENSG00000169570	-	protein_coding	-	protein_coding	3	-152310	-1022	Ambiguous	artery_aorta:artery_coronary:artery_tibial:colon_transverse:esophagus_gastroesophageal_junction:esophagus_muscularis:heart_atrial_appendage:minor_salivary_gland:muscle_skeletal:pituitary:skin_not_sun_exposed_suprapubic:skin_sun_exposed_lower_leg:small_intestine_terminal_ileum:spleen:stomach	15	0	0
artery_tibial:chr5:133109772:133109846:*	3_UTR	0.928	chr5	133109772	133109846	75	*	intergenic	none		artery_tibial	ENSG00000251616	ENSG00000170606	ENSG00000170606	-	lincRNA	+	protein_coding	3	57884	3323	Shared	adipose_subcutaneous:adipose_visceral_omentum:adrenal_gland:artery_aorta:artery_coronary:artery_tibial:amygdala:anteriorcingulatecortexba24:caudatebasalganglia:brain_cerebellar_hemisphere:frontalcortexba9:hippocampus:hypothalamus:nucleusaccumbensbasalganglia:putamenbasalganglia:spinalcordcervicalc-1:substantianigra:colon_sigmoid:colon_transverse:esophagus_gastroesophageal_junction:esophagus_mucos…	37	11	29.73
artery_tibial:chr5:138108385:138108437:*	3_UTR	0.636	chr5	138108385	138108437	53	*	intergenic	none		artery_tibial	ENSG00000112981	ENSG00000112981	ENSG00000112981	-	protein_coding	-	protein_coding	3	-31058	-6735	Shared	adipose_subcutaneous:adipose_visceral_omentum:adrenal_gland:artery_aorta:artery_coronary:artery_tibial:amygdala:anteriorcingulatecortexba24:caudatebasalganglia:brain_cerebellar_hemisphere:frontalcortexba9:hippocampus:hypothalamus:nucleusaccumbensbasalganglia:putamenbasalganglia:spinalcordcervicalc-1:substantianigra:colon_sigmoid:colon_transverse:esophagus_gastroesophageal_junction:esophagus_mucos…	37	11	29.73
artery_tibial:chr5:142156675:142156972:*	3_UTR	0.728	chr5	142156675	142156972	298	*	intergenic	uannotated split read		artery_tibial	ENSG00000131507	ENSG00000131507	ENSG00000131507	+	protein_coding	+	protein_coding	3	48467	2232	Shared	artery_aorta:artery_coronary:artery_tibial:amygdala:anteriorcingulatecortexba24:caudatebasalganglia:frontalcortexba9:hippocampus:hypothalamus:putamenbasalganglia:substantianigra:colon_sigmoid:esophagus_gastroesophageal_junction:esophagus_muscularis	14	8	57.14
artery_tibial:chr6:26113207:26114344:*	3_UTR	0.928	chr6	26113207	26114344	1138	*	intergenic	none		artery_tibial	ENSG00000180596	ENSG00000180596	ENSG00000180596	-	protein_coding	-	protein_coding	3	-10719	-529	Shared	adipose_subcutaneous:adipose_visceral_omentum:adrenal_gland:artery_aorta:artery_coronary:artery_tibial:anteriorcingulatecortexba24:caudatebasalganglia:brain_cerebellar_hemisphere:frontalcortexba9:hypothalamus:nucleusaccumbensbasalganglia:putamenbasalganglia:substantianigra:colon_sigmoid:colon_transverse:esophagus_gastroesophageal_junction:esophagus_mucosa:esophagus_muscularis:heart_atrial_appenda…	32	8	25
artery_tibial:chr6:28373958:28374190:*	3_UTR	0.624	chr6	28373958	28374190	233	*	intergenic	none		artery_tibial	ENSG00000158691	ENSG00000158691	ENSG00000158691	-	protein_coding	-	protein_coding	3	-25776	-4765	Shared	adipose_subcutaneous:adipose_visceral_omentum:adrenal_gland:artery_aorta:artery_coronary:artery_tibial:amygdala:caudatebasalganglia:brain_cerebellar_hemisphere:frontalcortexba9:hippocampus:hypothalamus:nucleusaccumbensbasalganglia:putamenbasalganglia:spinalcordcervicalc-1:substantianigra:colon_sigmoid:colon_transverse:esophagus_gastroesophageal_junction:esophagus_mucosa:esophagus_muscularis:heart…	37	10	27.03
artery_tibial:chr6:29945927:29945986:*	3_UTR	0.87	chr6	29945927	29945986	60	*	intergenic	uannotated split read		artery_tibial	ENSG00000206503	ENSG00000206503	ENSG00000206503	+	protein_coding	+	protein_coding	3	4726	43	Ambiguous	artery_tibial:amygdala:hypothalamus:nucleusaccumbensbasalganglia:liver	5	3	60
artery_tibial:chr6:30927267:30928429:*	3_UTR	0.668	chr6	30927267	30928429	1163	*	intergenic	none		artery_tibial	ENSG00000137411	ENSG00000137411	ENSG00000137411	+	protein_coding	+	protein_coding	3	20187	808	Shared	adipose_subcutaneous:artery_aorta:artery_tibial:heart_atrial_appendage:minor_salivary_gland:whole_blood	6	0	0
artery_tibial:chr6:70212329:70213596:*	3_UTR	0.844	chr6	70212329	70213596	1268	*	intergenic	none		artery_tibial	ENSG00000112280	ENSG00000082293	ENSG00000082293	-	protein_coding	+	protein_coding	3	347025	2353	Ambiguous	artery_tibial:hypothalamus:heart_left_ventricle	3	1	33.33
artery_tibial:chr6:70213766:70214900:*	3_UTR	0.704	chr6	70213766	70214900	1135	*	intergenic	none		artery_tibial	ENSG00000112280	ENSG00000082293	ENSG00000082293	-	protein_coding	+	protein_coding	3	348329	3790	Ambiguous	artery_tibial:hypothalamus:spinalcordcervicalc-1:substantianigra:heart_left_ventricle	5	3	60
artery_tibial:chr6:79703863:79704028:*	3_UTR	0.752	chr6	79703863	79704028	166	*	intergenic	none		artery_tibial	ENSG00000198478	ENSG00000198478	ENSG00000198478	+	protein_coding	+	protein_coding	3	72745	204	Ambiguous	artery_aorta:artery_tibial:heart_left_ventricle:skin_not_sun_exposed_suprapubic:skin_sun_exposed_lower_leg	5	0	0
artery_tibial:chr6:89324874:89325801:*	3_UTR	0.932	chr6	89324874	89325801	928	*	intergenic	none		artery_tibial	ENSG00000198833	ENSG00000198833	ENSG00000198833	-	protein_coding	-	protein_coding	3	-27974	-824	Ambiguous	adipose_subcutaneous:adrenal_gland:artery_aorta:artery_coronary:artery_tibial:amygdala:anteriorcingulatecortexba24:caudatebasalganglia:hippocampus:putamenbasalganglia:spinalcordcervicalc-1:substantianigra:colon_sigmoid:colon_transverse:heart_atrial_appendage:heart_left_ventricle:kidney_cortex:minor_salivary_gland:muscle_skeletal:nerve_tibial:pancreas:pituitary:skin_sun_exposed_lower_leg:spleen:st…	27	7	25.93
artery_tibial:chr6:89363706:89364178:*	3_UTR	0.68	chr6	89363706	89364178	473	*	intergenic	none		artery_tibial	ENSG00000025039	ENSG00000025039	ENSG00000025039	-	protein_coding	-	protein_coding	3	-48564	-458	Ambiguous	adrenal_gland:artery_aorta:artery_tibial:esophagus_gastroesophageal_junction:esophagus_muscularis:heart_atrial_appendage:minor_salivary_gland:thyroid	8	0	0
artery_tibial:chr6:170534595:170534974:*	3_UTR	0.906	chr6	170534595	170534974	380	*	intergenic	uannotated split read		artery_tibial	ENSG00000008018	ENSG00000008018	ENSG00000008018	-	protein_coding	-	protein_coding	3	-18746	-143	Shared	adipose_subcutaneous:adipose_visceral_omentum:artery_tibial:brain_cerebellar_hemisphere:colon_sigmoid:colon_transverse:esophagus_mucosa:esophagus_muscularis:heart_atrial_appendage:lung:minor_salivary_gland:nerve_tibial:pancreas:skin_not_sun_exposed_suprapubic:skin_sun_exposed_lower_leg:small_intestine_terminal_ileum:stomach:thyroid	18	1	5.56
artery_tibial:chr7:1148923:1149168:*	3_UTR	0.614	chr7	1148923	1149168	246	*	intergenic	none		artery_tibial	ENSG00000178381	ENSG00000178381	ENSG00000178381	-	protein_coding	-	protein_coding	3	-11836	-2903	Ambiguous	adrenal_gland:artery_aorta:artery_coronary:artery_tibial:spinalcordcervicalc-1:colon_sigmoid:colon_transverse:esophagus_gastroesophageal_junction:esophagus_muscularis:kidney_cortex:pancreas:pituitary:spleen:stomach:thyroid:whole_blood	16	1	6.25
artery_tibial:chr7:25112882:25114632:*	3_UTR	0.81	chr7	25112882	25114632	1751	*	intergenic	none		artery_tibial	ENSG00000172115	ENSG00000172115	ENSG00000172115	-	protein_coding	-	protein_coding	3	-12479	-5459	Ambiguous	adipose_visceral_omentum:artery_tibial:spinalcordcervicalc-1:lung:skin_not_sun_exposed_suprapubic:skin_sun_exposed_lower_leg:whole_blood	7	1	14.29
artery_tibial:chr8:6760863:6761258:*	3_UTR	0.756	chr8	6760863	6761258	396	*	intergenic	none		artery_tibial	ENSG00000155189	ENSG00000155189	ENSG00000155189	+	protein_coding	+	protein_coding	3	52901	1197	Ambiguous	adipose_subcutaneous:adipose_visceral_omentum:artery_aorta:artery_coronary:artery_tibial:colon_sigmoid:esophagus_gastroesophageal_junction:esophagus_muscularis:heart_atrial_appendage:heart_left_ventricle:liver:lung:minor_salivary_gland:pancreas:skin_not_sun_exposed_suprapubic:skin_sun_exposed_lower_leg:thyroid	17	0	0
artery_tibial:chr8:33367714:33369213:*	3_UTR	0.726	chr8	33367714	33369213	1500	*	intergenic	none		artery_tibial	ENSG00000172728	ENSG00000172728	ENSG00000172728	-	protein_coding	-	protein_coding	3	-105708	-1611	Shared	adipose_subcutaneous:adipose_visceral_omentum:adrenal_gland:artery_aorta:artery_coronary:artery_tibial:brain_cerebellar_hemisphere:hippocampus:hypothalamus:spinalcordcervicalc-1:substantianigra:colon_sigmoid:colon_transverse:esophagus_gastroesophageal_junction:esophagus_mucosa:esophagus_muscularis:heart_atrial_appendage:heart_left_ventricle:kidney_cortex:liver:lung:minor_salivary_gland:nerve_tibi…	31	5	16.13
artery_tibial:chr9:5577267:5577511:*	3_UTR	0.906	chr9	5577267	5577511	245	*	intergenic	uannotated split read		artery_tibial	ENSG00000197646	ENSG00000197646	ENSG00000197646	+	protein_coding	+	protein_coding	3	66941	6013	Shared	adipose_subcutaneous:adipose_visceral_omentum:adrenal_gland:artery_aorta:artery_coronary:artery_tibial:amygdala:caudatebasalganglia:hippocampus:hypothalamus:nucleusaccumbensbasalganglia:putamenbasalganglia:spinalcordcervicalc-1:substantianigra:colon_sigmoid:colon_transverse:esophagus_gastroesophageal_junction:esophagus_mucosa:esophagus_muscularis:heart_atrial_appendage:heart_left_ventricle:kidney…	33	8	24.24
artery_tibial:chr9:35759642:35760235:*	3_UTR	0.812	chr9	35759642	35760235	594	*	intergenic	none		artery_tibial	ENSG00000107185	ENSG00000107185	ENSG00000107185	+	protein_coding	+	protein_coding	3	10948	1067	Shared	adipose_subcutaneous:adipose_visceral_omentum:adrenal_gland:artery_aorta:artery_coronary:artery_tibial:colon_sigmoid:colon_transverse:esophagus_gastroesophageal_junction:esophagus_mucosa:esophagus_muscularis:heart_atrial_appendage:kidney_cortex:liver:lung:minor_salivary_gland:nerve_tibial:pancreas:skin_not_sun_exposed_suprapubic:small_intestine_terminal_ileum:spleen:stomach:thyroid	23	0	0
artery_tibial:chr9:83967396:83967679:*	3_UTR	0.738	chr9	83967396	83967679	284	*	intergenic	none		artery_tibial	ENSG00000165119	ENSG00000165119	ENSG00000165119	-	protein_coding	-	protein_coding	3	-13220	-404	Ambiguous	adipose_subcutaneous:adipose_visceral_omentum:artery_coronary:artery_tibial:amygdala:anteriorcingulatecortexba24:caudatebasalganglia:frontalcortexba9:hippocampus:hypothalamus:nucleusaccumbensbasalganglia:putamenbasalganglia:spinalcordcervicalc-1:substantianigra:colon_sigmoid:colon_transverse:esophagus_gastroesophageal_junction:esophagus_muscularis:kidney_cortex:lung:nerve_tibial:skin_not_sun_expo…	26	10	38.46
artery_tibial:chr9:110867589:110868078:*	3_UTR	0.666	chr9	110867589	110868078	490	*	intergenic	none		artery_tibial	ENSG00000198121	ENSG00000198121	ENSG00000198121	-	protein_coding	-	protein_coding	3	-170869	-5185	Ambiguous	artery_aorta:artery_tibial:nerve_tibial	3	0	0
artery_tibial:chr9:113310082:113310170:*	3_UTR	0.632	chr9	113310082	113310170	89	*	intergenic	none		artery_tibial	ENSG00000148225	ENSG00000148225	ENSG00000148225	-	protein_coding	-	protein_coding	3	-30216	-3052	Shared	adipose_subcutaneous:adipose_visceral_omentum:artery_aorta:artery_coronary:artery_tibial:brain_cerebellar_hemisphere:frontalcortexba9:hippocampus:hypothalamus:spinalcordcervicalc-1:substantianigra:colon_sigmoid:colon_transverse:esophagus_gastroesophageal_junction:esophagus_mucosa:esophagus_muscularis:heart_atrial_appendage:heart_left_ventricle:liver:lung:minor_salivary_gland:muscle_skeletal:nerve…	30	6	20
artery_tibial:chr9:133326516:133326695:*	3_UTR	0.666	chr9	133326516	133326695	180	*	intergenic	none		artery_tibial	ENSG00000148296	ENSG00000148296	ENSG00000148296	-	protein_coding	-	protein_coding	3	-9882	-2079	Shared	artery_aorta:artery_coronary:artery_tibial:amygdala:anteriorcingulatecortexba24:brain_cerebellar_hemisphere:frontalcortexba9:hippocampus:hypothalamus:nucleusaccumbensbasalganglia:putamenbasalganglia:spinalcordcervicalc-1:substantianigra:colon_sigmoid:colon_transverse:esophagus_gastroesophageal_junction:esophagus_muscularis:kidney_cortex:nerve_tibial:small_intestine_terminal_ileum:spleen	21	10	47.62
artery_tibial:chr10:5860983:5861220:*	3_UTR	0.818	chr10	5860983	5861220	238	*	intergenic	none		artery_tibial	ENSG00000134461	ENSG00000134461	ENSG00000134461	-	protein_coding	-	protein_coding	3	-28923	-397	Shared	adipose_subcutaneous:artery_tibial:esophagus_mucosa:lung:minor_salivary_gland:muscle_skeletal:pancreas:thyroid	8	0	0
artery_tibial:chr10:27187256:27187520:*	3_UTR	0.636	chr10	27187256	27187520	265	*	intergenic	none		artery_tibial	ENSG00000120539	ENSG00000120539	ENSG00000120539	+	protein_coding	+	protein_coding	3	32696	332	Shared	adipose_subcutaneous:adipose_visceral_omentum:adrenal_gland:artery_aorta:artery_coronary:artery_tibial:amygdala:anteriorcingulatecortexba24:caudatebasalganglia:brain_cerebellar_hemisphere:frontalcortexba9:hippocampus:hypothalamus:nucleusaccumbensbasalganglia:putamenbasalganglia:spinalcordcervicalc-1:colon_transverse:esophagus_gastroesophageal_junction:esophagus_mucosa:esophagus_muscularis:kidney_…	33	10	30.3
artery_tibial:chr10:43187861:43187907:*	3_UTR	0.612	chr10	43187861	43187907	47	*	intergenic	none		artery_tibial	ENSG00000169826	ENSG00000169826	ENSG00000169826	+	protein_coding	+	protein_coding	3	49421	2553	Shared	adipose_subcutaneous:artery_tibial:amygdala:anteriorcingulatecortexba24:caudatebasalganglia:brain_cerebellar_hemisphere:frontalcortexba9:hippocampus:hypothalamus:nucleusaccumbensbasalganglia:putamenbasalganglia:spinalcordcervicalc-1:substantianigra:heart_left_ventricle:lung:muscle_skeletal:nerve_tibial:skin_sun_exposed_lower_leg:thyroid:whole_blood	20	11	55
artery_tibial:chr10:72092218:72093138:*	3_UTR	0.676	chr10	72092218	72093138	921	*	intergenic	uannotated split read		artery_tibial	ENSG00000138303	ENSG00000138303	ENSG00000138303	-	protein_coding	-	protein_coding	3	-124916	-2894	Ambiguous	adipose_subcutaneous:adipose_visceral_omentum:adrenal_gland:artery_aorta:artery_coronary:artery_tibial:amygdala:anteriorcingulatecortexba24:caudatebasalganglia:brain_cerebellar_hemisphere:frontalcortexba9:hippocampus:hypothalamus:nucleusaccumbensbasalganglia:putamenbasalganglia:spinalcordcervicalc-1:substantianigra:colon_sigmoid:colon_transverse:esophagus_gastroesophageal_junction:esophagus_mucos…	35	11	31.43
artery_tibial:chr10:72093187:72093459:*	3_UTR	0.684	chr10	72093187	72093459	273	*	intergenic	none		artery_tibial	ENSG00000138303	ENSG00000138303	ENSG00000138303	-	protein_coding	-	protein_coding	3	-123947	-2573	Ambiguous	adipose_visceral_omentum:adrenal_gland:artery_aorta:artery_coronary:artery_tibial:amygdala:anteriorcingulatecortexba24:caudatebasalganglia:brain_cerebellar_hemisphere:frontalcortexba9:hippocampus:hypothalamus:nucleusaccumbensbasalganglia:putamenbasalganglia:spinalcordcervicalc-1:substantianigra:esophagus_gastroesophageal_junction:esophagus_muscularis:kidney_cortex:liver:lung:nerve_tibial:pancreas…	28	11	39.29
artery_tibial:chr10:80145695:80146642:*	3_UTR	0.986	chr10	80145695	80146642	948	*	intergenic	uannotated split read		artery_tibial	ENSG00000189129	ENSG00000189129	ENSG00000189129	+	protein_coding	+	protein_coding	3	14960	336	Ambiguous	artery_tibial:colon_sigmoid:esophagus_muscularis:minor_salivary_gland:nerve_tibial:pancreas	6	0	0
artery_tibial:chr10:110604702:110605607:*	3_UTR	0.81	chr10	110604702	110605607	906	*	intergenic	none		artery_tibial	ENSG00000108055	ENSG00000108055	ENSG00000108055	+	protein_coding	+	protein_coding	3	37916	66	Ambiguous	artery_aorta:artery_coronary:artery_tibial:colon_transverse:lung:nerve_tibial:pancreas:pituitary:skin_not_sun_exposed_suprapubic:skin_sun_exposed_lower_leg:small_intestine_terminal_ileum:spleen:stomach	13	0	0
artery_tibial:chr11:2292935:2292974:*	3_UTR	0.712	chr11	2292935	2292974	40	*	intergenic	none		artery_tibial	ENSG00000110665	ENSG00000110665	ENSG00000110665	-	protein_coding	-	protein_coding	3	-10114	-2671	Shared	artery_tibial:hypothalamus:spinalcordcervicalc-1:substantianigra:heart_left_ventricle:lung:nerve_tibial:skin_sun_exposed_lower_leg:thyroid:whole_blood	10	3	30
[truncated: 6,752 more rows]

## Sheet: Columns
id	A unique identifier of the expressed region (ER) formed by combining tissue of ER, chromosome of ER, start position of ER, end position of ER and strand of ER
[truncated: 26 more rows]
