# Supplementary material for: Leveraging omic features with F3UTER enables identification of unannotated 3’UTRs for synaptic genes
Source: Nat Commun. 2022 Apr 27;13:2270. doi: 10.1038/s41467-022-30017-z (PMC9046390; doi:10.1038/s41467-022-30017-z)
Supplement: Supplementary file 4 — Supplementary Data 2 [file 41467_2022_30017_MOESM4_ESM.xlsx]

## Sheet: GO_brainSpec_3UTR_predictions
GO enrichment of genes associated with highly brain-specific unannotated 3'UTR predictions
ONTOLOGY	ID	Description	GeneRatio	BgRatio	pvalue	p.adjust	qvalue	geneID	Count
CC	GO:0098984	neuron to neuron synapse	24/421	347/16738	8.14998e-06	0.00406684	0.00385194	SOS1/CRIPT/SLITRK3/FYN/CALB1/GRM5/NETO2/CACNG4/GRIA2/MAGI2/CACNG5/RAPGEF4/ABHD17B/DLG4/MPDZ/NCK2/IGSF11/RPL7/DCLK1/FRMPD4/GRIA1/YWHAZ/NTRK2/KCND2	24
CC	GO:0099572	postsynaptic specialization	23/421	345/16738	2.26188e-05	0.00564339	0.00534518	SOS1/CRIPT/SLITRK3/FYN/GRM5/NETO2/CACNG4/GRIA2/MAGI2/CACNG5/ABHD17B/DLG4/MPDZ/NCK2/IGSF11/RPL7/DCLK1/FRMPD4/GRIA1/GLRA1/NTRK2/KPNA2/KCND2	23
CC	GO:0032281	AMPA glutamate receptor complex	6/421	27/16738	4.61808e-05	0.00768141	0.00727551	OLFM3/CACNG4/GRIA2/CACNG5/DLG4/GRIA1	6
CC	GO:0014069	postsynaptic density	21/421	321/16738	6.7087e-05	0.0079868	0.00756475	SOS1/CRIPT/SLITRK3/FYN/GRM5/NETO2/CACNG4/GRIA2/MAGI2/CACNG5/ABHD17B/DLG4/MPDZ/NCK2/IGSF11/RPL7/DCLK1/FRMPD4/GRIA1/NTRK2/KCND2	21
CC	GO:0032279	asymmetric synapse	21/421	325/16738	8.0028e-05	0.0079868	0.00756475	SOS1/CRIPT/SLITRK3/FYN/GRM5/NETO2/CACNG4/GRIA2/MAGI2/CACNG5/ABHD17B/DLG4/MPDZ/NCK2/IGSF11/RPL7/DCLK1/FRMPD4/GRIA1/NTRK2/KCND2	21
CC	GO:0099634	postsynaptic specialization membrane	10/421	101/16738	0.000227717	0.0189385	0.0179377	SLITRK3/GRM5/CACNG4/CACNG5/ABHD17B/DLG4/GRIA1/GLRA1/KPNA2/KCND2	10
CC	GO:0043197	dendritic spine	13/421	167/16738	0.000315272	0.0220715	0.0209052	CRIPT/CALB1/GRIA2/APP/ABHD17B/DLG4/FRMPD4/GRIA1/KCNJ2/LAMA2/NTRK2/KCNA4/KCND2	13
CC	GO:0044309	neuron spine	13/421	169/16738	0.000353852	0.0220715	0.0209052	CRIPT/CALB1/GRIA2/APP/ABHD17B/DLG4/FRMPD4/GRIA1/KCNJ2/LAMA2/NTRK2/KCNA4/KCND2	13
CC	GO:0098978	glutamatergic synapse	20/421	349/16738	0.000564528	0.0312999	0.029646	SCN2A/FYN/CALB1/CACNG4/CBLN2/NRG3/CACNG5/ABHD17B/IL1RAPL1/DLG4/RNF216/CDH8/FRMPD4/NPTXR/GRIA1/YWHAZ/NTNG1/KPNA2/KCND2/ATP2B3	20
CC	GO:0099240	intrinsic component of synaptic membrane	12/421	164/16738	0.000920196	0.0459178	0.0434914	SCN2A/SLITRK3/CACNG4/CDH9/CACNG5/CNTN2/ABHD17B/GRIA1/NTNG1/GLRA1/KCND2/SLC6A11	12
CC	GO:0098936	intrinsic component of postsynaptic membrane	10/421	122/16738	0.00102508	0.0465012	0.044044	SLITRK3/CACNG4/CDH9/CACNG5/CNTN2/ABHD17B/GRIA1/GLRA1/KCND2/SLC6A11	10
CC	GO:0045211	postsynaptic membrane	18/421	319/16738	0.00125052	0.0493429	0.0467355	SLITRK3/GRM5/CACNG4/LRRTM4/GRIA2/CDH9/ANK3/CACNG5/CNTN2/ABHD17B/IL1RAPL1/DLG4/MPDZ/GRIA1/GLRA1/KPNA2/KCND2/SLC6A11	18
CC	GO:0097060	synaptic membrane	22/421	428/16738	0.00128549	0.0493429	0.0467355	SCN2A/SLITRK3/GRM5/CACNG4/LRRTM4/GRIA2/CDH9/ANK3/CACNG5/KIAA1107/CNTN2/ABHD17B/IL1RAPL1/DLG4/MPDZ/CDH8/GRIA1/NTNG1/GLRA1/KPNA2/KCND2/SLC6A11	22

## Sheet: SynGO_brainSpec_3UTR_prediction
SynGO enrichment of genes associated with highly brain-specifc unannotated 3'UTR predictions
GO term ID	user interface reference code	GO domain	GO term name	GO term name - hierarchical structure	GO parent term ID	GSEA p-value	GSEA 'gene cluster' FDR corrected p-value	genes - hgnc_id	genes - hgnc_symbol	genes - your genelist input
GO:0045202		CC	synapse	synapse		1.3871e-05	7.39789e-05	HGNC:14244;HGNC:6502;HGNC:10311;HGNC:10301;HGNC:10363;HGNC:11044;HGNC:12854;HGNC:1768;HGNC:5037;HGNC:28883;HGNC:7999;HGNC:19411;HGNC:1767;HGNC:11007;HGNC:21698;HGNC:4812;HGNC:1434;HGNC:620;HGNC:23319;HGNC:4572;HGNC:4571;HGNC:10563;HGNC:25417;HGNC:30757;HGNC:10575;HGNC:1717;HGNC:6222;HGNC:816;HGNC:10588;HGNC:4326;HGNC:6482;HGNC:8032;HGNC:12855;HGNC:6238;HGNC:23501;HGNC:18957;HGNC:6395;HGNC:16626;H…	RAB18;RPSA;RPL18A;RPL11;RPL7;SLC6A11;YWHAQ;CDH9;HNRNPDL;PPA2;NRG3;LRRTM4;CDH8;SLC2A3;RNF216;HAP1;CALB1;APP;NTNG1;GRIA2;GRIA1;SCAMP1;SVOP;STXBP5L;SCG2;SEPTIN7;KCNA4;ATP2B3;SCN2A;GLRA1;LAMA2;NTRK2;YWHAZ;KCND2;SLITRK3;MAGI2;KPNA2;RAPGEF4;MPDZ;FRMPD4;FYN;CRIPT;DLG4;ABHD17B;IL1RAPL1;CACNG4;NETO2;CNTN2;GRM5;CACNG5;KCNJ2	ENSG00000099246;ENSG00000168028;ENSG00000105640;ENSG00000142676;ENSG00000147604;ENSG00000132164;ENSG00000134308;ENSG00000113100;ENSG00000152795;ENSG00000138777;ENSG00000185737;ENSG00000176204;ENSG00000150394;ENSG00000059804;ENSG00000011275;ENSG00000173805;ENSG00000104327;ENSG00000142192;ENSG00000162631;ENSG00000120251;ENSG00000155511;ENSG00000085365;ENSG00000166111;ENSG00000145087;ENSG00000171951…
GO:0097060	A1	CC	synaptic membrane	├─ synaptic membrane	GO:0045202			HGNC:1767;HGNC:11007	CDH8;SLC2A3	ENSG00000150394;ENSG00000059804
GO:0099243	A2	CC	extrinsic component of synaptic membrane	│ ├─ extrinsic component of synaptic membrane	GO:0097060
GO:0099699	A3	CC	integral component of synaptic membrane	│ └─ integral component of synaptic membrane	GO:0097060			HGNC:11007	SLC2A3	ENSG00000059804
GO:0098793	B1	CC	presynapse	├─ presynapse	GO:0045202	0.0474296	0.0689885	HGNC:21698;HGNC:4812;HGNC:1434;HGNC:620;HGNC:23319;HGNC:4572;HGNC:4571;HGNC:10563;HGNC:25417;HGNC:30757;HGNC:10575;HGNC:1717;HGNC:6222;HGNC:816;HGNC:10588;HGNC:11044;HGNC:4326;HGNC:1768;HGNC:10301;HGNC:10363	RNF216;HAP1;CALB1;APP;NTNG1;GRIA2;GRIA1;SCAMP1;SVOP;STXBP5L;SCG2;SEPTIN7;KCNA4;ATP2B3;SCN2A;SLC6A11;GLRA1;CDH9;RPL11;RPL7	ENSG00000011275;ENSG00000173805;ENSG00000104327;ENSG00000142192;ENSG00000162631;ENSG00000120251;ENSG00000155511;ENSG00000085365;ENSG00000166111;ENSG00000145087;ENSG00000171951;ENSG00000122545;ENSG00000182255;ENSG00000067842;ENSG00000136531;ENSG00000132164;ENSG00000145888;ENSG00000113100;ENSG00000142676;ENSG00000147604
GO:0099523	B2	CC	presynaptic cytosol	│ ├─ presynaptic cytosol	GO:0098793			HGNC:4812;HGNC:1434	HAP1;CALB1	ENSG00000173805;ENSG00000104327
GO:0099569	B3	CC	presynaptic cytoskeleton	│ ├─ presynaptic cytoskeleton	GO:0098793
GO:0099182	B12	CC	presynaptic intermediate filament cytoskeleton	│ │ ├─ presynaptic intermediate filament cytoskeleton	GO:0099569
GO:0099143	B13	CC	presynaptic actin cytoskeleton	│ │ └─ presynaptic actin cytoskeleton	GO:0099569
GO:0048786	B4	CC	presynaptic active zone	│ ├─ presynaptic active zone	GO:0098793	0.188165	0.20071	HGNC:620;HGNC:23319;HGNC:4572;HGNC:4571	APP;NTNG1;GRIA2;GRIA1	ENSG00000142192;ENSG00000162631;ENSG00000120251;ENSG00000155511
GO:0098831	B14	CC	presynaptic active zone cytoplasmic component	│ │ ├─ presynaptic active zone cytoplasmic component	GO:0048786
GO:0048787	B15	CC	presynaptic active zone membrane	│ │ └─ presynaptic active zone membrane	GO:0048786	0.177077	0.20071	HGNC:23319;HGNC:4572;HGNC:4571	NTNG1;GRIA2;GRIA1	ENSG00000162631;ENSG00000120251;ENSG00000155511
GO:0099029	B27	CC	anchored component of presynaptic active zone membrane	│ │ ├─ anchored component of presynaptic active zone membrane	GO:0048787			HGNC:23319	NTNG1	ENSG00000162631
GO:0098891	B28	CC	extrinsic component of presynaptic active zone membrane	│ │ ├─ extrinsic component of presynaptic active zone membrane	GO:0048787
GO:0099059	B29	CC	integral component of presynaptic active zone membrane	│ │ └─ integral component of presynaptic active zone membrane	GO:0048787			HGNC:4572;HGNC:4571	GRIA2;GRIA1	ENSG00000120251;ENSG00000155511
GO:0098833	B5	CC	presynaptic endocytic zone	│ ├─ presynaptic endocytic zone	GO:0098793
GO:0098835	B16	CC	presynaptic endocytic zone membrane	│ │ └─ presynaptic endocytic zone membrane	GO:0098833
GO:0098894	B30	CC	extrinsic component of presynaptic endocytic zone membrane	│ │ └─ extrinsic component of presynaptic endocytic zone membrane	GO:0098835
GO:0098830	B6	CC	presynaptic endosome	│ ├─ presynaptic endosome	GO:0098793
GO:0098954	B17	CC	presynaptic endosome membrane	│ │ └─ presynaptic endosome membrane	GO:0098830
GO:0099067	B31	CC	integral component of presynaptic endosome membrane	│ │ └─ integral component of presynaptic endosome membrane	GO:0098954
GO:0008021	B7	CC	synaptic vesicle	│ ├─ synaptic vesicle	GO:0098793			HGNC:10563;HGNC:25417	SCAMP1;SVOP	ENSG00000085365;ENSG00000166111
GO:0034592	B18	CC	synaptic vesicle lumen	│ │ ├─ synaptic vesicle lumen	GO:0008021
GO:0030672	B19	CC	synaptic vesicle membrane	│ │ └─ synaptic vesicle membrane	GO:0008021			HGNC:10563;HGNC:25417	SCAMP1;SVOP	ENSG00000085365;ENSG00000166111
GO:0098993	B32	CC	anchored component of synaptic vesicle membrane	│ │ ├─ anchored component of synaptic vesicle membrane	GO:0030672
GO:0098850	B33	CC	extrinsic component of synaptic vesicle membrane	│ │ ├─ extrinsic component of synaptic vesicle membrane	GO:0030672
GO:0030285	B34	CC	integral component of synaptic vesicle membrane	│ │ └─ integral component of synaptic vesicle membrane	GO:0030672			HGNC:10563;HGNC:25417	SCAMP1;SVOP	ENSG00000085365;ENSG00000166111
GO:0098992	B8	CC	neuronal dense core vesicle	│ ├─ neuronal dense core vesicle	GO:0098793	0.0519858	0.0693144	HGNC:30757;HGNC:10575;HGNC:620	STXBP5L;SCG2;APP	ENSG00000145087;ENSG00000171951;ENSG00000142192
GO:0099013	B20	CC	neuronal dense core vesicle lumen	│ │ ├─ neuronal dense core vesicle lumen	GO:0098992
GO:0099012	B21	CC	neuronal dense core vesicle membrane	│ │ └─ neuronal dense core vesicle membrane	GO:0098992
GO:0098674	B35	CC	extrinsic component of neuronal dense core vesicle membrane	│ │ ├─ extrinsic component of neuronal dense core vesicle membrane	GO:0099012
GO:0099066	B36	CC	integral component of neuronal dense core vesicle membrane	│ │ └─ integral component of neuronal dense core vesicle membrane	GO:0099012
GO:0042734	B9	CC	presynaptic membrane	│ ├─ presynaptic membrane	GO:0098793	0.00879982	0.0156441	HGNC:1717;HGNC:6222;HGNC:816;HGNC:10588;HGNC:11044;HGNC:4326;HGNC:4571;HGNC:4572;HGNC:1768	SEPTIN7;KCNA4;ATP2B3;SCN2A;SLC6A11;GLRA1;GRIA1;GRIA2;CDH9	ENSG00000122545;ENSG00000182255;ENSG00000067842;ENSG00000136531;ENSG00000132164;ENSG00000145888;ENSG00000155511;ENSG00000120251;ENSG00000113100
GO:0099026	B22	CC	anchored component of presynaptic membrane	│ │ ├─ anchored component of presynaptic membrane	GO:0042734
GO:0098888	B23	CC	extrinsic component of presynaptic membrane	│ │ ├─ extrinsic component of presynaptic membrane	GO:0042734
GO:0099056	B24	CC	integral component of presynaptic membrane	│ │ └─ integral component of presynaptic membrane	GO:0042734	0.0110717	0.0177147	HGNC:6222;HGNC:816;HGNC:10588;HGNC:11044;HGNC:4326;HGNC:4571;HGNC:4572;HGNC:1768	KCNA4;ATP2B3;SCN2A;SLC6A11;GLRA1;GRIA1;GRIA2;CDH9	ENSG00000182255;ENSG00000067842;ENSG00000136531;ENSG00000132164;ENSG00000145888;ENSG00000155511;ENSG00000120251;ENSG00000113100
SYNGO:presyn_ribosome	B10	CC	presynaptic ribosome	│ ├─ presynaptic ribosome	GO:0098793			HGNC:10301;HGNC:10363	RPL11;RPL7	ENSG00000142676;ENSG00000147604
SYNGO:presyn_er	B11	CC	presynaptic ER	│ └─ presynaptic ER	GO:0098793
SYNGO:presyn_er_membrane	B25	CC	presynaptic ER membrane	│ ├─ presynaptic ER membrane	SYNGO:presyn_er
SYNGO:presyn_er_membrane_integral	B37	CC	integral component of presynaptic ER membrane	│ │ └─ integral component of presynaptic ER membrane	SYNGO:presyn_er_membrane
SYNGO:presyn_ser	B26	CC	presynaptic SER	│ └─ presynaptic SER	SYNGO:presyn_er
SYNGO:presyn_ser_membrane	B38	CC	presynaptic SER membrane	│ └─ presynaptic SER membrane	SYNGO:presyn_ser
SYNGO:presyn_ser_membrane_integral	B39	CC	integral component of presynaptic SER membrane	│ └─ integral component of presynaptic SER membrane	SYNGO:presyn_ser_membrane
GO:0043083	C1	CC	synaptic cleft	├─ synaptic cleft	GO:0045202			HGNC:6482	LAMA2	ENSG00000196569
GO:0098965	C2	CC	extracellular matrix of synaptic cleft	│ └─ extracellular matrix of synaptic cleft	GO:0043083
GO:0098794	D1	CC	postsynapse	├─ postsynapse	GO:0045202	1.11079e-05	7.39789e-05	HGNC:1434;HGNC:8032;HGNC:4812;HGNC:1717;HGNC:12855;HGNC:4326;HGNC:6238;HGNC:23501;HGNC:18957;HGNC:6395;HGNC:10311;HGNC:10363;HGNC:16626;HGNC:7208;HGNC:29007;HGNC:4037;HGNC:14312;HGNC:2903;HGNC:24278;HGNC:19411;HGNC:5996;HGNC:4571;HGNC:4572;HGNC:1408;HGNC:14644;HGNC:21698;HGNC:2172;HGNC:6222;HGNC:4597;HGNC:11044;HGNC:1768;HGNC:1409;HGNC:6263;HGNC:10301;HGNC:6502	CALB1;NTRK2;HAP1;SEPTIN7;YWHAZ;GLRA1;KCND2;SLITRK3;MAGI2;KPNA2;RPL18A;RPL7;RAPGEF4;MPDZ;FRMPD4;FYN;CRIPT;DLG4;ABHD17B;LRRTM4;IL1RAPL1;GRIA1;GRIA2;CACNG4;NETO2;RNF216;CNTN2;KCNA4;GRM5;SLC6A11;CDH9;CACNG5;KCNJ2;RPL11;RPSA	ENSG00000104327;ENSG00000148053;ENSG00000173805;ENSG00000122545;ENSG00000164924;ENSG00000145888;ENSG00000184408;ENSG00000121871;ENSG00000187391;ENSG00000182481;ENSG00000105640;ENSG00000147604;ENSG00000091428;ENSG00000107186;ENSG00000169933;ENSG00000010810;ENSG00000119878;ENSG00000132535;ENSG00000107362;ENSG00000176204;ENSG00000169306;ENSG00000155511;ENSG00000120251;ENSG00000075461;ENSG00000171208…
GO:0099524	D2	CC	postsynaptic cytosol	│ ├─ postsynaptic cytosol	GO:0098794			HGNC:4812;HGNC:1434	HAP1;CALB1	ENSG00000173805;ENSG00000104327
GO:0099571	D3	CC	postsynaptic cytoskeleton	│ ├─ postsynaptic cytoskeleton	GO:0098794			HGNC:1717	SEPTIN7	ENSG00000122545
GO:0099160	D12	CC	postsynaptic intermediate filament cytoskeleton	│ │ ├─ postsynaptic intermediate filament cytoskeleton	GO:0099571
GO:0098871	D13	CC	postsynaptic actin cytoskeleton	│ │ ├─ postsynaptic actin cytoskeleton	GO:0099571
GO:0150050	D14	CC	postsynaptic septin cytoskeleton	│ │ ├─ postsynaptic septin cytoskeleton	GO:0099571			HGNC:1717	SEPTIN7	ENSG00000122545
GO:0099189	D15	CC	postsynaptic spectrin-associated cytoskeleton	│ │ └─ postsynaptic spectrin-associated cytoskeleton	GO:0099571
GO:0097444	D4	CC	spine apparatus	│ ├─ spine apparatus	GO:0098794
GO:0098897	D16	CC	spine apparatus membrane	│ │ └─ spine apparatus membrane	GO:0097444
GO:0099065	D30	CC	integral component of spine apparatus membrane	│ │ └─ integral component of spine apparatus membrane	GO:0098897
GO:0150051	D5	CC	postsynaptic Golgi apparatus	│ ├─ postsynaptic Golgi apparatus	GO:0098794
GO:0099572	D6	CC	postsynaptic specialization	│ ├─ postsynaptic specialization	GO:0098794	6.34398e-05	0.000253759	HGNC:12855;HGNC:4326;HGNC:6238;HGNC:23501;HGNC:18957;HGNC:6395;HGNC:10311;HGNC:10363;HGNC:16626;HGNC:7208;HGNC:29007;HGNC:4037;HGNC:14312;HGNC:2903;HGNC:24278;HGNC:19411;HGNC:5996;HGNC:4571;HGNC:4572;HGNC:1408;HGNC:14644	YWHAZ;GLRA1;KCND2;SLITRK3;MAGI2;KPNA2;RPL18A;RPL7;RAPGEF4;MPDZ;FRMPD4;FYN;CRIPT;DLG4;ABHD17B;LRRTM4;IL1RAPL1;GRIA1;GRIA2;CACNG4;NETO2	ENSG00000164924;ENSG00000145888;ENSG00000184408;ENSG00000121871;ENSG00000187391;ENSG00000182481;ENSG00000105640;ENSG00000147604;ENSG00000091428;ENSG00000107186;ENSG00000169933;ENSG00000010810;ENSG00000119878;ENSG00000132535;ENSG00000107362;ENSG00000176204;ENSG00000169306;ENSG00000155511;ENSG00000120251;ENSG00000075461;ENSG00000171208
GO:0099091	D17	CC	postsynaptic specialization, intracellular component	│ │ ├─ postsynaptic specialization, intracellular component	GO:0099572
GO:0099634	D18	CC	postsynaptic specialization membrane	│ │ ├─ postsynaptic specialization membrane	GO:0099572	0.109718		HGNC:4326;HGNC:6238;HGNC:23501	GLRA1;KCND2;SLITRK3	ENSG00000145888;ENSG00000184408;ENSG00000121871
GO:0098892	D31	CC	extrinsic component of postsynaptic specialization membrane	│ │ │ ├─ extrinsic component of postsynaptic specialization membrane	GO:0099634
GO:0099060	D32	CC	integral component of postsynaptic specialization membrane	│ │ │ └─ integral component of postsynaptic specialization membrane	GO:0099634	0.089991	0.110758	HGNC:4326;HGNC:6238;HGNC:23501	GLRA1;KCND2;SLITRK3	ENSG00000145888;ENSG00000184408;ENSG00000121871
GO:0014069	D19	CC	postsynaptic density	│ │ ├─ postsynaptic density	GO:0099572	0.00010356	0.000331391	HGNC:18957;HGNC:6395;HGNC:10311;HGNC:10363;HGNC:16626;HGNC:7208;HGNC:29007;HGNC:4037;HGNC:14312;HGNC:2903;HGNC:24278;HGNC:19411;HGNC:5996;HGNC:4571;HGNC:4572;HGNC:1408;HGNC:23501;HGNC:14644	MAGI2;KPNA2;RPL18A;RPL7;RAPGEF4;MPDZ;FRMPD4;FYN;CRIPT;DLG4;ABHD17B;LRRTM4;IL1RAPL1;GRIA1;GRIA2;CACNG4;SLITRK3;NETO2	ENSG00000187391;ENSG00000182481;ENSG00000105640;ENSG00000147604;ENSG00000091428;ENSG00000107186;ENSG00000169933;ENSG00000010810;ENSG00000119878;ENSG00000132535;ENSG00000107362;ENSG00000176204;ENSG00000169306;ENSG00000155511;ENSG00000120251;ENSG00000075461;ENSG00000121871;ENSG00000171208
GO:0099092	D33	CC	postsynaptic density, intracellular component	│ │ │ ├─ postsynaptic density, intracellular component	GO:0014069			HGNC:4037;HGNC:14312	FYN;CRIPT	ENSG00000010810;ENSG00000119878
GO:0098839	D34	CC	postsynaptic density membrane	│ │ │ └─ postsynaptic density membrane	GO:0014069	0.00140562	0.00321284	HGNC:2903;HGNC:24278;HGNC:19411;HGNC:5996;HGNC:4571;HGNC:4572;HGNC:1408;HGNC:23501;HGNC:14644	DLG4;ABHD17B;LRRTM4;IL1RAPL1;GRIA1;GRIA2;CACNG4;SLITRK3;NETO2	ENSG00000132535;ENSG00000107362;ENSG00000176204;ENSG00000169306;ENSG00000155511;ENSG00000120251;ENSG00000075461;ENSG00000121871;ENSG00000171208
GO:0099031	D40	CC	anchored component of postsynaptic density membrane	│ │ │ ├─ anchored component of postsynaptic density membrane	GO:0098839			HGNC:2903;HGNC:24278	DLG4;ABHD17B	ENSG00000132535;ENSG00000107362
GO:0099147	D41	CC	extrinsic component of postsynaptic density membrane	│ │ │ ├─ extrinsic component of postsynaptic density membrane	GO:0098839
GO:0099061	D42	CC	integral component of postsynaptic density membrane	│ │ │ └─ integral component of postsynaptic density membrane	GO:0098839	0.00579739	0.0115948	HGNC:19411;HGNC:5996;HGNC:4571;HGNC:4572;HGNC:1408;HGNC:23501;HGNC:14644	LRRTM4;IL1RAPL1;GRIA1;GRIA2;CACNG4;SLITRK3;NETO2	ENSG00000176204;ENSG00000169306;ENSG00000155511;ENSG00000120251;ENSG00000075461;ENSG00000121871;ENSG00000171208
GO:0099629	D20	CC	postsynaptic specialization of symmetric synapse	│ │ └─ postsynaptic specialization of symmetric synapse	GO:0099572
GO:0098843	D7	CC	postsynaptic endocytic zone	│ ├─ postsynaptic endocytic zone	GO:0098794			HGNC:21698	RNF216	ENSG00000011275
GO:0098844	D21	CC	postsynaptic endocytic zone membrane	│ │ └─ postsynaptic endocytic zone membrane	GO:0098843
GO:0098845	D8	CC	postsynaptic endosome	│ ├─ postsynaptic endosome	GO:0098794			HGNC:24278	ABHD17B	ENSG00000107362
GO:0098895	D22	CC	postsynaptic endosome membrane	│ │ ├─ postsynaptic endosome membrane	GO:0098845
GO:0098999	D35	CC	extrinsic component of postsynaptic endosome membrane	│ │ │ └─ extrinsic component of postsynaptic endosome membrane	GO:0098895
GO:0098842	D23	CC	postsynaptic early endosome	│ │ ├─ postsynaptic early endosome	GO:0098845
GO:0098896	D36	CC	postsynaptic early endosome membrane	│ │ │ └─ postsynaptic early endosome membrane	GO:0098842
GO:0098998	D43	CC	extrinsic component of postsynaptic early endosome membrane	│ │ │ └─ extrinsic component of postsynaptic early endosome membrane	GO:0098896
GO:0098837	D24	CC	postsynaptic recycling endosome	│ │ └─ postsynaptic recycling endosome	GO:0098845			HGNC:24278	ABHD17B	ENSG00000107362
GO:0098944	D37	CC	postsynaptic recycling endosome membrane	│ │ └─ postsynaptic recycling endosome membrane	GO:0098837			HGNC:24278	ABHD17B	ENSG00000107362
GO:0099033	D44	CC	anchored component of postsynaptic recycling endosome membrane	│ │ └─ anchored component of postsynaptic recycling endosome membrane	GO:0098944			HGNC:24278	ABHD17B	ENSG00000107362
GO:0045211	D9	CC	postsynaptic membrane	│ ├─ postsynaptic membrane	GO:0098794	1.26872e-05	7.39789e-05	HGNC:8032;HGNC:2172;HGNC:18957;HGNC:6222;HGNC:4597;HGNC:11044;HGNC:4571;HGNC:4572;HGNC:1768;HGNC:1409;HGNC:6238;HGNC:23501;HGNC:6263	NTRK2;CNTN2;MAGI2;KCNA4;GRM5;SLC6A11;GRIA1;GRIA2;CDH9;CACNG5;KCND2;SLITRK3;KCNJ2	ENSG00000148053;ENSG00000184144;ENSG00000187391;ENSG00000182255;ENSG00000168959;ENSG00000132164;ENSG00000155511;ENSG00000120251;ENSG00000113100;ENSG00000075429;ENSG00000184408;ENSG00000121871;ENSG00000123700
GO:0099025	D25	CC	anchored component of postsynaptic membrane	│ │ ├─ anchored component of postsynaptic membrane	GO:0045211			HGNC:2172	CNTN2	ENSG00000184144
GO:0098890	D26	CC	extrinsic component of postsynaptic membrane	│ │ ├─ extrinsic component of postsynaptic membrane	GO:0045211			HGNC:18957	MAGI2	ENSG00000187391
GO:0099055	D27	CC	integral component of postsynaptic membrane	│ │ └─ integral component of postsynaptic membrane	GO:0045211	0.000268755	0.000716681	HGNC:6222;HGNC:4597;HGNC:11044;HGNC:4571;HGNC:4572;HGNC:1768;HGNC:1409;HGNC:6238;HGNC:23501;HGNC:6263	KCNA4;GRM5;SLC6A11;GRIA1;GRIA2;CDH9;CACNG5;KCND2;SLITRK3;KCNJ2	ENSG00000182255;ENSG00000168959;ENSG00000132164;ENSG00000155511;ENSG00000120251;ENSG00000113100;ENSG00000075429;ENSG00000184408;ENSG00000121871;ENSG00000123700
SYNGO:postsyn_ribosome	D10	CC	postsynaptic ribosome	│ ├─ postsynaptic ribosome	GO:0098794	0.25925	0.25925	HGNC:10301;HGNC:10363;HGNC:6502	RPL11;RPL7;RPSA	ENSG00000142676;ENSG00000147604;ENSG00000168028
SYNGO:postsyn_er	D11	CC	postsynaptic ER	│ └─ postsynaptic ER	GO:0098794
SYNGO:postsyn_er_membrane	D28	CC	postsynaptic ER membrane	│ ├─ postsynaptic ER membrane	SYNGO:postsyn_er
SYNGO:postsyn_er_membrane_integral	D38	CC	integral component of postsynaptic ER membrane	│ │ └─ integral component of postsynaptic ER membrane	SYNGO:postsyn_er_membrane
SYNGO:postsyn_ser	D29	CC	postsynaptic SER	│ └─ postsynaptic SER	SYNGO:postsyn_er
SYNGO:postsyn_ser_membrane	D39	CC	postsynaptic SER membrane	│ └─ postsynaptic SER membrane	SYNGO:postsyn_ser
SYNGO:postsyn_ser_membrane_integral	D45	CC	integral component of postsynaptic SER membrane	│ └─ integral component of postsynaptic SER membrane	SYNGO:postsyn_ser_membrane
GO:0099544	E1	CC	extrasynaptic space	└─ extrasynaptic space	GO:0045202
GO:0098966	E2	CC	perisynaptic extracellular matrix	└─ perisynaptic extracellular matrix	GO:0099544
SYNGO:synprocess		BP	process in the synapse	process in the synapse		0.00022109	0.00239525	HGNC:816;HGNC:1434;HGNC:4326;HGNC:4571;HGNC:4572;HGNC:6222;HGNC:10588;HGNC:16626;HGNC:30757;HGNC:11044;HGNC:6238;HGNC:7954;HGNC:1409;HGNC:1408;HGNC:14644;HGNC:2903;HGNC:18957;HGNC:4812;HGNC:21698;HGNC:6395;HGNC:5996;HGNC:8032;HGNC:4037;HGNC:4597;HGNC:23319;HGNC:7999;HGNC:1544;HGNC:1717;HGNC:24278;HGNC:1767;HGNC:1768;HGNC:23501;HGNC:19835;HGNC:12855;HGNC:19411;HGNC:620;HGNC:14312;HGNC:29007;HGNC:1…	ATP2B3;CALB1;GLRA1;GRIA1;GRIA2;KCNA4;SCN2A;RAPGEF4;STXBP5L;SLC6A11;KCND2;NPTXR;CACNG5;CACNG4;NETO2;DLG4;MAGI2;HAP1;RNF216;KPNA2;IL1RAPL1;NTRK2;FYN;GRM5;NTNG1;NRG3;CBLN2;SEPTIN7;ABHD17B;CDH8;CDH9;SLITRK3;MDGA2;YWHAZ;LRRTM4;APP;CRIPT;FRMPD4;RPL11;RPL7	ENSG00000067842;ENSG00000104327;ENSG00000145888;ENSG00000155511;ENSG00000120251;ENSG00000182255;ENSG00000136531;ENSG00000091428;ENSG00000145087;ENSG00000132164;ENSG00000184408;ENSG00000221890;ENSG00000075429;ENSG00000075461;ENSG00000171208;ENSG00000132535;ENSG00000187391;ENSG00000173805;ENSG00000011275;ENSG00000182481;ENSG00000169306;ENSG00000148053;ENSG00000010810;ENSG00000168959;ENSG00000162631…
SYNGO:presynprocess	F1	BP	process in the presynapse	├─ process in the presynapse	SYNGO:synprocess	0.140655	0.162863	HGNC:816;HGNC:1434;HGNC:4326;HGNC:4571;HGNC:4572;HGNC:6222;HGNC:10588;HGNC:16626;HGNC:30757;HGNC:11044	ATP2B3;CALB1;GLRA1;GRIA1;GRIA2;KCNA4;SCN2A;RAPGEF4;STXBP5L;SLC6A11	ENSG00000067842;ENSG00000104327;ENSG00000145888;ENSG00000155511;ENSG00000120251;ENSG00000182255;ENSG00000136531;ENSG00000091428;ENSG00000145087;ENSG00000132164
GO:0099509	F2	BP	regulation of presynaptic cytosolic calcium levels	│ ├─ regulation of presynaptic cytosolic calcium levels	SYNGO:presynprocess			HGNC:816;HGNC:1434	ATP2B3;CALB1	ENSG00000067842;ENSG00000104327
GO:1905056	F11	BP	ATPase-coupled calcium ion transmembrane transporter activity involved in regulation of presynaptic cytosolic calcium levels	│ │ ├─ ATPase-coupled calcium ion transmembrane transporter activity involved in regulation of presynaptic cytosolic calcium levels	GO:0099509			HGNC:816	ATP2B3	ENSG00000067842
GO:0099534	F12	BP	calcium ion binding involved in regulation of presynaptic cytosolic calcium levels	│ │ ├─ calcium ion binding involved in regulation of presynaptic cytosolic calcium levels	GO:0099509			HGNC:1434	CALB1	ENSG00000104327
GO:0099626	F13	BP	voltage-gated calcium channel activity involved in regulation of presynaptic cytosolic calcium levels	│ │ └─ voltage-gated calcium channel activity involved in regulation of presynaptic cytosolic calcium levels	GO:0099509
GO:0099505	F3	BP	regulation of presynaptic membrane potential	│ ├─ regulation of presynaptic membrane potential	SYNGO:presynprocess	0.0064357	0.0141585	HGNC:4326;HGNC:4571;HGNC:4572;HGNC:6222;HGNC:10588	GLRA1;GRIA1;GRIA2;KCNA4;SCN2A	ENSG00000145888;ENSG00000155511;ENSG00000120251;ENSG00000182255;ENSG00000136531
GO:0099507	F14	BP	ligand-gated ion channel activity involved in regulation of presynaptic membrane potential	│ │ ├─ ligand-gated ion channel activity involved in regulation of presynaptic membrane potential	GO:0099505	0.0267356	0.0452449	HGNC:4326;HGNC:4571;HGNC:4572	GLRA1;GRIA1;GRIA2	ENSG00000145888;ENSG00000155511;ENSG00000120251
GO:0099508	F15	BP	voltage-gated ion channel activity involved in regulation of presynaptic membrane potential	│ │ ├─ voltage-gated ion channel activity involved in regulation of presynaptic membrane potential	GO:0099505			HGNC:6222;HGNC:10588	KCNA4;SCN2A	ENSG00000182255;ENSG00000136531
GO:0150047	F16	BP	G protein-coupled neurotransmitter receptor activity involved in regulation of presynaptic membrane potential	│ │ ├─ G protein-coupled neurotransmitter receptor activity involved in regulation of presynaptic membrane potential	GO:0099505
GO:0140232	F17	BP	intracellular cAMP-activated cation channel activity involved in regulation of presynaptic membrane potential	│ │ └─ intracellular cAMP-activated cation channel activity involved in regulation of presynaptic membrane potential	GO:0099505
GO:0140238	F4	BP	presynaptic endocytosis	│ ├─ presynaptic endocytosis	SYNGO:presynprocess
GO:0099504	F5	BP	synaptic vesicle cycle	│ ├─ synaptic vesicle cycle	SYNGO:presynprocess			HGNC:16626;HGNC:30757	RAPGEF4;STXBP5L	ENSG00000091428;ENSG00000145087
GO:0098693	F18	BP	regulation of synaptic vesicle cycle	│ │ ├─ regulation of synaptic vesicle cycle	GO:0099504			HGNC:16626	RAPGEF4	ENSG00000091428
GO:0097091	F19	BP	synaptic vesicle clustering	│ │ ├─ synaptic vesicle clustering	GO:0099504
GO:0099532	F20	BP	synaptic vesicle endosomal processing	│ │ ├─ synaptic vesicle endosomal processing	GO:0099504
GO:0016182	F29	BP	synaptic vesicle budding from endosome	│ │ │ ├─ synaptic vesicle budding from endosome	GO:0099532
GO:0016189	F30	BP	synaptic vesicle to endosome fusion	│ │ │ └─ synaptic vesicle to endosome fusion	GO:0099532
GO:0016079	F21	BP	synaptic vesicle exocytosis	│ │ ├─ synaptic vesicle exocytosis	GO:0099504			HGNC:30757	STXBP5L	ENSG00000145087
GO:0099502	F31	BP	calcium-dependent activation of synaptic vesicle fusion	│ │ │ ├─ calcium-dependent activation of synaptic vesicle fusion	GO:0016079
GO:0150037	F41	BP	regulation of calcium-dependent activation of synaptic vesicle fusion	│ │ │ │ └─ regulation of calcium-dependent activation of synaptic vesicle fusion	GO:0099502
GO:2000300	F32	BP	regulation of synaptic vesicle exocytosis	│ │ │ ├─ regulation of synaptic vesicle exocytosis	GO:0016079			HGNC:30757	STXBP5L	ENSG00000145087
GO:0016081	F33	BP	synaptic vesicle docking	│ │ │ ├─ synaptic vesicle docking	GO:0016079
GO:0099148	F42	BP	regulation of synaptic vesicle docking	│ │ │ │ └─ regulation of synaptic vesicle docking	GO:0016081
GO:0031629	F34	BP	synaptic vesicle fusion to presynaptic active zone membrane	│ │ │ ├─ synaptic vesicle fusion to presynaptic active zone membrane	GO:0016079
GO:0031630	F43	BP	regulation of synaptic vesicle fusion to presynaptic active zone membrane	│ │ │ │ └─ regulation of synaptic vesicle fusion to presynaptic active zone membrane	GO:0031629
GO:0016082	F35	BP	synaptic vesicle priming	│ │ │ └─ synaptic vesicle priming	GO:0016079
GO:0010807	F44	BP	regulation of synaptic vesicle priming	│ │ │ └─ regulation of synaptic vesicle priming	GO:0016082
GO:0098700	F22	BP	synaptic vesicle neurotransmitter loading	│ │ ├─ synaptic vesicle neurotransmitter loading	GO:0099504
GO:0099162	F36	BP	regulation of synaptic vesicle neurotransmitter loading	│ │ │ └─ regulation of synaptic vesicle neurotransmitter loading	GO:0098700
GO:0099180	F23	BP	zinc ion import into synaptic vesicle	│ │ ├─ zinc ion import into synaptic vesicle	GO:0099504
GO:0097401	F24	BP	synaptic vesicle proton loading	│ │ ├─ synaptic vesicle proton loading	GO:0099504
GO:1901546	F37	BP	regulation of proton loading	│ │ │ └─ regulation of proton loading	GO:0097401
GO:0048488	F25	BP	synaptic vesicle endocytosis	│ │ └─ synaptic vesicle endocytosis	GO:0099504
GO:1900242	F38	BP	regulation of synaptic vesicle endocytosis	│ │ ├─ regulation of synaptic vesicle endocytosis	GO:0048488
GO:0016185	F39	BP	synaptic vesicle budding from presynaptic endocytic zone membrane	│ │ ├─ synaptic vesicle budding from presynaptic endocytic zone membrane	GO:0048488
GO:0098694	F45	BP	regulation of synaptic vesicle budding from presynaptic endocytic zone membrane	│ │ │ └─ regulation of synaptic vesicle budding from presynaptic endocytic zone membrane	GO:0016185
GO:0016191	F40	BP	synaptic vesicle uncoating	│ │ └─ synaptic vesicle uncoating	GO:0048488
GO:0099525	F6	BP	presynaptic dense core vesicle exocytosis	│ ├─ presynaptic dense core vesicle exocytosis	SYNGO:presynprocess
GO:0099161	F26	BP	regulation of presynaptic dense core vesicle exocytosis	│ │ └─ regulation of presynaptic dense core vesicle exocytosis	GO:0099525
GO:0001504	F7	BP	neurotransmitter uptake	│ ├─ neurotransmitter uptake	SYNGO:presynprocess			HGNC:11044	SLC6A11	ENSG00000132164
GO:0098810	F8	BP	neurotransmitter reuptake	│ ├─ neurotransmitter reuptake	SYNGO:presynprocess
GO:0051580	F27	BP	regulation of neurotransmitter uptake	│ │ └─ regulation of neurotransmitter uptake	GO:0098810
SYNGO:presyn_chaperoneProteinFolding	F9	BP	presynaptic chaperone-mediated protein folding	│ ├─ presynaptic chaperone-mediated protein folding	SYNGO:presynprocess
GO:0098928	F10	BP	presynaptic signaling pathway	│ └─ presynaptic signaling pathway	SYNGO:presynprocess
GO:0099526	F28	BP	presynapse to nucleus signaling pathway	│ └─ presynapse to nucleus signaling pathway	GO:0098928
SYNGO:postsynprocess	G1	BP	process in the postsynapse	├─ process in the postsynapse	SYNGO:synprocess	0.000575736	0.00316655	HGNC:1434;HGNC:4326;HGNC:4571;HGNC:4572;HGNC:6238;HGNC:7954;HGNC:1409;HGNC:1408;HGNC:14644;HGNC:2903;HGNC:18957;HGNC:16626;HGNC:4812;HGNC:21698;HGNC:6395	CALB1;GLRA1;GRIA1;GRIA2;KCND2;NPTXR;CACNG5;CACNG4;NETO2;DLG4;MAGI2;RAPGEF4;HAP1;RNF216;KPNA2	ENSG00000104327;ENSG00000145888;ENSG00000155511;ENSG00000120251;ENSG00000184408;ENSG00000221890;ENSG00000075429;ENSG00000075461;ENSG00000171208;ENSG00000132535;ENSG00000187391;ENSG00000091428;ENSG00000173805;ENSG00000011275;ENSG00000182481
GO:0099566	G2	BP	regulation of postsynaptic cytosolic calcium levels	│ ├─ regulation of postsynaptic cytosolic calcium levels	SYNGO:postsynprocess			HGNC:1434	CALB1	ENSG00000104327
GO:1905059	G8	BP	ATPase-coupled calcium ion transmembrane transporter activity involved in regulation of postsynaptic cytosolic calcium levels	│ │ ├─ ATPase-coupled calcium ion transmembrane transporter activity involved in regulation of postsynaptic cytosolic calcium levels	GO:0099566
GO:0099567	G9	BP	calcium ion binding involved in regulation of postsynaptic cytosolic calcium levels	│ │ ├─ calcium ion binding involved in regulation of postsynaptic cytosolic calcium levels	GO:0099566			HGNC:1434	CALB1	ENSG00000104327
GO:1905060	G10	BP	calcium:cation antiporter activity involved in regulation of postsynaptic cytosolic calcium ion levels	│ │ ├─ calcium:cation antiporter activity involved in regulation of postsynaptic cytosolic calcium ion levels	GO:0099566
GO:0098695	G11	BP	inositol 1,4,5-trisphosphate receptor activity involved in regulation of postsynaptic cytosolic calcium levels	│ │ ├─ inositol 1,4,5-trisphosphate receptor activity involved in regulation of postsynaptic cytosolic calcium levels	GO:0099566
GO:0099583	G12	BP	neurotransmitter receptor activity involved in regulation of postsynaptic cytosolic calcium levels	│ │ └─ neurotransmitter receptor activity involved in regulation of postsynaptic cytosolic calcium levels	GO:0099566
GO:0098872	G22	BP	G-protein coupled neurotransmitter receptor activity involved in regulation of postsynaptic cytosolic calcium levels	│ │ └─ G-protein coupled neurotransmitter receptor activity involved in regulation of postsynaptic cytosolic calcium levels	GO:0099583
GO:0060078	G3	BP	regulation of postsynaptic membrane potential	│ ├─ regulation of postsynaptic membrane potential	SYNGO:postsynprocess	0.0542767	0.0796058	HGNC:4326;HGNC:4571;HGNC:4572;HGNC:6238	GLRA1;GRIA1;GRIA2;KCND2	ENSG00000145888;ENSG00000155511;ENSG00000120251;ENSG00000184408
GO:0140233	G13	BP	intracellular cAMP-activated cation channel activity involved in regulation of postsynaptic membrane potential	│ │ ├─ intracellular cAMP-activated cation channel activity involved in regulation of postsynaptic membrane potential	GO:0060078
GO:0099579	G23	BP	G protein-coupled neurotransmitter receptor activity involved in regulation of postsynaptic membrane potential	│ │ │ └─ G protein-coupled neurotransmitter receptor activity involved in regulation of postsynaptic membrane potential	GO:0140233
GO:1904315	G14	BP	transmitter-gated ion channel activity involved in regulation of postsynaptic membrane potential	│ │ ├─ transmitter-gated ion channel activity involved in regulation of postsynaptic membrane potential	GO:0060078	0.0947729	0.122647	HGNC:4326;HGNC:4571;HGNC:4572	GLRA1;GRIA1;GRIA2	ENSG00000145888;ENSG00000155511;ENSG00000120251
GO:1905030	G15	BP	voltage-gated ion channel activity involved in regulation of postsynaptic membrane potential	│ │ └─ voltage-gated ion channel activity involved in regulation of postsynaptic membrane potential	GO:0060078			HGNC:6238	KCND2	ENSG00000184408
GO:0098962	G4	BP	regulation of postsynaptic neurotransmitter receptor activity	│ ├─ regulation of postsynaptic neurotransmitter receptor activity	SYNGO:postsynprocess	0.00174736	0.00640697	HGNC:7954;HGNC:1409;HGNC:1408;HGNC:14644	NPTXR;CACNG5;CACNG4;NETO2	ENSG00000221890;ENSG00000075429;ENSG00000075461;ENSG00000171208
GO:0099072	G5	BP	regulation of postsynaptic membrane neurotransmitter receptor levels	│ ├─ regulation of postsynaptic membrane neurotransmitter receptor levels	SYNGO:postsynprocess	0.0360722	0.0566848	HGNC:7954;HGNC:2903;HGNC:14644;HGNC:18957;HGNC:16626;HGNC:4812;HGNC:21698	NPTXR;DLG4;NETO2;MAGI2;RAPGEF4;HAP1;RNF216	ENSG00000221890;ENSG00000132535;ENSG00000171208;ENSG00000187391;ENSG00000091428;ENSG00000173805;ENSG00000011275
GO:0099645	G16	BP	neurotransmitter receptor localization to postsynaptic specialization membrane	│ │ ├─ neurotransmitter receptor localization to postsynaptic specialization membrane	GO:0099072	0.0064357	0.0141585	HGNC:7954;HGNC:2903;HGNC:14644;HGNC:18957;HGNC:16626	NPTXR;DLG4;NETO2;MAGI2;RAPGEF4	ENSG00000221890;ENSG00000132535;ENSG00000171208;ENSG00000187391;ENSG00000091428
GO:0098696	G24	BP	regulation of neurotransmitter receptor localization to postsynaptic specialization membrane	│ │ │ └─ regulation of neurotransmitter receptor localization to postsynaptic specialization membrane	GO:0099645	0.0217793	0.0435586	HGNC:18957;HGNC:16626;HGNC:14644	MAGI2;RAPGEF4;NETO2	ENSG00000187391;ENSG00000091428;ENSG00000171208
GO:0098967	G17	BP	exocytic insertion of neurotransmitter receptor to postsynaptic membrane	│ │ ├─ exocytic insertion of neurotransmitter receptor to postsynaptic membrane	GO:0099072
GO:0099145	G25	BP	regulation of exocytic insertion of neurotransmitter receptor to postsynaptic membrane	│ │ │ └─ regulation of exocytic insertion of neurotransmitter receptor to postsynaptic membrane	GO:0098967
GO:0098970	G18	BP	postsynaptic neurotransmitter receptor diffusion trapping	│ │ ├─ postsynaptic neurotransmitter receptor diffusion trapping	GO:0099072
GO:0150054	G26	BP	regulation of postsynaptic neurotransmitter receptor diffusion trapping	│ │ │ └─ regulation of postsynaptic neurotransmitter receptor diffusion trapping	GO:0098970
GO:0098884	G19	BP	postsynaptic neurotransmitter receptor endocytosis	│ │ └─ postsynaptic neurotransmitter receptor endocytosis	GO:0099072			HGNC:4812;HGNC:21698	HAP1;RNF216	ENSG00000173805;ENSG00000011275
GO:0099149	G27	BP	regulation of postsynaptic neurotransmitter receptor endocytosis	│ │ └─ regulation of postsynaptic neurotransmitter receptor endocytosis	GO:0098884			HGNC:4812;HGNC:21698	HAP1;RNF216	ENSG00000173805;ENSG00000011275
GO:0150038	G6	BP	postsynaptic dense core vesicle exocytosis	│ ├─ postsynaptic dense core vesicle exocytosis	SYNGO:postsynprocess
GO:0150044	G20	BP	regulation of postsynaptic dense core vesicle exocytosis	│ │ └─ regulation of postsynaptic dense core vesicle exocytosis	GO:0150038
GO:0098926	G7	BP	postsynaptic signaling pathway	│ └─ postsynaptic signaling pathway	SYNGO:postsynprocess			HGNC:6395	KPNA2	ENSG00000182481
GO:0099527	G21	BP	postsynapse to nucleus signaling pathway	│ └─ postsynapse to nucleus signaling pathway	GO:0098926			HGNC:6395	KPNA2	ENSG00000182481
GO:1905539	G28	BP	regulation of postsynapse to nucleus signaling pathway	│ └─ regulation of postsynapse to nucleus signaling pathway	GO:0099527
GO:0099536	H1	BP	synaptic signaling	├─ synaptic signaling	SYNGO:synprocess	0.204606		HGNC:5996;HGNC:8032;HGNC:4037;HGNC:4597;HGNC:23319;HGNC:7999;HGNC:1544	IL1RAPL1;NTRK2;FYN;GRM5;NTNG1;NRG3;CBLN2	ENSG00000169306;ENSG00000148053;ENSG00000010810;ENSG00000168959;ENSG00000162631;ENSG00000185737;ENSG00000141668
GO:0099537	H2	BP	trans-synaptic signaling	│ ├─ trans-synaptic signaling	GO:0099536	0.178077	0.186557	HGNC:5996;HGNC:8032;HGNC:4037;HGNC:4597;HGNC:23319;HGNC:7999;HGNC:1544	IL1RAPL1;NTRK2;FYN;GRM5;NTNG1;NRG3;CBLN2	ENSG00000169306;ENSG00000148053;ENSG00000010810;ENSG00000168959;ENSG00000162631;ENSG00000185737;ENSG00000141668
GO:0099541	H5	BP	trans-synaptic signaling by lipid	│ │ ├─ trans-synaptic signaling by lipid	GO:0099537
GO:0099542	H13	BP	trans-synaptic signaling by endocannabinoid	│ │ │ └─ trans-synaptic signaling by endocannabinoid	GO:0099541
GO:0098921	H21	BP	retrograde trans-synaptic signaling by endocannabinoid	│ │ │ ├─ retrograde trans-synaptic signaling by endocannabinoid	GO:0099542
GO:0099178	H26	BP	regulation of retrograde trans-synaptic signaling by endocanabinoid	│ │ │ │ └─ regulation of retrograde trans-synaptic signaling by endocanabinoid	GO:0098921
GO:0099553	H22	BP	trans-synaptic signaling by endocannabinoid, modulating synaptic transmission	│ │ │ └─ trans-synaptic signaling by endocannabinoid, modulating synaptic transmission	GO:0099542
GO:0150036	H27	BP	regulation of trans-synaptic signaling by endocannabinoid, modulating synaptic transmission	│ │ │ └─ regulation of trans-synaptic signaling by endocannabinoid, modulating synaptic transmission	GO:0099553
GO:0099540	H6	BP	trans-synaptic signaling by neuropeptide	│ │ ├─ trans-synaptic signaling by neuropeptide	GO:0099537
GO:0099543	H7	BP	trans-synaptic signaling by soluble gas	│ │ ├─ trans-synaptic signaling by soluble gas	GO:0099537
GO:0099548	H14	BP	trans-synaptic signaling by nitric oxide	│ │ │ └─ trans-synaptic signaling by nitric oxide	GO:0099543
GO:0099555	H23	BP	trans-synaptic signaling by nitric oxide, modulating synaptic transmission	│ │ │ └─ trans-synaptic signaling by nitric oxide, modulating synaptic transmission	GO:0099548
GO:0098925	H28	BP	retrograde trans-synaptic signaling by nitric oxide, modulating synaptic transmission	│ │ │ └─ retrograde trans-synaptic signaling by nitric oxide, modulating synaptic transmission	GO:0099555
GO:0099545	H8	BP	trans-synaptic signaling by trans-synaptic complex	│ │ ├─ trans-synaptic signaling by trans-synaptic complex	GO:0099537			HGNC:5996	IL1RAPL1	ENSG00000169306
GO:0098942	H15	BP	retrograde trans-synaptic signaling by trans-synaptic protein complex	│ │ │ ├─ retrograde trans-synaptic signaling by trans-synaptic protein complex	GO:0099545
GO:0099557	H16	BP	trans-synaptic signaling by trans-synaptic complex, modulating synaptic transmission	│ │ │ └─ trans-synaptic signaling by trans-synaptic complex, modulating synaptic transmission	GO:0099545
GO:0099157	H9	BP	trans-synaptic signalling via exosome	│ │ ├─ trans-synaptic signalling via exosome	GO:0099537
GO:0099183	H10	BP	trans-synaptic signaling by BDNF, modulating synaptic transmission	│ │ ├─ trans-synaptic signaling by BDNF, modulating synaptic transmission	GO:0099537			HGNC:8032	NTRK2	ENSG00000148053
GO:0150035	H17	BP	regulation of trans-synaptic signaling by BDNF, modulating synaptic transmission	│ │ │ └─ regulation of trans-synaptic signaling by BDNF, modulating synaptic transmission	GO:0099183
GO:0007268	H11	BP	chemical synaptic transmission	│ │ └─ chemical synaptic transmission	GO:0099537	0.359664		HGNC:4037;HGNC:4597;HGNC:23319;HGNC:7999;HGNC:1544	FYN;GRM5;NTNG1;NRG3;CBLN2	ENSG00000010810;ENSG00000168959;ENSG00000162631;ENSG00000185737;ENSG00000141668
GO:0050804	H18	BP	modulation of chemical synaptic transmission	│ │ ├─ modulation of chemical synaptic transmission	GO:0007268	0.0805206	0.110716	HGNC:4037;HGNC:4597;HGNC:23319;HGNC:7999;HGNC:1544	FYN;GRM5;NTNG1;NRG3;CBLN2	ENSG00000010810;ENSG00000168959;ENSG00000162631;ENSG00000185737;ENSG00000141668
GO:0099531	H19	BP	presynaptic process involved in chemical synaptic transmission	│ │ ├─ presynaptic process involved in chemical synaptic transmission	GO:0007268
GO:0099171	H24	BP	presynaptic modulation of chemical synaptic transmission	│ │ │ └─ presynaptic modulation of chemical synaptic transmission	GO:0099531
GO:0099565	H20	BP	postsynaptic process involved in chemical synaptic transmission	│ │ └─ postsynaptic process involved in chemical synaptic transmission	GO:0007268
GO:0099170	H25	BP	postsynaptic modulation of chemical synaptic transmission	│ │ └─ postsynaptic modulation of chemical synaptic transmission	GO:0099565
GO:0099538	H3	BP	synaptic signaling via neuropeptide	│ ├─ synaptic signaling via neuropeptide	GO:0099536
GO:0099163	H4	BP	synaptic signaling by nitric oxide	│ └─ synaptic signaling by nitric oxide	GO:0099536
GO:0150045	H12	BP	regulation of synaptic signaling by nitric oxide	│ └─ regulation of synaptic signaling by nitric oxide	GO:0099163
GO:0050808	I1	BP	synapse organization	├─ synapse organization	SYNGO:synprocess	0.000326625	0.00239525	HGNC:1717;HGNC:5996;HGNC:24278;HGNC:16626;HGNC:1767;HGNC:18957;HGNC:2903;HGNC:1768;HGNC:23501;HGNC:23319;HGNC:19835;HGNC:12855;HGNC:7999;HGNC:19411;HGNC:1544;HGNC:620;HGNC:7954;HGNC:14312;HGNC:29007	SEPTIN7;IL1RAPL1;ABHD17B;RAPGEF4;CDH8;MAGI2;DLG4;CDH9;SLITRK3;NTNG1;MDGA2;YWHAZ;NRG3;LRRTM4;CBLN2;APP;NPTXR;CRIPT;FRMPD4	ENSG00000122545;ENSG00000169306;ENSG00000107362;ENSG00000091428;ENSG00000150394;ENSG00000187391;ENSG00000132535;ENSG00000113100;ENSG00000121871;ENSG00000162631;ENSG00000139915;ENSG00000164924;ENSG00000185737;ENSG00000176204;ENSG00000141668;ENSG00000142192;ENSG00000221890;ENSG00000119878;ENSG00000169933
GO:0099172	I2	BP	presynapse organization	│ ├─ presynapse organization	GO:0050808
GO:0099174	I16	BP	regulation of presynapse organization	│ │ └─ regulation of presynapse organization	GO:0099172
GO:0099173	I3	BP	postsynapse organization	│ ├─ postsynapse organization	GO:0050808	0.108185	0.132226	HGNC:1717;HGNC:5996;HGNC:24278;HGNC:16626	SEPTIN7;IL1RAPL1;ABHD17B;RAPGEF4	ENSG00000122545;ENSG00000169306;ENSG00000107362;ENSG00000091428
GO:0099175	I17	BP	regulation of postsynapse organization	│ │ ├─ regulation of postsynapse organization	GO:0099173	0.159263	0.175189	HGNC:5996;HGNC:24278;HGNC:16626	IL1RAPL1;ABHD17B;RAPGEF4	ENSG00000169306;ENSG00000107362;ENSG00000091428
GO:0099084	I18	BP	postsynaptic specialization organization	│ │ └─ postsynaptic specialization organization	GO:0099173
GO:0099563	I4	BP	modification of synaptic structure	│ ├─ modification of synaptic structure	GO:0050808
GO:0099010	I19	BP	modification of postsynaptic structure	│ │ └─ modification of postsynaptic structure	GO:0099563
GO:0099159	I34	BP	regulation of modification of postsynaptic structure	│ │ ├─ regulation of modification of postsynaptic structure	GO:0099010
GO:0098885	I35	BP	modification of postsynaptic actin cytoskeleton	│ │ └─ modification of postsynaptic actin cytoskeleton	GO:0099010
GO:1905274	I47	BP	regulation of modification of postsynaptic actin cytoskeleton	│ │ └─ regulation of modification of postsynaptic actin cytoskeleton	GO:0098885
GO:0050807	I5	BP	regulation of synapse organization	│ ├─ regulation of synapse organization	GO:0050808			HGNC:1767	CDH8	ENSG00000150394
GO:0098918	I6	BP	structural constituent of synapse	│ ├─ structural constituent of synapse	GO:0050808	0.0596011		HGNC:1717;HGNC:18957;HGNC:2903	SEPTIN7;MAGI2;DLG4	ENSG00000122545;ENSG00000187391;ENSG00000132535
GO:0099181	I20	BP	structural constituent of presynapse	│ │ ├─ structural constituent of presynapse	GO:0098918
GO:0098882	I36	BP	structural constituent of active zone	│ │ │ ├─ structural constituent of active zone	GO:0099181
GO:0098699	I37	BP	structural constituent of presynaptic actin cytoskeleton	│ │ │ └─ structural constituent of presynaptic actin cytoskeleton	GO:0099181
GO:0099186	I21	BP	structural constituent of postsynapse	│ │ └─ structural constituent of postsynapse	GO:0098918	0.0267356	0.0452449	HGNC:1717;HGNC:18957;HGNC:2903	SEPTIN7;MAGI2;DLG4	ENSG00000122545;ENSG00000187391;ENSG00000132535
GO:0098973	I38	BP	structural constituent of postsynaptic actin cytoskeleton	│ │ ├─ structural constituent of postsynaptic actin cytoskeleton	GO:0099186
GO:0099184	I39	BP	structural constituent of postsynaptic intermediate filament cytoskeleton	│ │ ├─ structural constituent of postsynaptic intermediate filament cytoskeleton	GO:0099186
GO:0098879	I40	BP	structural constituent of postsynaptic specialization	│ │ ├─ structural constituent of postsynaptic specialization	GO:0099186			HGNC:18957	MAGI2	ENSG00000187391
GO:0098919	I41	BP	structural constituent of postsynaptic density	│ │ └─ structural constituent of postsynaptic density	GO:0099186			HGNC:18957;HGNC:2903	MAGI2;DLG4	ENSG00000187391;ENSG00000132535
GO:0150043	I7	BP	structural constituent of synapse-associated extracellular matrix	│ ├─ structural constituent of synapse-associated extracellular matrix	GO:0050808
GO:0099560	I8	BP	synapse adhesion between pre- and post-synapse	│ ├─ synapse adhesion between pre- and post-synapse	GO:0050808	0.00329456	0.00906005	HGNC:1768;HGNC:23501;HGNC:23319;HGNC:18957;HGNC:19835	CDH9;SLITRK3;NTNG1;MAGI2;MDGA2	ENSG00000113100;ENSG00000121871;ENSG00000162631;ENSG00000187391;ENSG00000139915
GO:0099179	I22	BP	regulation of synaptic membrane adhesion	│ │ └─ regulation of synaptic membrane adhesion	GO:0099560			HGNC:18957;HGNC:19835	MAGI2;MDGA2	ENSG00000187391;ENSG00000139915
GO:0008039	I9	BP	synaptic target recognition	│ ├─ synaptic target recognition	GO:0050808			HGNC:12855	YWHAZ	ENSG00000164924
GO:0007416	I10	BP	synapse assembly	│ ├─ synapse assembly	GO:0050808	0.000181324	0.00239525	HGNC:1768;HGNC:7999;HGNC:19411;HGNC:5996;HGNC:1544;HGNC:620;HGNC:23501;HGNC:19835;HGNC:7954;HGNC:14312	CDH9;NRG3;LRRTM4;IL1RAPL1;CBLN2;APP;SLITRK3;MDGA2;NPTXR;CRIPT	ENSG00000113100;ENSG00000185737;ENSG00000176204;ENSG00000169306;ENSG00000141668;ENSG00000142192;ENSG00000121871;ENSG00000139915;ENSG00000221890;ENSG00000119878
GO:0099054	I23	BP	presynapse assembly	│ │ ├─ presynapse assembly	GO:0007416
GO:0051963	I24	BP	regulation of synapse assembly	│ │ ├─ regulation of synapse assembly	GO:0007416	0.00206002	0.00647435	HGNC:19411;HGNC:5996;HGNC:1544;HGNC:620;HGNC:23501;HGNC:19835	LRRTM4;IL1RAPL1;CBLN2;APP;SLITRK3;MDGA2	ENSG00000176204;ENSG00000169306;ENSG00000141668;ENSG00000142192;ENSG00000121871;ENSG00000139915
GO:1905606	I42	BP	regulation of presynapse assembly	│ │ │ ├─ regulation of presynapse assembly	GO:0051963	0.00164367	0.00640697	HGNC:5996;HGNC:1544;HGNC:620;HGNC:23501;HGNC:19835	IL1RAPL1;CBLN2;APP;SLITRK3;MDGA2	ENSG00000169306;ENSG00000141668;ENSG00000142192;ENSG00000121871;ENSG00000139915
GO:0150052	I43	BP	regulation of postsynapse assembly	│ │ │ └─ regulation of postsynapse assembly	GO:0051963
GO:0098698	I25	BP	postsynaptic specialization assembly	│ │ ├─ postsynaptic specialization assembly	GO:0007416			HGNC:7954;HGNC:14312	NPTXR;CRIPT	ENSG00000221890;ENSG00000119878
GO:0099150	I44	BP	regulation of postsynaptic specialization assembly	│ │ │ ├─ regulation of postsynaptic specialization assembly	GO:0098698			HGNC:7954	NPTXR	ENSG00000221890
GO:0097107	I45	BP	postsynaptic density assembly	│ │ │ └─ postsynaptic density assembly	GO:0098698			HGNC:14312	CRIPT	ENSG00000119878
GO:0099151	I48	BP	regulation of postsynaptic density assembly	│ │ │ └─ regulation of postsynaptic density assembly	GO:0097107			HGNC:14312	CRIPT	ENSG00000119878
GO:0097104	I26	BP	postsynaptic membrane assembly	│ │ └─ postsynaptic membrane assembly	GO:0007416
GO:0098883	I11	BP	synapse disassembly	│ ├─ synapse disassembly	GO:0050808
GO:1905806	I27	BP	regulation of synapse disassembly	│ │ └─ regulation of synapse disassembly	GO:0098883
GO:0060074	I12	BP	synapse maturation	│ ├─ synapse maturation	GO:0050808			HGNC:12855	YWHAZ	ENSG00000164924
GO:0090128	I28	BP	regulation of synapse maturation	│ │ └─ regulation of synapse maturation	GO:0060074			HGNC:12855	YWHAZ	ENSG00000164924
GO:0099558	I13	BP	maintenance of synapse structure	│ ├─ maintenance of synapse structure	GO:0050808
GO:0099559	I29	BP	maintenance of alignment of postsynaptic density and presynaptic active zone	│ │ ├─ maintenance of alignment of postsynaptic density and presynaptic active zone	GO:0099558
GO:0098880	I30	BP	maintenance of postsynaptic specialization structure	│ │ └─ maintenance of postsynaptic specialization structure	GO:0099558
GO:0099562	I46	BP	maintenance of postsynaptic density structure	│ │ └─ maintenance of postsynaptic density structure	GO:0098880
GO:0099187	I14	BP	presynaptic cytoskeleton organization	│ ├─ presynaptic cytoskeleton organization	GO:0050808
GO:0099140	I31	BP	presynaptic actin cytoskeleton organization	│ │ └─ presynaptic actin cytoskeleton organization	GO:0099187
GO:0099188	I15	BP	postsynaptic cytoskeleton organization	│ └─ postsynaptic cytoskeleton organization	GO:0050808			HGNC:29007	FRMPD4	ENSG00000169933
GO:0098974	I32	BP	postsynaptic actin cytoskeleton organization	│ ├─ postsynaptic actin cytoskeleton organization	GO:0099188			HGNC:29007	FRMPD4	ENSG00000169933
GO:0099190	I33	BP	postsynaptic spectrin-associated cytoskeleton organization	│ └─ postsynaptic spectrin-associated cytoskeleton organization	GO:0099188
SYNGO:metabolism	J1	BP	metabolism	├─ metabolism	SYNGO:synprocess	0.208028	0.208028	HGNC:24278;HGNC:21698;HGNC:10301;HGNC:10363	ABHD17B;RNF216;RPL11;RPL7	ENSG00000107362;ENSG00000011275;ENSG00000142676;ENSG00000147604
SYNGO:presyn_ATPmetabolic	J2	BP	ATP metabolic process in the presynapse	│ ├─ ATP metabolic process in the presynapse	SYNGO:metabolism
SYNGO:presyn_regulationATPmetabolic	J12	BP	regulation of ATP metabolic process in the presynapse	│ │ └─ regulation of ATP metabolic process in the presynapse	SYNGO:presyn_ATPmetabolic
SYNGO:postsyn_ATPmetabolic	J3	BP	ATP metabolic process in the postsynapse	│ ├─ ATP metabolic process in the postsynapse	SYNGO:metabolism
GO:0099546	J4	BP	protein catabolic process, modulating synaptic transmission	│ ├─ protein catabolic process, modulating synaptic transmission	SYNGO:metabolism			HGNC:21698	RNF216	ENSG00000011275
GO:0099574	J5	BP	regulation of protein catabolic process at synapse, modulating synaptic transmission	│ ├─ regulation of protein catabolic process at synapse, modulating synaptic transmission	SYNGO:metabolism
GO:0099576	J13	BP	regulation of protein catabolic process at postsynapse, modulating synaptic transmission	│ │ ├─ regulation of protein catabolic process at postsynapse, modulating synaptic transmission	GO:0099574
GO:0099575	J14	BP	regulation of protein catabolic process at presynapse, modulating synaptic transmission	│ │ └─ regulation of protein catabolic process at presynapse, modulating synaptic transmission	GO:0099574
GO:0099547	J6	BP	regulation of translation at synapse, modulating synaptic transmission	│ ├─ regulation of translation at synapse, modulating synaptic transmission	SYNGO:metabolism
GO:0099578	J15	BP	regulation of translation at postsynapse, modulating synaptic transmission	│ │ ├─ regulation of translation at postsynapse, modulating synaptic transmission	GO:0099547
GO:0099577	J16	BP	regulation of translation at presynapse, modulating synaptic transmission	│ │ └─ regulation of translation at presynapse, modulating synaptic transmission	GO:0099547
GO:0042135	J7	BP	neurotransmitter catabolic process	│ ├─ neurotransmitter catabolic process	SYNGO:metabolism
GO:0140246	J8	BP	protein catabolic process at synapse	│ ├─ protein catabolic process at synapse	SYNGO:metabolism
GO:0140247	J17	BP	protein catabolic process at presynapse	│ │ ├─ protein catabolic process at presynapse	GO:0140246
GO:0140251	J21	BP	regulation protein catabolic process at presynapse	│ │ │ └─ regulation protein catabolic process at presynapse	GO:0140247
GO:0140249	J18	BP	protein catabolic process at postsynapse	│ │ └─ protein catabolic process at postsynapse	GO:0140246
GO:0140252	J22	BP	regulation protein catabolic process at postsynapse	│ │ └─ regulation protein catabolic process at postsynapse	GO:0140249
GO:0042136	J9	BP	neurotransmitter biosynthetic process	│ ├─ neurotransmitter biosynthetic process	SYNGO:metabolism
GO:0140241	J10	BP	translation at synapse	│ ├─ translation at synapse	SYNGO:metabolism			HGNC:10301;HGNC:10363	RPL11;RPL7	ENSG00000142676;ENSG00000147604
GO:0140236	J19	BP	translation at presynapse	│ │ ├─ translation at presynapse	GO:0140241			HGNC:10301;HGNC:10363	RPL11;RPL7	ENSG00000142676;ENSG00000147604
GO:0140242	J20	BP	translation at postsynapse	│ │ └─ translation at postsynapse	GO:0140241			HGNC:10301;HGNC:10363	RPL11;RPL7	ENSG00000142676;ENSG00000147604
GO:0140245	J23	BP	regulation of translation at postsynapse	│ │ └─ regulation of translation at postsynapse	GO:0140242
GO:0140235	J11	BP	RNA polyadenylation at postsynapse	│ └─ RNA polyadenylation at postsynapse	SYNGO:metabolism
SYNGO:transport	K1	BP	transport	└─ transport	SYNGO:synprocess
GO:0008088	K2	BP	axo-dendritic transport	├─ axo-dendritic transport	SYNGO:transport
GO:0098930	K7	BP	axonal transport	│ ├─ axonal transport	GO:0008088
GO:0008089	K13	BP	anterograde axonal transport	│ │ ├─ anterograde axonal transport	GO:0098930
GO:0099641	K21	BP	anterograde axonal protein transport	│ │ │ ├─ anterograde axonal protein transport	GO:0008089
GO:0140231	K22	BP	anterograde axonal transport of neurotransmitter receptor complex	│ │ │ └─ anterograde axonal transport of neurotransmitter receptor complex	GO:0008089
GO:0099088	K14	BP	axonal transport of messenger ribonucleoprotein complex	│ │ └─ axonal transport of messenger ribonucleoprotein complex	GO:0098930
GO:0098935	K8	BP	dendritic transport	│ └─ dendritic transport	GO:0008088
GO:0098937	K15	BP	anterograde dendritic transport	│ ├─ anterograde dendritic transport	GO:0098935
GO:0098971	K23	BP	anterograde dendritic transport of neurotransmitter receptor complex	│ │ └─ anterograde dendritic transport of neurotransmitter receptor complex	GO:0098937
GO:0098939	K16	BP	dendritic transport of mitochondrion	│ ├─ dendritic transport of mitochondrion	GO:0098935
GO:0098961	K17	BP	dendritic transport of ribonucleoprotein complex	│ └─ dendritic transport of ribonucleoprotein complex	GO:0098935
GO:0098963	K24	BP	dendritic transport of messenger ribonucleoprotein complex	│ └─ dendritic transport of messenger ribonucleoprotein complex	GO:0098961
GO:0098964	K27	BP	anterograde dendritic transport of messenger ribonucleoprotein complex	│ └─ anterograde dendritic transport of messenger ribonucleoprotein complex	GO:0098963
GO:0099514	K3	BP	synaptic vesicle cytoskeletal transport	├─ synaptic vesicle cytoskeletal transport	SYNGO:transport
GO:0099517	K9	BP	synaptic vesicle transport along microtubule	│ └─ synaptic vesicle transport along microtubule	GO:0099514
GO:0048490	K18	BP	anterograde synaptic vesicle transport	│ └─ anterograde synaptic vesicle transport	GO:0099517
GO:1903742	K25	BP	regulation of anterograde synaptic vesicle transport	│ └─ regulation of anterograde synaptic vesicle transport	GO:0048490
GO:0099090	K4	BP	synaptic vesicle recycling via endosome	├─ synaptic vesicle recycling via endosome	SYNGO:transport
GO:0099158	K10	BP	regulation of recycling endosome localization within postsynapse	│ └─ regulation of recycling endosome localization within postsynapse	GO:0099090
GO:0099089	K5	BP	establishment of endoplasmic reticulum localization to postsynapse	├─ establishment of endoplasmic reticulum localization to postsynapse	SYNGO:transport
GO:0099637	K6	BP	neurotransmitter receptor transport	└─ neurotransmitter receptor transport	SYNGO:transport
GO:0098877	K11	BP	neurotransmitter receptor transport to plasma membrane	├─ neurotransmitter receptor transport to plasma membrane	GO:0099637
GO:0098969	K19	BP	neurotransmitter receptor transport to postsynaptic membrane	│ ├─ neurotransmitter receptor transport to postsynaptic membrane	GO:0098877
GO:0099639	K20	BP	neurotransmitter receptor transport, endosome to plasma membrane	│ └─ neurotransmitter receptor transport, endosome to plasma membrane	GO:0098877
GO:0098887	K26	BP	neurotransmitter receptor transport, endosome to postsynaptic membrane	│ └─ neurotransmitter receptor transport, endosome to postsynaptic membrane	GO:0099639
GO:0099152	K28	BP	regulation of neurotransmitter receptor transport, endosome to postsynaptic membrane	│ └─ regulation of neurotransmitter receptor transport, endosome to postsynaptic membrane	GO:0098887
GO:0098943	K12	BP	neurotransmitter receptor transport, postsynaptic endosome to lysosome	└─ neurotransmitter receptor transport, postsynaptic endosome to lysosome	GO:0099637

## Sheet: GO_brainSpec_non_3UTR_preds
GO enrichment of genes associated with highly brain-specifc unannotated non 3'UTR predictions
ONTOLOGY	ID	Description	GeneRatio	BgRatio	pvalue	p.adjust	qvalue	geneID	Count
CC	GO:0099572	postsynaptic specialization	63/1803	345/16738	1.848e-05	0.0103333	0.00982453	IGSF11/KCND3/SYT11/CRIPT/ACTR2/SEMA4F/CTNNA2/RPL14/SLITRK3/NLGN1/GRIA2/CDH10/GRIA1/LRFN2/MAGI2/AKAP9/RPL7/MPDZ/NTRK2/LRRC4C/DCLK1/SLITRK1/INSYN1/CHRNE/CACNG5/GRIN2C/ABHD17A/RPS19/SRC/BCAS1/NEFH/FRMPD4/NLGN4Y/ARHGEF2/SNAP47/NCK2/HOMER1/GABRA1/RPS13/CRYAB/PTPRO/CABP1/NETO2/CACNG4/STRN/ADRA2C/CDK5/NCS1/DLG4/KPNA2/SYN3/SIGMAR1/MAPK1/GLRA4/KCND2/TSC1/FYN/ABHD17B/DLGAP1/SOS1/DRD3/GLRA1/CDH2	63
CC	GO:0043204	perikaryon	31/1803	134/16738	2.89854e-05	0.0103333	0.00982453	AZIN2/ASTN1/GLUL/GJC2/KCNK1/SEMA4F/SERPINI1/WDFY3/ERCC8/SLC2A3/NGB/FUS/EFNA2/SLC8A2/APP/KLHL24/SMN1/SMN2/CRYAB/RTN4RL1/CPNE5/CDK5/PDE9A/G3BP1/TRPM2/MAPK1/GLRA4/KCND2/ENO2/CTSV/GLRA1	31
CC	GO:0099634	postsynaptic specialization membrane	25/1803	101/16738	5.13606e-05	0.0122067	0.0116057	KCND3/SLITRK3/NLGN1/CDH10/GRIA1/LRFN2/AKAP9/LRRC4C/SLITRK1/CHRNE/CACNG5/GRIN2C/ABHD17A/GABRA1/PTPRO/CACNG4/ADRA2C/DLG4/KPNA2/GLRA4/KCND2/ABHD17B/DRD3/GLRA1/CDH2	25
CC	GO:0098948	intrinsic component of postsynaptic specialization membrane	20/1803	77/16738	0.000138469	0.0204881	0.0194793	KCND3/SLITRK3/NLGN1/CDH10/GRIA1/LRFN2/LRRC4C/SLITRK1/CHRNE/ABHD17A/GABRA1/PTPRO/CACNG4/ADRA2C/GLRA4/KCND2/ABHD17B/DRD3/GLRA1/CDH2	20
CC	GO:0098984	neuron to neuron synapse	60/1803	347/16738	0.000143675	0.0204881	0.0194793	IGSF11/SYT11/CRIPT/ACTR2/SEMA4F/CTNNA2/RPL14/SLITRK3/NLGN1/GRIA2/GRIA1/LRFN2/MAGI2/AKAP9/RPL7/CALB1/YWHAZ/MPDZ/NTRK2/LRRC4C/DCLK1/SLITRK1/INSYN1/CACNG5/GRIN2C/ABHD17A/RPS19/SRC/BCAS1/NEFH/FRMPD4/NLGN4Y/ARHGEF2/SNAP47/NCK2/HOMER1/RPS13/CRYAB/PTPRO/CABP1/NETO2/CACNG4/STRN/RAPGEF4/ADRA2C/CDK5/NCS1/DLG4/SYN3/SIGMAR1/MAPK1/KCND2/TSC1/FYN/ABHD17B/DLGAP1/SOS1/DRD3/SLC30A3/CDH2	60
CC	GO:0014069	postsynaptic density	56/1803	321/16738	0.000185999	0.0221028	0.0210146	IGSF11/SYT11/CRIPT/ACTR2/SEMA4F/CTNNA2/RPL14/SLITRK3/NLGN1/GRIA2/GRIA1/LRFN2/MAGI2/AKAP9/RPL7/MPDZ/NTRK2/LRRC4C/DCLK1/SLITRK1/INSYN1/CACNG5/GRIN2C/ABHD17A/RPS19/SRC/BCAS1/NEFH/FRMPD4/NLGN4Y/ARHGEF2/SNAP47/NCK2/HOMER1/RPS13/CRYAB/PTPRO/CABP1/NETO2/CACNG4/STRN/ADRA2C/CDK5/NCS1/DLG4/SYN3/SIGMAR1/MAPK1/KCND2/TSC1/FYN/ABHD17B/DLGAP1/SOS1/DRD3/CDH2	56
CC	GO:0032279	asymmetric synapse	56/1803	325/16738	0.000258125	0.0262918	0.0249973	IGSF11/SYT11/CRIPT/ACTR2/SEMA4F/CTNNA2/RPL14/SLITRK3/NLGN1/GRIA2/GRIA1/LRFN2/MAGI2/AKAP9/RPL7/MPDZ/NTRK2/LRRC4C/DCLK1/SLITRK1/INSYN1/CACNG5/GRIN2C/ABHD17A/RPS19/SRC/BCAS1/NEFH/FRMPD4/NLGN4Y/ARHGEF2/SNAP47/NCK2/HOMER1/RPS13/CRYAB/PTPRO/CABP1/NETO2/CACNG4/STRN/ADRA2C/CDK5/NCS1/DLG4/SYN3/SIGMAR1/MAPK1/KCND2/TSC1/FYN/ABHD17B/DLGAP1/SOS1/DRD3/CDH2	56
CC	GO:0043025	neuronal cell body	77/1803	489/16738	0.000399374	0.0355942	0.0338417	DHODH/CD200/FEZ1/NPTXR/AZIN2/NCDN/KCND3/ASTN1/BRINP2/GLUL/TGFB2/GJC2/KCNK1/CRIPT/SEMA4F/KIF5C/SERPINI1/EPHA5/WDFY3/GPM6A/ERCC8/GRIA1/AKAP9/CALB1/LPAR1/PI4K2A/RGS10/GRIA4/SLC2A3/NGB/CKB/FUS/NQO1/PAFAH1B1/UBB/KCNJ2/EFNA2/SLC8A2/STAU1/EEF1A2/APP/S100B/ATXN10/KLHL24/ARHGEF2/CNTN2/SNAP47/SMN1/SMN2/CRYAB/MAP1A/RTN4RL1/SYT4/TRPC5/CPNE5/STRN/ADRA2C/NRSN1/TTBK1/CDK5/DAB2IP/P2RX7/PDE9A/G3BP1/TRPM2/MAPK1/GL…	77
CC	GO:0098936	intrinsic component of postsynaptic membrane	26/1803	122/16738	0.000492179	0.0389915	0.0370718	KCND3/SLITRK3/NLGN1/CDH10/CDH9/GRIA1/LRFN2/LRRC4C/CNTN1/SLITRK1/CHRNE/CACNG5/ABHD17A/CNTN2/GABRA1/CHRNA6/PTPRO/CACNG4/ADRA2C/GLRA4/KCND2/SLC6A11/ABHD17B/DRD3/GLRA1/CDH2	26
CC	GO:0099060	integral component of postsynaptic specialization membrane	18/1803	74/16738	0.000693343	0.0494354	0.0470014	KCND3/SLITRK3/NLGN1/CDH10/GRIA1/LRFN2/LRRC4C/SLITRK1/CHRNE/GABRA1/PTPRO/CACNG4/ADRA2C/GLRA4/KCND2/DRD3/GLRA1/CDH2	18
