# Supplementary material for: Leveraging omic features with F3UTER enables identification of unannotated 3’UTRs for synaptic genes
Source: Nat Commun. 2022 Apr 27;13:2270. doi: 10.1038/s41467-022-30017-z (PMC9046390; doi:10.1038/s41467-022-30017-z)
Supplement: Supplementary file 5 — Supplementary Data 3 [file 41467_2022_30017_MOESM5_ESM.xlsx]

## Sheet: GO_brainSpec_RBPs
GO enrichment of 8 RBPs significantly enriched in highly brain-specific unannotated 3'UTRs
Category	ID	Name	Source	p-value	q-value Bonferroni	q-value FDR B&H	q-value FDR B&Y	Hit Count in Query List	Hit Count in Genome	Hit in Query List
GO: Molecular Function	GO:0003729	mRNA binding		1.916e-12	9.39e-11	9.39e-11	4.206e-10	7	266	CELF1,RBM5,NOVA2,KHSRP,RBFOX1,TARDBP,HNRNPA2B1
GO: Molecular Function	GO:0003730	mRNA 3'-UTR binding		1.902e-10	9.322e-09	4.661e-09	2.088e-08	5	87	CELF1,KHSRP,RBFOX1,TARDBP,HNRNPA2B1
GO: Molecular Function	GO:0036002	pre-mRNA binding		1.131e-09	5.541e-08	1.847e-08	8.273e-08	4	35	CELF1,ERI1,TARDBP,HNRNPA2B1
GO: Molecular Function	GO:0003723	RNA binding		3.97e-09	1.945e-07	4.863e-08	2.178e-07	8	1489	CELF1,RBM5,ERI1,NOVA2,KHSRP,RBFOX1,TARDBP,HNRNPA2B1
GO: Molecular Function	GO:0097157	pre-mRNA intronic binding		1.105e-05	0.0005415	0.0001083	0.0004851	2	11	TARDBP,HNRNPA2B1
GO: Molecular Function	GO:0071207	histone pre-mRNA stem-loop binding		0.0009592	0.047	0.006714	0.03008	1	2	ERI1
GO: Molecular Function	GO:0042835	BRE binding		0.0009592	0.047	0.006714	0.03008	1	2	CELF1
GO: Molecular Function	GO:0001069	regulatory region RNA binding		0.001918	0.09396	0.01174	0.0526	1	4	HNRNPA2B1
GO: Molecular Function	GO:0106222	long noncoding RNA binding		0.002397	0.1174	0.01174	0.0526	1	5	CELF1
GO: Molecular Function	GO:1990715	mRNA CDS binding		0.002397	0.1174	0.01174	0.0526	1	5	HNRNPA2B1
GO: Molecular Function	GO:1990247	N6-methyladenosine-containing RNA binding		0.003354	0.1643	0.01494	0.06692	1	7	HNRNPA2B1
GO: Molecular Function	GO:0098505	G-rich strand telomeric DNA binding		0.00431	0.2112	0.0176	0.07883	1	9	HNRNPA2B1
GO: Molecular Function	GO:0043047	single-stranded telomeric DNA binding		0.005266	0.258	0.01985	0.0889	1	11	HNRNPA2B1
GO: Molecular Function	GO:0098847	sequence-specific single stranded DNA binding		0.00622	0.3048	0.02177	0.09752	1	13	HNRNPA2B1
GO: Molecular Function	GO:0000900	translation repressor activity, mRNA regulatory element binding		0.007174	0.3515	0.02344	0.105	1	15	CELF1
GO: Molecular Function	GO:0070182	DNA polymerase binding		0.009556	0.4682	0.02926	0.1311	1	20	HNRNPA2B1
GO: Molecular Function	GO:0035925	mRNA 3'-UTR AU-rich region binding		0.01051	0.5148	0.0299	0.1339	1	22	KHSRP
GO: Molecular Function	GO:0048027	mRNA 5'-UTR binding		0.01098	0.5381	0.0299	0.1339	1	23	CELF1
GO: Molecular Function	GO:0030371	translation repressor activity		0.01241	0.6079	0.032	0.1433	1	26	CELF1
GO: Molecular Function	GO:0035198	miRNA binding		0.01336	0.6544	0.03272	0.1466	1	28	HNRNPA2B1
GO: Molecular Function	GO:0000175	3'-5'-exoribonuclease activity		0.0162	0.7937	0.03587	0.1607	1	34	ERI1
GO: Molecular Function	GO:0042162	telomeric DNA binding		0.01667	0.8168	0.03587	0.1607	1	35	HNRNPA2B1
GO: Molecular Function	GO:0016896	exoribonuclease activity, producing 5'-phosphomonoesters		0.01714	0.84	0.03587	0.1607	1	36	ERI1
GO: Molecular Function	GO:0031369	translation initiation factor binding		0.01762	0.8632	0.03587	0.1607	1	37	CELF1
GO: Molecular Function	GO:0061980	regulatory RNA binding		0.01856	0.9094	0.03587	0.1607	1	39	HNRNPA2B1
GO: Molecular Function	GO:0004532	exoribonuclease activity		0.01903	0.9326	0.03587	0.1607	1	40	ERI1
GO: Molecular Function	GO:0008408	3'-5' exonuclease activity		0.02609	1	0.04565	0.2045	1	55	ERI1
GO: Molecular Function	GO:0016796	exonuclease activity, active with either ribo- or deoxyribonucleic acids and producing 5'-phosphomonoesters		0.02609	1	0.04565	0.2045	1	55	ERI1
GO: Molecular Function	GO:0019843	rRNA binding		0.02843	1	0.0472	0.2114	1	60	ERI1
GO: Molecular Function	GO:0043022	ribosome binding		0.0289	1	0.0472	0.2114	1	61	ERI1
GO: Biological Process	GO:1903311	regulation of mRNA metabolic process		6.134e-12	2.251e-09	2.251e-09	1.46e-08	7	311	CELF1,RBM5,NOVA2,KHSRP,RBFOX1,TARDBP,HNRNPA2B1
GO: Biological Process	GO:0016071	mRNA metabolic process		2.071e-11	7.6e-09	3.8e-09	2.464e-08	8	767	CELF1,RBM5,ERI1,NOVA2,KHSRP,RBFOX1,TARDBP,HNRNPA2B1
GO: Biological Process	GO:0008380	RNA splicing		4.148e-11	1.522e-08	5.074e-09	3.29e-08	7	408	CELF1,RBM5,NOVA2,KHSRP,RBFOX1,TARDBP,HNRNPA2B1
GO: Biological Process	GO:0006396	RNA processing		6.78e-11	2.488e-08	6.22e-09	4.033e-08	8	889	CELF1,RBM5,ERI1,NOVA2,KHSRP,RBFOX1,TARDBP,HNRNPA2B1
GO: Biological Process	GO:0006397	mRNA processing		1.154e-10	4.237e-08	8.473e-09	5.494e-08	7	472	CELF1,RBM5,NOVA2,KHSRP,RBFOX1,TARDBP,HNRNPA2B1
GO: Biological Process	GO:0048024	regulation of mRNA splicing, via spliceosome		3.281e-10	1.204e-07	2.007e-08	1.301e-07	5	96	CELF1,RBM5,NOVA2,RBFOX1,HNRNPA2B1
GO: Biological Process	GO:0000375	RNA splicing, via transesterification reactions		1.493e-09	5.478e-07	7.543e-08	4.891e-07	6	325	CELF1,RBM5,NOVA2,KHSRP,RBFOX1,HNRNPA2B1
GO: Biological Process	GO:0050684	regulation of mRNA processing		1.651e-09	6.06e-07	7.543e-08	4.891e-07	5	132	CELF1,RBM5,NOVA2,RBFOX1,HNRNPA2B1
GO: Biological Process	GO:0043484	regulation of RNA splicing		1.85e-09	6.789e-07	7.543e-08	4.891e-07	5	135	CELF1,RBM5,NOVA2,RBFOX1,HNRNPA2B1
GO: Biological Process	GO:0000381	regulation of alternative mRNA splicing, via spliceosome		5.133e-09	1.884e-06	1.884e-07	1.221e-06	4	50	CELF1,RBM5,NOVA2,RBFOX1
GO: Biological Process	GO:0000380	alternative mRNA splicing, via spliceosome		1.324e-08	4.86e-06	4.418e-07	2.865e-06	4	63	CELF1,RBM5,NOVA2,RBFOX1
GO: Biological Process	GO:0000398	mRNA splicing, via spliceosome		1.45e-07	5.321e-05	4.093e-06	2.654e-05	5	322	CELF1,RBM5,NOVA2,RBFOX1,HNRNPA2B1
GO: Biological Process	GO:0000377	RNA splicing, via transesterification reactions with bulged adenosine as nucleophile		1.45e-07	5.321e-05	4.093e-06	2.654e-05	5	322	CELF1,RBM5,NOVA2,RBFOX1,HNRNPA2B1
GO: Biological Process	GO:0061157	mRNA destabilization		3.321e-07	0.0001219	8.705e-06	5.645e-05	3	31	CELF1,KHSRP,TARDBP
GO: Biological Process	GO:0050779	RNA destabilization		4.418e-07	0.0001621	1.081e-05	7.009e-05	3	34	CELF1,KHSRP,TARDBP
GO: Biological Process	GO:0061014	positive regulation of mRNA catabolic process		1.273e-06	0.0004672	2.92e-05	0.0001893	3	48	CELF1,KHSRP,TARDBP
GO: Biological Process	GO:1903313	positive regulation of mRNA metabolic process		6.467e-06	0.002374	0.0001396	0.0009053	3	82	CELF1,KHSRP,TARDBP
GO: Biological Process	GO:0006402	mRNA catabolic process		1.024e-05	0.003758	0.0002088	0.001354	4	330	CELF1,ERI1,KHSRP,TARDBP
GO: Biological Process	GO:0006401	RNA catabolic process		1.696e-05	0.006225	0.0003276	0.002124	4	375	CELF1,ERI1,KHSRP,TARDBP
GO: Biological Process	GO:0061158	3'-UTR-mediated mRNA destabilization		2.45e-05	0.008992	0.0004496	0.002915	2	16	KHSRP,TARDBP
GO: Biological Process	GO:0017148	negative regulation of translation		2.83e-05	0.01038	0.0004945	0.003206	3	134	CELF1,KHSRP,TARDBP
GO: Biological Process	GO:0034249	negative regulation of cellular amide metabolic process		4.372e-05	0.01604	0.0007293	0.004729	3	155	CELF1,KHSRP,TARDBP
GO: Biological Process	GO:0031047	gene silencing by RNA		4.806e-05	0.01764	0.0007669	0.004973	3	160	CELF1,ERI1,HNRNPA2B1
GO: Biological Process	GO:0034655	nucleobase-containing compound catabolic process		5.895e-05	0.02163	0.0009014	0.005845	4	515	CELF1,ERI1,KHSRP,TARDBP
GO: Biological Process	GO:0043488	regulation of mRNA stability		6.277e-05	0.02304	0.000906	0.005875	3	175	CELF1,KHSRP,TARDBP
GO: Biological Process	GO:0050658	RNA transport		6.714e-05	0.02464	0.000906	0.005875	3	179	KHSRP,RBFOX1,HNRNPA2B1
GO: Biological Process	GO:0050657	nucleic acid transport		6.714e-05	0.02464	0.000906	0.005875	3	179	KHSRP,RBFOX1,HNRNPA2B1
GO: Biological Process	GO:0051236	establishment of RNA localization		7.055e-05	0.02589	0.000906	0.005875	3	182	KHSRP,RBFOX1,HNRNPA2B1
GO: Biological Process	GO:0010629	negative regulation of gene expression		7.317e-05	0.02685	0.000906	0.005875	5	1142	CELF1,ERI1,KHSRP,TARDBP,HNRNPA2B1
GO: Biological Process	GO:0043487	regulation of RNA stability		7.406e-05	0.02718	0.000906	0.005875	3	185	CELF1,KHSRP,TARDBP
GO: Biological Process	GO:0046700	heterocycle catabolic process		7.73e-05	0.02837	0.0009151	0.005933	4	552	CELF1,ERI1,KHSRP,TARDBP
GO: Biological Process	GO:0044270	cellular nitrogen compound catabolic process		8.006e-05	0.02938	0.0009182	0.005954	4	557	CELF1,ERI1,KHSRP,TARDBP
GO: Biological Process	GO:0019439	aromatic compound catabolic process		8.581e-05	0.03149	0.0009348	0.006061	4	567	CELF1,ERI1,KHSRP,TARDBP
GO: Biological Process	GO:0061013	regulation of mRNA catabolic process		8.661e-05	0.03178	0.0009348	0.006061	3	195	CELF1,KHSRP,TARDBP
GO: Biological Process	GO:0010608	posttranscriptional regulation of gene expression		9.187e-05	0.03371	0.0009633	0.006246	4	577	CELF1,KHSRP,TARDBP,HNRNPA2B1
GO: Biological Process	GO:1901361	organic cyclic compound catabolic process		0.0001063	0.039	0.001083	0.007025	4	599	CELF1,ERI1,KHSRP,TARDBP
GO: Biological Process	GO:0006403	RNA localization		0.0001126	0.04131	0.001116	0.007239	3	213	KHSRP,RBFOX1,HNRNPA2B1
GO: Biological Process	GO:0016458	gene silencing		0.0001413	0.05186	0.001347	0.008734	3	230	CELF1,ERI1,HNRNPA2B1
GO: Biological Process	GO:0015931	nucleobase-containing compound transport		0.0001431	0.05253	0.001347	0.008734	3	231	KHSRP,RBFOX1,HNRNPA2B1
GO: Biological Process	GO:0000245	spliceosomal complex assembly		0.0002788	0.1023	0.002558	0.01659	2	53	CELF1,RBM5
GO: Biological Process	GO:0006417	regulation of translation		0.0004509	0.1655	0.004036	0.02617	3	341	CELF1,KHSRP,TARDBP
GO: Biological Process	GO:0071765	nuclear inner membrane organization		0.0004841	0.1776	0.00423	0.02743	1	1	TARDBP
GO: Biological Process	GO:0031331	positive regulation of cellular catabolic process		0.0006529	0.2396	0.005572	0.03613	3	387	CELF1,KHSRP,TARDBP
GO: Biological Process	GO:1903312	negative regulation of mRNA metabolic process		0.0007168	0.2631	0.005862	0.03801	2	85	TARDBP,HNRNPA2B1
GO: Biological Process	GO:0022613	ribonucleoprotein complex biogenesis		0.0007242	0.2658	0.005862	0.03801	3	401	CELF1,RBM5,ERI1
GO: Biological Process	GO:0034248	regulation of cellular amide metabolic process		0.0007347	0.2697	0.005862	0.03801	3	403	CELF1,KHSRP,TARDBP
GO: Biological Process	GO:1905663	positive regulation of telomerase RNA reverse transcriptase activity		0.0009675	0.3551	0.007447	0.04829	1	2	HNRNPA2B1
GO: Biological Process	GO:0034660	ncRNA metabolic process		0.000974	0.3575	0.007447	0.04829	3	444	ERI1,KHSRP,HNRNPA2B1
GO: Biological Process	GO:0009896	positive regulation of catabolic process		0.001046	0.3838	0.007832	0.05079	3	455	CELF1,KHSRP,TARDBP
GO: Biological Process	GO:0044265	cellular macromolecule catabolic process		0.001152	0.4227	0.008454	0.05482	4	1114	CELF1,ERI1,KHSRP,TARDBP
GO: Biological Process	GO:1990428	miRNA transport		0.001451	0.5325	0.01024	0.0664	1	3	HNRNPA2B1
GO: Biological Process	GO:1905661	regulation of telomerase RNA reverse transcriptase activity		0.001451	0.5325	0.01024	0.0664	1	3	HNRNPA2B1
GO: Biological Process	GO:0051028	mRNA transport		0.001768	0.6489	0.01224	0.07938	2	134	KHSRP,HNRNPA2B1
GO: Biological Process	GO:0035194	post-transcriptional gene silencing by RNA		0.001874	0.6877	0.01273	0.08257	2	138	CELF1,HNRNPA2B1
GO: Biological Process	GO:0016441	posttranscriptional gene silencing		0.00201	0.7377	0.01341	0.08697	2	143	CELF1,HNRNPA2B1
GO: Biological Process	GO:0006414	translational elongation		0.002181	0.8006	0.01404	0.09107	3	587	CELF1,KHSRP,TARDBP
GO: Biological Process	GO:0006412	translation		0.002181	0.8006	0.01404	0.09107	3	587	CELF1,KHSRP,TARDBP
GO: Biological Process	GO:0009057	macromolecule catabolic process		0.002396	0.8792	0.01516	0.09829	4	1354	CELF1,ERI1,KHSRP,TARDBP
GO: Biological Process	GO:0043043	peptide biosynthetic process		0.002458	0.9022	0.01529	0.09915	3	612	CELF1,KHSRP,TARDBP
GO: Biological Process	GO:0010989	negative regulation of low-density lipoprotein particle clearance		0.0029	1	0.01759	0.1141	1	6	KHSRP
GO: Biological Process	GO:0022618	ribonucleoprotein complex assembly		0.002924	1	0.01759	0.1141	2	173	CELF1,RBM5
GO: Biological Process	GO:0071826	ribonucleoprotein complex subunit organization		0.003161	1	0.01871	0.1213	2	180	CELF1,RBM5
GO: Biological Process	GO:2000113	negative regulation of cellular macromolecule biosynthetic process		0.003259	1	0.01899	0.1231	4	1471	CELF1,KHSRP,TARDBP,HNRNPA2B1
GO: Biological Process	GO:0010558	negative regulation of macromolecule biosynthetic process		0.003375	1	0.0191	0.1238	4	1485	CELF1,KHSRP,TARDBP,HNRNPA2B1
GO: Biological Process	GO:0044806	G-quadruplex DNA unwinding		0.003383	1	0.0191	0.1238	1	7	HNRNPA2B1
GO: Biological Process	GO:0000738	DNA catabolic process, exonucleolytic		0.003865	1	0.02125	0.1378	1	8	ERI1
GO: Biological Process	GO:0031327	negative regulation of cellular biosynthetic process		0.003879	1	0.02125	0.1378	4	1542	CELF1,KHSRP,TARDBP,HNRNPA2B1
GO: Biological Process	GO:0009890	negative regulation of biosynthetic process		0.004262	1	0.02227	0.1444	4	1582	CELF1,KHSRP,TARDBP,HNRNPA2B1
GO: Biological Process	GO:0000467	exonucleolytic trimming to generate mature 3'-end of 5.8S rRNA from tricistronic rRNA transcript (SSU-rRNA, 5.8S rRNA, LSU-rRNA)		0.004347	1	0.02227	0.1444	1	9	ERI1
GO: Biological Process	GO:0000459	exonucleolytic trimming involved in rRNA processing		0.004347	1	0.02227	0.1444	1	9	ERI1
GO: Biological Process	GO:0010985	negative regulation of lipoprotein particle clearance		0.004347	1	0.02227	0.1444	1	9	KHSRP
GO: Biological Process	GO:0043604	amide biosynthetic process		0.004369	1	0.02227	0.1444	3	749	CELF1,KHSRP,TARDBP
GO: Biological Process	GO:0006518	peptide metabolic process		0.004536	1	0.02281	0.1479	3	759	CELF1,KHSRP,TARDBP
GO: Biological Process	GO:0031125	rRNA 3'-end processing		0.004829	1	0.02395	0.1553	1	10	ERI1
GO: Biological Process	GO:0043922	negative regulation by host of viral transcription		0.005311	1	0.02565	0.1663	1	11	TARDBP
GO: Biological Process	GO:2000628	regulation of miRNA metabolic process		0.005311	1	0.02565	0.1663	1	11	KHSRP
GO: Biological Process	GO:0031329	regulation of cellular catabolic process		0.005798	1	0.02763	0.1792	3	828	CELF1,KHSRP,TARDBP
GO: Biological Process	GO:0010988	regulation of low-density lipoprotein particle clearance		0.006274	1	0.02952	0.1914	1	13	KHSRP
GO: Biological Process	GO:0031053	primary miRNA processing		0.006755	1	0.03138	0.2035	1	14	HNRNPA2B1
GO: Biological Process	GO:0071044	histone mRNA catabolic process		0.007236	1	0.0332	0.2152	1	15	ERI1
GO: Biological Process	GO:1904406	negative regulation of nitric oxide metabolic process		0.008198	1	0.03625	0.235	1	17	KHSRP
GO: Biological Process	GO:0045019	negative regulation of nitric oxide biosynthetic process		0.008198	1	0.03625	0.235	1	17	KHSRP
GO: Biological Process	GO:0071763	nuclear membrane organization		0.008198	1	0.03625	0.235	1	17	TARDBP
GO: Biological Process	GO:2001014	regulation of skeletal muscle cell differentiation		0.008678	1	0.03698	0.2398	1	18	RBFOX1
GO: Biological Process	GO:0016246	RNA interference		0.008678	1	0.03698	0.2398	1	18	CELF1
GO: Biological Process	GO:0010984	regulation of lipoprotein particle clearance		0.008678	1	0.03698	0.2398	1	18	KHSRP
GO: Biological Process	GO:0032269	negative regulation of cellular protein metabolic process		0.008766	1	0.03698	0.2398	3	960	CELF1,KHSRP,TARDBP
GO: Biological Process	GO:0070935	3'-UTR-mediated mRNA stabilization		0.009158	1	0.03819	0.2476	1	19	TARDBP
GO: Biological Process	GO:0009894	regulation of catabolic process		0.009762	1	0.04026	0.261	3	998	CELF1,KHSRP,TARDBP
GO: Biological Process	GO:0051248	negative regulation of protein metabolic process		0.01037	1	0.04228	0.2742	3	1020	CELF1,KHSRP,TARDBP
GO: Biological Process	GO:0048025	negative regulation of mRNA splicing, via spliceosome		0.0106	1	0.04274	0.2771	1	22	HNRNPA2B1
GO: Biological Process	GO:0043603	cellular amide metabolic process		0.01094	1	0.04364	0.283	3	1040	CELF1,KHSRP,TARDBP
GO: Biological Process	GO:0006913	nucleocytoplasmic transport		0.01163	1	0.04553	0.2952	2	352	TARDBP,HNRNPA2B1
GO: Biological Process	GO:0051169	nuclear transport		0.01182	1	0.04553	0.2952	2	355	TARDBP,HNRNPA2B1
GO: Biological Process	GO:0034470	ncRNA processing		0.01201	1	0.04553	0.2952	2	358	ERI1,HNRNPA2B1
GO: Biological Process	GO:0000466	maturation of 5.8S rRNA from tricistronic rRNA transcript (SSU-rRNA, 5.8S rRNA, LSU-rRNA)		0.01203	1	0.04553	0.2952	1	25	ERI1
GO: Biological Process	GO:0033119	negative regulation of RNA splicing		0.01203	1	0.04553	0.2952	1	25	HNRNPA2B1
GO: Biological Process	GO:0000469	cleavage involved in rRNA processing		0.01299	1	0.04865	0.3155	1	27	ERI1
GO: Biological Process	GO:0008334	histone mRNA metabolic process		0.01347	1	0.04944	0.3205	1	28	ERI1
GO: Biological Process	GO:0010586	miRNA metabolic process		0.01347	1	0.04944	0.3205	1	28	KHSRP
GO: Cellular Component	GO:0010494	cytoplasmic stress granule		1.942e-08	1.01e-06	4.81e-07	2.183e-06	4	70	CELF1,KHSRP,RBFOX1,TARDBP
GO: Cellular Component	GO:0036464	cytoplasmic ribonucleoprotein granule		2.18e-08	1.134e-06	4.81e-07	2.183e-06	5	223	CELF1,KHSRP,RBFOX1,TARDBP,HNRNPA2B1
GO: Cellular Component	GO:0035770	ribonucleoprotein granule		2.775e-08	1.443e-06	4.81e-07	2.183e-06	5	234	CELF1,KHSRP,RBFOX1,TARDBP,HNRNPA2B1
GO: Cellular Component	GO:1990904	ribonucleoprotein complex		0.0001205	0.006265	0.001566	0.007108	4	626	CELF1,RBM5,ERI1,HNRNPA2B1
GO: Cellular Component	GO:0099080	supramolecular complex		0.0004493	0.02336	0.004673	0.02121	5	1689	CELF1,KHSRP,RBFOX1,TARDBP,HNRNPA2B1
GO: Cellular Component	GO:0097356	perinucleolar compartment		0.001911	0.09939	0.0142	0.06444	1	4	CELF1
GO: Cellular Component	GO:0035061	interchromatin granule		0.001911	0.09939	0.0142	0.06444	1	4	TARDBP
GO: Cellular Component	GO:0005681	spliceosomal complex		0.002793	0.1452	0.0149	0.06763	2	171	RBM5,HNRNPA2B1
GO: Cellular Component	GO:0071204	histone pre-mRNA 3'end processing complex		0.002866	0.149	0.0149	0.06763	1	6	ERI1
GO: Cellular Component	GO:0097165	nuclear stress granule		0.002866	0.149	0.0149	0.06763	1	6	RBFOX1
GO: Cellular Component	GO:0005726	perichromatin fibrils		0.003343	0.1738	0.0158	0.07171	1	7	TARDBP
GO: Cellular Component	GO:0071598	neuronal ribonucleoprotein granule		0.00382	0.1986	0.01655	0.07511	1	8	HNRNPA2B1
GO: Cellular Component	GO:0000178	exosome (RNase complex)		0.01142	0.5939	0.04123	0.1871	1	24	KHSRP
GO: Cellular Component	GO:1905354	exoribonuclease complex		0.01189	0.6185	0.04123	0.1871	1	25	KHSRP
GO: Cellular Component	GO:0099524	postsynaptic cytosol		0.01189	0.6185	0.04123	0.1871	1	25	HNRNPA2B1
GO: Cellular Component	GO:0140513	nuclear protein-containing complex		0.01386	0.7207	0.04505	0.2044	3	1147	RBM5,ERI1,HNRNPA2B1

## Sheet: SynGO_RBFOX1_targets
SynGO enrichment of genes with a predicted RBFOX1 binding motif within their associated unannotated 3’UTRs
GO term ID	user interface reference code	GO domain	GO term name	GO term name - hierarchical structure	GO parent term ID	GSEA p-value	GSEA 'gene cluster' FDR corrected p-value	genes - hgnc_id	genes - hgnc_symbol	genes - your genelist input
GO:0045202		CC	synapse	synapse		0.151961	0.151961	HGNC:1768;HGNC:4572;HGNC:6222;HGNC:10588;HGNC:23501;HGNC:18957;HGNC:29007;HGNC:1409	CDH9;GRIA2;KCNA4;SCN2A;SLITRK3;MAGI2;FRMPD4;CACNG5	ENSG00000113100;ENSG00000120251;ENSG00000182255;ENSG00000136531;ENSG00000121871;ENSG00000187391;ENSG00000169933;ENSG00000075429
GO:0097060	A1	CC	synaptic membrane	├─ synaptic membrane	GO:0045202
GO:0099243	A2	CC	extrinsic component of synaptic membrane	│ ├─ extrinsic component of synaptic membrane	GO:0097060
GO:0099699	A3	CC	integral component of synaptic membrane	│ └─ integral component of synaptic membrane	GO:0097060
GO:0098793	B1	CC	presynapse	├─ presynapse	GO:0045202	0.255473		HGNC:4572;HGNC:6222;HGNC:10588;HGNC:1768	GRIA2;KCNA4;SCN2A;CDH9	ENSG00000120251;ENSG00000182255;ENSG00000136531;ENSG00000113100
GO:0099523	B2	CC	presynaptic cytosol	│ ├─ presynaptic cytosol	GO:0098793
GO:0099569	B3	CC	presynaptic cytoskeleton	│ ├─ presynaptic cytoskeleton	GO:0098793
GO:0099182	B12	CC	presynaptic intermediate filament cytoskeleton	│ │ ├─ presynaptic intermediate filament cytoskeleton	GO:0099569
GO:0099143	B13	CC	presynaptic actin cytoskeleton	│ │ └─ presynaptic actin cytoskeleton	GO:0099569
GO:0048786	B4	CC	presynaptic active zone	│ ├─ presynaptic active zone	GO:0098793			HGNC:4572	GRIA2	ENSG00000120251
GO:0098831	B14	CC	presynaptic active zone cytoplasmic component	│ │ ├─ presynaptic active zone cytoplasmic component	GO:0048786
GO:0048787	B15	CC	presynaptic active zone membrane	│ │ └─ presynaptic active zone membrane	GO:0048786			HGNC:4572	GRIA2	ENSG00000120251
GO:0099029	B27	CC	anchored component of presynaptic active zone membrane	│ │ ├─ anchored component of presynaptic active zone membrane	GO:0048787
GO:0098891	B28	CC	extrinsic component of presynaptic active zone membrane	│ │ ├─ extrinsic component of presynaptic active zone membrane	GO:0048787
GO:0099059	B29	CC	integral component of presynaptic active zone membrane	│ │ └─ integral component of presynaptic active zone membrane	GO:0048787			HGNC:4572	GRIA2	ENSG00000120251
GO:0098833	B5	CC	presynaptic endocytic zone	│ ├─ presynaptic endocytic zone	GO:0098793
GO:0098835	B16	CC	presynaptic endocytic zone membrane	│ │ └─ presynaptic endocytic zone membrane	GO:0098833
GO:0098894	B30	CC	extrinsic component of presynaptic endocytic zone membrane	│ │ └─ extrinsic component of presynaptic endocytic zone membrane	GO:0098835
GO:0098830	B6	CC	presynaptic endosome	│ ├─ presynaptic endosome	GO:0098793
GO:0098954	B17	CC	presynaptic endosome membrane	│ │ └─ presynaptic endosome membrane	GO:0098830
GO:0099067	B31	CC	integral component of presynaptic endosome membrane	│ │ └─ integral component of presynaptic endosome membrane	GO:0098954
GO:0008021	B7	CC	synaptic vesicle	│ ├─ synaptic vesicle	GO:0098793
GO:0034592	B18	CC	synaptic vesicle lumen	│ │ ├─ synaptic vesicle lumen	GO:0008021
GO:0030672	B19	CC	synaptic vesicle membrane	│ │ └─ synaptic vesicle membrane	GO:0008021
GO:0098993	B32	CC	anchored component of synaptic vesicle membrane	│ │ ├─ anchored component of synaptic vesicle membrane	GO:0030672
GO:0098850	B33	CC	extrinsic component of synaptic vesicle membrane	│ │ ├─ extrinsic component of synaptic vesicle membrane	GO:0030672
GO:0030285	B34	CC	integral component of synaptic vesicle membrane	│ │ └─ integral component of synaptic vesicle membrane	GO:0030672
GO:0098992	B8	CC	neuronal dense core vesicle	│ ├─ neuronal dense core vesicle	GO:0098793
GO:0099013	B20	CC	neuronal dense core vesicle lumen	│ │ ├─ neuronal dense core vesicle lumen	GO:0098992
GO:0099012	B21	CC	neuronal dense core vesicle membrane	│ │ └─ neuronal dense core vesicle membrane	GO:0098992
GO:0098674	B35	CC	extrinsic component of neuronal dense core vesicle membrane	│ │ ├─ extrinsic component of neuronal dense core vesicle membrane	GO:0099012
GO:0099066	B36	CC	integral component of neuronal dense core vesicle membrane	│ │ └─ integral component of neuronal dense core vesicle membrane	GO:0099012
GO:0042734	B9	CC	presynaptic membrane	│ ├─ presynaptic membrane	GO:0098793	0.00462789		HGNC:6222;HGNC:10588;HGNC:4572;HGNC:1768	KCNA4;SCN2A;GRIA2;CDH9	ENSG00000182255;ENSG00000136531;ENSG00000120251;ENSG00000113100
GO:0099026	B22	CC	anchored component of presynaptic membrane	│ │ ├─ anchored component of presynaptic membrane	GO:0042734
GO:0098888	B23	CC	extrinsic component of presynaptic membrane	│ │ ├─ extrinsic component of presynaptic membrane	GO:0042734
GO:0099056	B24	CC	integral component of presynaptic membrane	│ │ └─ integral component of presynaptic membrane	GO:0042734	0.00274717	0.00549433	HGNC:6222;HGNC:10588;HGNC:4572;HGNC:1768	KCNA4;SCN2A;GRIA2;CDH9	ENSG00000182255;ENSG00000136531;ENSG00000120251;ENSG00000113100
SYNGO:presyn_ribosome	B10	CC	presynaptic ribosome	│ ├─ presynaptic ribosome	GO:0098793
SYNGO:presyn_er	B11	CC	presynaptic ER	│ └─ presynaptic ER	GO:0098793
SYNGO:presyn_er_membrane	B25	CC	presynaptic ER membrane	│ ├─ presynaptic ER membrane	SYNGO:presyn_er
SYNGO:presyn_er_membrane_integral	B37	CC	integral component of presynaptic ER membrane	│ │ └─ integral component of presynaptic ER membrane	SYNGO:presyn_er_membrane
SYNGO:presyn_ser	B26	CC	presynaptic SER	│ └─ presynaptic SER	SYNGO:presyn_er
SYNGO:presyn_ser_membrane	B38	CC	presynaptic SER membrane	│ └─ presynaptic SER membrane	SYNGO:presyn_ser
SYNGO:presyn_ser_membrane_integral	B39	CC	integral component of presynaptic SER membrane	│ └─ integral component of presynaptic SER membrane	SYNGO:presyn_ser_membrane
GO:0043083	C1	CC	synaptic cleft	├─ synaptic cleft	GO:0045202
GO:0098965	C2	CC	extracellular matrix of synaptic cleft	│ └─ extracellular matrix of synaptic cleft	GO:0043083
GO:0098794	D1	CC	postsynapse	├─ postsynapse	GO:0045202	0.0312496	0.0412771	HGNC:23501;HGNC:18957;HGNC:29007;HGNC:4572;HGNC:6222;HGNC:1768;HGNC:1409	SLITRK3;MAGI2;FRMPD4;GRIA2;KCNA4;CDH9;CACNG5	ENSG00000121871;ENSG00000187391;ENSG00000169933;ENSG00000120251;ENSG00000182255;ENSG00000113100;ENSG00000075429
GO:0099524	D2	CC	postsynaptic cytosol	│ ├─ postsynaptic cytosol	GO:0098794
GO:0099571	D3	CC	postsynaptic cytoskeleton	│ ├─ postsynaptic cytoskeleton	GO:0098794
GO:0099160	D12	CC	postsynaptic intermediate filament cytoskeleton	│ │ ├─ postsynaptic intermediate filament cytoskeleton	GO:0099571
GO:0098871	D13	CC	postsynaptic actin cytoskeleton	│ │ ├─ postsynaptic actin cytoskeleton	GO:0099571
GO:0150050	D14	CC	postsynaptic septin cytoskeleton	│ │ ├─ postsynaptic septin cytoskeleton	GO:0099571
GO:0099189	D15	CC	postsynaptic spectrin-associated cytoskeleton	│ │ └─ postsynaptic spectrin-associated cytoskeleton	GO:0099571
GO:0097444	D4	CC	spine apparatus	│ ├─ spine apparatus	GO:0098794
GO:0098897	D16	CC	spine apparatus membrane	│ │ └─ spine apparatus membrane	GO:0097444
GO:0099065	D30	CC	integral component of spine apparatus membrane	│ │ └─ integral component of spine apparatus membrane	GO:0098897
GO:0150051	D5	CC	postsynaptic Golgi apparatus	│ ├─ postsynaptic Golgi apparatus	GO:0098794
GO:0099572	D6	CC	postsynaptic specialization	│ ├─ postsynaptic specialization	GO:0098794	0.0650724		HGNC:23501;HGNC:18957;HGNC:29007;HGNC:4572	SLITRK3;MAGI2;FRMPD4;GRIA2	ENSG00000121871;ENSG00000187391;ENSG00000169933;ENSG00000120251
GO:0099091	D17	CC	postsynaptic specialization, intracellular component	│ │ ├─ postsynaptic specialization, intracellular component	GO:0099572
GO:0099634	D18	CC	postsynaptic specialization membrane	│ │ ├─ postsynaptic specialization membrane	GO:0099572			HGNC:23501	SLITRK3	ENSG00000121871
GO:0098892	D31	CC	extrinsic component of postsynaptic specialization membrane	│ │ │ ├─ extrinsic component of postsynaptic specialization membrane	GO:0099634
GO:0099060	D32	CC	integral component of postsynaptic specialization membrane	│ │ │ └─ integral component of postsynaptic specialization membrane	GO:0099634			HGNC:23501	SLITRK3	ENSG00000121871
GO:0014069	D19	CC	postsynaptic density	│ │ ├─ postsynaptic density	GO:0099572	0.0343975	0.0412771	HGNC:18957;HGNC:29007;HGNC:4572;HGNC:23501	MAGI2;FRMPD4;GRIA2;SLITRK3	ENSG00000187391;ENSG00000169933;ENSG00000120251;ENSG00000121871
GO:0099092	D33	CC	postsynaptic density, intracellular component	│ │ │ ├─ postsynaptic density, intracellular component	GO:0014069
GO:0098839	D34	CC	postsynaptic density membrane	│ │ │ └─ postsynaptic density membrane	GO:0014069			HGNC:4572;HGNC:23501	GRIA2;SLITRK3	ENSG00000120251;ENSG00000121871
GO:0099031	D40	CC	anchored component of postsynaptic density membrane	│ │ │ ├─ anchored component of postsynaptic density membrane	GO:0098839
GO:0099147	D41	CC	extrinsic component of postsynaptic density membrane	│ │ │ ├─ extrinsic component of postsynaptic density membrane	GO:0098839
GO:0099061	D42	CC	integral component of postsynaptic density membrane	│ │ │ └─ integral component of postsynaptic density membrane	GO:0098839			HGNC:4572;HGNC:23501	GRIA2;SLITRK3	ENSG00000120251;ENSG00000121871
GO:0099629	D20	CC	postsynaptic specialization of symmetric synapse	│ │ └─ postsynaptic specialization of symmetric synapse	GO:0099572
GO:0098843	D7	CC	postsynaptic endocytic zone	│ ├─ postsynaptic endocytic zone	GO:0098794
GO:0098844	D21	CC	postsynaptic endocytic zone membrane	│ │ └─ postsynaptic endocytic zone membrane	GO:0098843
GO:0098845	D8	CC	postsynaptic endosome	│ ├─ postsynaptic endosome	GO:0098794
GO:0098895	D22	CC	postsynaptic endosome membrane	│ │ ├─ postsynaptic endosome membrane	GO:0098845
GO:0098999	D35	CC	extrinsic component of postsynaptic endosome membrane	│ │ │ └─ extrinsic component of postsynaptic endosome membrane	GO:0098895
GO:0098842	D23	CC	postsynaptic early endosome	│ │ ├─ postsynaptic early endosome	GO:0098845
GO:0098896	D36	CC	postsynaptic early endosome membrane	│ │ │ └─ postsynaptic early endosome membrane	GO:0098842
GO:0098998	D43	CC	extrinsic component of postsynaptic early endosome membrane	│ │ │ └─ extrinsic component of postsynaptic early endosome membrane	GO:0098896
GO:0098837	D24	CC	postsynaptic recycling endosome	│ │ └─ postsynaptic recycling endosome	GO:0098845
GO:0098944	D37	CC	postsynaptic recycling endosome membrane	│ │ └─ postsynaptic recycling endosome membrane	GO:0098837
GO:0099033	D44	CC	anchored component of postsynaptic recycling endosome membrane	│ │ └─ anchored component of postsynaptic recycling endosome membrane	GO:0098944
GO:0045211	D9	CC	postsynaptic membrane	│ ├─ postsynaptic membrane	GO:0098794	2.42447e-05	0.000145468	HGNC:18957;HGNC:6222;HGNC:4572;HGNC:1768;HGNC:1409;HGNC:23501	MAGI2;KCNA4;GRIA2;CDH9;CACNG5;SLITRK3	ENSG00000187391;ENSG00000182255;ENSG00000120251;ENSG00000113100;ENSG00000075429;ENSG00000121871
GO:0099025	D25	CC	anchored component of postsynaptic membrane	│ │ ├─ anchored component of postsynaptic membrane	GO:0045211
GO:0098890	D26	CC	extrinsic component of postsynaptic membrane	│ │ ├─ extrinsic component of postsynaptic membrane	GO:0045211			HGNC:18957	MAGI2	ENSG00000187391
GO:0099055	D27	CC	integral component of postsynaptic membrane	│ │ └─ integral component of postsynaptic membrane	GO:0045211	0.000131191	0.000393573	HGNC:6222;HGNC:4572;HGNC:1768;HGNC:1409;HGNC:23501	KCNA4;GRIA2;CDH9;CACNG5;SLITRK3	ENSG00000182255;ENSG00000120251;ENSG00000113100;ENSG00000075429;ENSG00000121871
SYNGO:postsyn_ribosome	D10	CC	postsynaptic ribosome	│ ├─ postsynaptic ribosome	GO:0098794
SYNGO:postsyn_er	D11	CC	postsynaptic ER	│ └─ postsynaptic ER	GO:0098794
SYNGO:postsyn_er_membrane	D28	CC	postsynaptic ER membrane	│ ├─ postsynaptic ER membrane	SYNGO:postsyn_er
SYNGO:postsyn_er_membrane_integral	D38	CC	integral component of postsynaptic ER membrane	│ │ └─ integral component of postsynaptic ER membrane	SYNGO:postsyn_er_membrane
SYNGO:postsyn_ser	D29	CC	postsynaptic SER	│ └─ postsynaptic SER	SYNGO:postsyn_er
SYNGO:postsyn_ser_membrane	D39	CC	postsynaptic SER membrane	│ └─ postsynaptic SER membrane	SYNGO:postsyn_ser
SYNGO:postsyn_ser_membrane_integral	D45	CC	integral component of postsynaptic SER membrane	│ └─ integral component of postsynaptic SER membrane	SYNGO:postsyn_ser_membrane
GO:0099544	E1	CC	extrasynaptic space	└─ extrasynaptic space	GO:0045202
GO:0098966	E2	CC	perisynaptic extracellular matrix	└─ perisynaptic extracellular matrix	GO:0099544
SYNGO:synprocess		BP	process in the synapse	process in the synapse		0.00970407	0.0113214	HGNC:4572;HGNC:6222;HGNC:10588;HGNC:1409;HGNC:18957;HGNC:1544;HGNC:1768;HGNC:23501;HGNC:19835;HGNC:29007	GRIA2;KCNA4;SCN2A;CACNG5;MAGI2;CBLN2;CDH9;SLITRK3;MDGA2;FRMPD4	ENSG00000120251;ENSG00000182255;ENSG00000136531;ENSG00000075429;ENSG00000187391;ENSG00000141668;ENSG00000113100;ENSG00000121871;ENSG00000139915;ENSG00000169933
SYNGO:presynprocess	F1	BP	process in the presynapse	├─ process in the presynapse	SYNGO:synprocess	0.14261		HGNC:4572;HGNC:6222;HGNC:10588	GRIA2;KCNA4;SCN2A	ENSG00000120251;ENSG00000182255;ENSG00000136531
GO:0099509	F2	BP	regulation of presynaptic cytosolic calcium levels	│ ├─ regulation of presynaptic cytosolic calcium levels	SYNGO:presynprocess
GO:1905056	F11	BP	ATPase-coupled calcium ion transmembrane transporter activity involved in regulation of presynaptic cytosolic calcium levels	│ │ ├─ ATPase-coupled calcium ion transmembrane transporter activity involved in regulation of presynaptic cytosolic calcium levels	GO:0099509
GO:0099534	F12	BP	calcium ion binding involved in regulation of presynaptic cytosolic calcium levels	│ │ ├─ calcium ion binding involved in regulation of presynaptic cytosolic calcium levels	GO:0099509
GO:0099626	F13	BP	voltage-gated calcium channel activity involved in regulation of presynaptic cytosolic calcium levels	│ │ └─ voltage-gated calcium channel activity involved in regulation of presynaptic cytosolic calcium levels	GO:0099509
GO:0099505	F3	BP	regulation of presynaptic membrane potential	│ ├─ regulation of presynaptic membrane potential	SYNGO:presynprocess	0.00148773	0.00260353	HGNC:4572;HGNC:6222;HGNC:10588	GRIA2;KCNA4;SCN2A	ENSG00000120251;ENSG00000182255;ENSG00000136531
GO:0099507	F14	BP	ligand-gated ion channel activity involved in regulation of presynaptic membrane potential	│ │ ├─ ligand-gated ion channel activity involved in regulation of presynaptic membrane potential	GO:0099505			HGNC:4572	GRIA2	ENSG00000120251
GO:0099508	F15	BP	voltage-gated ion channel activity involved in regulation of presynaptic membrane potential	│ │ ├─ voltage-gated ion channel activity involved in regulation of presynaptic membrane potential	GO:0099505			HGNC:6222;HGNC:10588	KCNA4;SCN2A	ENSG00000182255;ENSG00000136531
GO:0150047	F16	BP	G protein-coupled neurotransmitter receptor activity involved in regulation of presynaptic membrane potential	│ │ ├─ G protein-coupled neurotransmitter receptor activity involved in regulation of presynaptic membrane potential	GO:0099505
GO:0140232	F17	BP	intracellular cAMP-activated cation channel activity involved in regulation of presynaptic membrane potential	│ │ └─ intracellular cAMP-activated cation channel activity involved in regulation of presynaptic membrane potential	GO:0099505
GO:0140238	F4	BP	presynaptic endocytosis	│ ├─ presynaptic endocytosis	SYNGO:presynprocess
GO:0099504	F5	BP	synaptic vesicle cycle	│ ├─ synaptic vesicle cycle	SYNGO:presynprocess
GO:0098693	F18	BP	regulation of synaptic vesicle cycle	│ │ ├─ regulation of synaptic vesicle cycle	GO:0099504
GO:0097091	F19	BP	synaptic vesicle clustering	│ │ ├─ synaptic vesicle clustering	GO:0099504
GO:0099532	F20	BP	synaptic vesicle endosomal processing	│ │ ├─ synaptic vesicle endosomal processing	GO:0099504
GO:0016182	F29	BP	synaptic vesicle budding from endosome	│ │ │ ├─ synaptic vesicle budding from endosome	GO:0099532
GO:0016189	F30	BP	synaptic vesicle to endosome fusion	│ │ │ └─ synaptic vesicle to endosome fusion	GO:0099532
GO:0016079	F21	BP	synaptic vesicle exocytosis	│ │ ├─ synaptic vesicle exocytosis	GO:0099504
GO:0099502	F31	BP	calcium-dependent activation of synaptic vesicle fusion	│ │ │ ├─ calcium-dependent activation of synaptic vesicle fusion	GO:0016079
GO:0150037	F41	BP	regulation of calcium-dependent activation of synaptic vesicle fusion	│ │ │ │ └─ regulation of calcium-dependent activation of synaptic vesicle fusion	GO:0099502
GO:2000300	F32	BP	regulation of synaptic vesicle exocytosis	│ │ │ ├─ regulation of synaptic vesicle exocytosis	GO:0016079
GO:0016081	F33	BP	synaptic vesicle docking	│ │ │ ├─ synaptic vesicle docking	GO:0016079
GO:0099148	F42	BP	regulation of synaptic vesicle docking	│ │ │ │ └─ regulation of synaptic vesicle docking	GO:0016081
GO:0031629	F34	BP	synaptic vesicle fusion to presynaptic active zone membrane	│ │ │ ├─ synaptic vesicle fusion to presynaptic active zone membrane	GO:0016079
GO:0031630	F43	BP	regulation of synaptic vesicle fusion to presynaptic active zone membrane	│ │ │ │ └─ regulation of synaptic vesicle fusion to presynaptic active zone membrane	GO:0031629
GO:0016082	F35	BP	synaptic vesicle priming	│ │ │ └─ synaptic vesicle priming	GO:0016079
GO:0010807	F44	BP	regulation of synaptic vesicle priming	│ │ │ └─ regulation of synaptic vesicle priming	GO:0016082
GO:0098700	F22	BP	synaptic vesicle neurotransmitter loading	│ │ ├─ synaptic vesicle neurotransmitter loading	GO:0099504
GO:0099162	F36	BP	regulation of synaptic vesicle neurotransmitter loading	│ │ │ └─ regulation of synaptic vesicle neurotransmitter loading	GO:0098700
GO:0099180	F23	BP	zinc ion import into synaptic vesicle	│ │ ├─ zinc ion import into synaptic vesicle	GO:0099504
GO:0097401	F24	BP	synaptic vesicle proton loading	│ │ ├─ synaptic vesicle proton loading	GO:0099504
GO:1901546	F37	BP	regulation of proton loading	│ │ │ └─ regulation of proton loading	GO:0097401
GO:0048488	F25	BP	synaptic vesicle endocytosis	│ │ └─ synaptic vesicle endocytosis	GO:0099504
GO:1900242	F38	BP	regulation of synaptic vesicle endocytosis	│ │ ├─ regulation of synaptic vesicle endocytosis	GO:0048488
GO:0016185	F39	BP	synaptic vesicle budding from presynaptic endocytic zone membrane	│ │ ├─ synaptic vesicle budding from presynaptic endocytic zone membrane	GO:0048488
GO:0098694	F45	BP	regulation of synaptic vesicle budding from presynaptic endocytic zone membrane	│ │ │ └─ regulation of synaptic vesicle budding from presynaptic endocytic zone membrane	GO:0016185
GO:0016191	F40	BP	synaptic vesicle uncoating	│ │ └─ synaptic vesicle uncoating	GO:0048488
GO:0099525	F6	BP	presynaptic dense core vesicle exocytosis	│ ├─ presynaptic dense core vesicle exocytosis	SYNGO:presynprocess
GO:0099161	F26	BP	regulation of presynaptic dense core vesicle exocytosis	│ │ └─ regulation of presynaptic dense core vesicle exocytosis	GO:0099525
GO:0001504	F7	BP	neurotransmitter uptake	│ ├─ neurotransmitter uptake	SYNGO:presynprocess
GO:0098810	F8	BP	neurotransmitter reuptake	│ ├─ neurotransmitter reuptake	SYNGO:presynprocess
GO:0051580	F27	BP	regulation of neurotransmitter uptake	│ │ └─ regulation of neurotransmitter uptake	GO:0098810
SYNGO:presyn_chaperoneProteinFolding	F9	BP	presynaptic chaperone-mediated protein folding	│ ├─ presynaptic chaperone-mediated protein folding	SYNGO:presynprocess
GO:0098928	F10	BP	presynaptic signaling pathway	│ └─ presynaptic signaling pathway	SYNGO:presynprocess
GO:0099526	F28	BP	presynapse to nucleus signaling pathway	│ └─ presynapse to nucleus signaling pathway	GO:0098928
SYNGO:postsynprocess	G1	BP	process in the postsynapse	├─ process in the postsynapse	SYNGO:synprocess	0.0902789	0.0902789	HGNC:4572;HGNC:1409;HGNC:18957	GRIA2;CACNG5;MAGI2	ENSG00000120251;ENSG00000075429;ENSG00000187391
GO:0099566	G2	BP	regulation of postsynaptic cytosolic calcium levels	│ ├─ regulation of postsynaptic cytosolic calcium levels	SYNGO:postsynprocess
GO:1905059	G8	BP	ATPase-coupled calcium ion transmembrane transporter activity involved in regulation of postsynaptic cytosolic calcium levels	│ │ ├─ ATPase-coupled calcium ion transmembrane transporter activity involved in regulation of postsynaptic cytosolic calcium levels	GO:0099566
GO:0099567	G9	BP	calcium ion binding involved in regulation of postsynaptic cytosolic calcium levels	│ │ ├─ calcium ion binding involved in regulation of postsynaptic cytosolic calcium levels	GO:0099566
GO:1905060	G10	BP	calcium:cation antiporter activity involved in regulation of postsynaptic cytosolic calcium ion levels	│ │ ├─ calcium:cation antiporter activity involved in regulation of postsynaptic cytosolic calcium ion levels	GO:0099566
GO:0098695	G11	BP	inositol 1,4,5-trisphosphate receptor activity involved in regulation of postsynaptic cytosolic calcium levels	│ │ ├─ inositol 1,4,5-trisphosphate receptor activity involved in regulation of postsynaptic cytosolic calcium levels	GO:0099566
GO:0099583	G12	BP	neurotransmitter receptor activity involved in regulation of postsynaptic cytosolic calcium levels	│ │ └─ neurotransmitter receptor activity involved in regulation of postsynaptic cytosolic calcium levels	GO:0099566
GO:0098872	G22	BP	G-protein coupled neurotransmitter receptor activity involved in regulation of postsynaptic cytosolic calcium levels	│ │ └─ G-protein coupled neurotransmitter receptor activity involved in regulation of postsynaptic cytosolic calcium levels	GO:0099583
GO:0060078	G3	BP	regulation of postsynaptic membrane potential	│ ├─ regulation of postsynaptic membrane potential	SYNGO:postsynprocess			HGNC:4572	GRIA2	ENSG00000120251
GO:0140233	G13	BP	intracellular cAMP-activated cation channel activity involved in regulation of postsynaptic membrane potential	│ │ ├─ intracellular cAMP-activated cation channel activity involved in regulation of postsynaptic membrane potential	GO:0060078
GO:0099579	G23	BP	G protein-coupled neurotransmitter receptor activity involved in regulation of postsynaptic membrane potential	│ │ │ └─ G protein-coupled neurotransmitter receptor activity involved in regulation of postsynaptic membrane potential	GO:0140233
GO:1904315	G14	BP	transmitter-gated ion channel activity involved in regulation of postsynaptic membrane potential	│ │ ├─ transmitter-gated ion channel activity involved in regulation of postsynaptic membrane potential	GO:0060078			HGNC:4572	GRIA2	ENSG00000120251
GO:1905030	G15	BP	voltage-gated ion channel activity involved in regulation of postsynaptic membrane potential	│ │ └─ voltage-gated ion channel activity involved in regulation of postsynaptic membrane potential	GO:0060078
GO:0098962	G4	BP	regulation of postsynaptic neurotransmitter receptor activity	│ ├─ regulation of postsynaptic neurotransmitter receptor activity	SYNGO:postsynprocess			HGNC:1409	CACNG5	ENSG00000075429
GO:0099072	G5	BP	regulation of postsynaptic membrane neurotransmitter receptor levels	│ ├─ regulation of postsynaptic membrane neurotransmitter receptor levels	SYNGO:postsynprocess			HGNC:18957	MAGI2	ENSG00000187391
GO:0099645	G16	BP	neurotransmitter receptor localization to postsynaptic specialization membrane	│ │ ├─ neurotransmitter receptor localization to postsynaptic specialization membrane	GO:0099072			HGNC:18957	MAGI2	ENSG00000187391
GO:0098696	G24	BP	regulation of neurotransmitter receptor localization to postsynaptic specialization membrane	│ │ │ └─ regulation of neurotransmitter receptor localization to postsynaptic specialization membrane	GO:0099645			HGNC:18957	MAGI2	ENSG00000187391
GO:0098967	G17	BP	exocytic insertion of neurotransmitter receptor to postsynaptic membrane	│ │ ├─ exocytic insertion of neurotransmitter receptor to postsynaptic membrane	GO:0099072
GO:0099145	G25	BP	regulation of exocytic insertion of neurotransmitter receptor to postsynaptic membrane	│ │ │ └─ regulation of exocytic insertion of neurotransmitter receptor to postsynaptic membrane	GO:0098967
GO:0098970	G18	BP	postsynaptic neurotransmitter receptor diffusion trapping	│ │ ├─ postsynaptic neurotransmitter receptor diffusion trapping	GO:0099072
GO:0150054	G26	BP	regulation of postsynaptic neurotransmitter receptor diffusion trapping	│ │ │ └─ regulation of postsynaptic neurotransmitter receptor diffusion trapping	GO:0098970
GO:0098884	G19	BP	postsynaptic neurotransmitter receptor endocytosis	│ │ └─ postsynaptic neurotransmitter receptor endocytosis	GO:0099072
GO:0099149	G27	BP	regulation of postsynaptic neurotransmitter receptor endocytosis	│ │ └─ regulation of postsynaptic neurotransmitter receptor endocytosis	GO:0098884
GO:0150038	G6	BP	postsynaptic dense core vesicle exocytosis	│ ├─ postsynaptic dense core vesicle exocytosis	SYNGO:postsynprocess
GO:0150044	G20	BP	regulation of postsynaptic dense core vesicle exocytosis	│ │ └─ regulation of postsynaptic dense core vesicle exocytosis	GO:0150038
GO:0098926	G7	BP	postsynaptic signaling pathway	│ └─ postsynaptic signaling pathway	SYNGO:postsynprocess
GO:0099527	G21	BP	postsynapse to nucleus signaling pathway	│ └─ postsynapse to nucleus signaling pathway	GO:0098926
GO:1905539	G28	BP	regulation of postsynapse to nucleus signaling pathway	│ └─ regulation of postsynapse to nucleus signaling pathway	GO:0099527
GO:0099536	H1	BP	synaptic signaling	├─ synaptic signaling	SYNGO:synprocess			HGNC:1544	CBLN2	ENSG00000141668
GO:0099537	H2	BP	trans-synaptic signaling	│ ├─ trans-synaptic signaling	GO:0099536			HGNC:1544	CBLN2	ENSG00000141668
GO:0099541	H5	BP	trans-synaptic signaling by lipid	│ │ ├─ trans-synaptic signaling by lipid	GO:0099537
GO:0099542	H13	BP	trans-synaptic signaling by endocannabinoid	│ │ │ └─ trans-synaptic signaling by endocannabinoid	GO:0099541
GO:0098921	H21	BP	retrograde trans-synaptic signaling by endocannabinoid	│ │ │ ├─ retrograde trans-synaptic signaling by endocannabinoid	GO:0099542
GO:0099178	H26	BP	regulation of retrograde trans-synaptic signaling by endocanabinoid	│ │ │ │ └─ regulation of retrograde trans-synaptic signaling by endocanabinoid	GO:0098921
GO:0099553	H22	BP	trans-synaptic signaling by endocannabinoid, modulating synaptic transmission	│ │ │ └─ trans-synaptic signaling by endocannabinoid, modulating synaptic transmission	GO:0099542
GO:0150036	H27	BP	regulation of trans-synaptic signaling by endocannabinoid, modulating synaptic transmission	│ │ │ └─ regulation of trans-synaptic signaling by endocannabinoid, modulating synaptic transmission	GO:0099553
GO:0099540	H6	BP	trans-synaptic signaling by neuropeptide	│ │ ├─ trans-synaptic signaling by neuropeptide	GO:0099537
GO:0099543	H7	BP	trans-synaptic signaling by soluble gas	│ │ ├─ trans-synaptic signaling by soluble gas	GO:0099537
GO:0099548	H14	BP	trans-synaptic signaling by nitric oxide	│ │ │ └─ trans-synaptic signaling by nitric oxide	GO:0099543
GO:0099555	H23	BP	trans-synaptic signaling by nitric oxide, modulating synaptic transmission	│ │ │ └─ trans-synaptic signaling by nitric oxide, modulating synaptic transmission	GO:0099548
GO:0098925	H28	BP	retrograde trans-synaptic signaling by nitric oxide, modulating synaptic transmission	│ │ │ └─ retrograde trans-synaptic signaling by nitric oxide, modulating synaptic transmission	GO:0099555
GO:0099545	H8	BP	trans-synaptic signaling by trans-synaptic complex	│ │ ├─ trans-synaptic signaling by trans-synaptic complex	GO:0099537
GO:0098942	H15	BP	retrograde trans-synaptic signaling by trans-synaptic protein complex	│ │ │ ├─ retrograde trans-synaptic signaling by trans-synaptic protein complex	GO:0099545
GO:0099557	H16	BP	trans-synaptic signaling by trans-synaptic complex, modulating synaptic transmission	│ │ │ └─ trans-synaptic signaling by trans-synaptic complex, modulating synaptic transmission	GO:0099545
GO:0099157	H9	BP	trans-synaptic signalling via exosome	│ │ ├─ trans-synaptic signalling via exosome	GO:0099537
GO:0099183	H10	BP	trans-synaptic signaling by BDNF, modulating synaptic transmission	│ │ ├─ trans-synaptic signaling by BDNF, modulating synaptic transmission	GO:0099537
GO:0150035	H17	BP	regulation of trans-synaptic signaling by BDNF, modulating synaptic transmission	│ │ │ └─ regulation of trans-synaptic signaling by BDNF, modulating synaptic transmission	GO:0099183
GO:0007268	H11	BP	chemical synaptic transmission	│ │ └─ chemical synaptic transmission	GO:0099537			HGNC:1544	CBLN2	ENSG00000141668
GO:0050804	H18	BP	modulation of chemical synaptic transmission	│ │ ├─ modulation of chemical synaptic transmission	GO:0007268			HGNC:1544	CBLN2	ENSG00000141668
GO:0099531	H19	BP	presynaptic process involved in chemical synaptic transmission	│ │ ├─ presynaptic process involved in chemical synaptic transmission	GO:0007268
GO:0099171	H24	BP	presynaptic modulation of chemical synaptic transmission	│ │ │ └─ presynaptic modulation of chemical synaptic transmission	GO:0099531
GO:0099565	H20	BP	postsynaptic process involved in chemical synaptic transmission	│ │ └─ postsynaptic process involved in chemical synaptic transmission	GO:0007268
GO:0099170	H25	BP	postsynaptic modulation of chemical synaptic transmission	│ │ └─ postsynaptic modulation of chemical synaptic transmission	GO:0099565
GO:0099538	H3	BP	synaptic signaling via neuropeptide	│ ├─ synaptic signaling via neuropeptide	GO:0099536
GO:0099163	H4	BP	synaptic signaling by nitric oxide	│ └─ synaptic signaling by nitric oxide	GO:0099536
GO:0150045	H12	BP	regulation of synaptic signaling by nitric oxide	│ └─ regulation of synaptic signaling by nitric oxide	GO:0099163
GO:0050808	I1	BP	synapse organization	├─ synapse organization	SYNGO:synprocess	0.00366289	0.00512805	HGNC:18957;HGNC:1768;HGNC:23501;HGNC:19835;HGNC:1544;HGNC:29007	MAGI2;CDH9;SLITRK3;MDGA2;CBLN2;FRMPD4	ENSG00000187391;ENSG00000113100;ENSG00000121871;ENSG00000139915;ENSG00000141668;ENSG00000169933
GO:0099172	I2	BP	presynapse organization	│ ├─ presynapse organization	GO:0050808
GO:0099174	I16	BP	regulation of presynapse organization	│ │ └─ regulation of presynapse organization	GO:0099172
GO:0099173	I3	BP	postsynapse organization	│ ├─ postsynapse organization	GO:0050808
GO:0099175	I17	BP	regulation of postsynapse organization	│ │ ├─ regulation of postsynapse organization	GO:0099173
GO:0099084	I18	BP	postsynaptic specialization organization	│ │ └─ postsynaptic specialization organization	GO:0099173
GO:0099563	I4	BP	modification of synaptic structure	│ ├─ modification of synaptic structure	GO:0050808
GO:0099010	I19	BP	modification of postsynaptic structure	│ │ └─ modification of postsynaptic structure	GO:0099563
GO:0099159	I34	BP	regulation of modification of postsynaptic structure	│ │ ├─ regulation of modification of postsynaptic structure	GO:0099010
GO:0098885	I35	BP	modification of postsynaptic actin cytoskeleton	│ │ └─ modification of postsynaptic actin cytoskeleton	GO:0099010
GO:1905274	I47	BP	regulation of modification of postsynaptic actin cytoskeleton	│ │ └─ regulation of modification of postsynaptic actin cytoskeleton	GO:0098885
GO:0050807	I5	BP	regulation of synapse organization	│ ├─ regulation of synapse organization	GO:0050808
GO:0098918	I6	BP	structural constituent of synapse	│ ├─ structural constituent of synapse	GO:0050808			HGNC:18957	MAGI2	ENSG00000187391
GO:0099181	I20	BP	structural constituent of presynapse	│ │ ├─ structural constituent of presynapse	GO:0098918
GO:0098882	I36	BP	structural constituent of active zone	│ │ │ ├─ structural constituent of active zone	GO:0099181
GO:0098699	I37	BP	structural constituent of presynaptic actin cytoskeleton	│ │ │ └─ structural constituent of presynaptic actin cytoskeleton	GO:0099181
GO:0099186	I21	BP	structural constituent of postsynapse	│ │ └─ structural constituent of postsynapse	GO:0098918			HGNC:18957	MAGI2	ENSG00000187391
GO:0098973	I38	BP	structural constituent of postsynaptic actin cytoskeleton	│ │ ├─ structural constituent of postsynaptic actin cytoskeleton	GO:0099186
GO:0099184	I39	BP	structural constituent of postsynaptic intermediate filament cytoskeleton	│ │ ├─ structural constituent of postsynaptic intermediate filament cytoskeleton	GO:0099186
GO:0098879	I40	BP	structural constituent of postsynaptic specialization	│ │ ├─ structural constituent of postsynaptic specialization	GO:0099186			HGNC:18957	MAGI2	ENSG00000187391
GO:0098919	I41	BP	structural constituent of postsynaptic density	│ │ └─ structural constituent of postsynaptic density	GO:0099186			HGNC:18957	MAGI2	ENSG00000187391
GO:0150043	I7	BP	structural constituent of synapse-associated extracellular matrix	│ ├─ structural constituent of synapse-associated extracellular matrix	GO:0050808
GO:0099560	I8	BP	synapse adhesion between pre- and post-synapse	│ ├─ synapse adhesion between pre- and post-synapse	GO:0050808	4.38161e-05	0.000306713	HGNC:1768;HGNC:23501;HGNC:18957;HGNC:19835	CDH9;SLITRK3;MAGI2;MDGA2	ENSG00000113100;ENSG00000121871;ENSG00000187391;ENSG00000139915
GO:0099179	I22	BP	regulation of synaptic membrane adhesion	│ │ └─ regulation of synaptic membrane adhesion	GO:0099560			HGNC:18957;HGNC:19835	MAGI2;MDGA2	ENSG00000187391;ENSG00000139915
GO:0008039	I9	BP	synaptic target recognition	│ ├─ synaptic target recognition	GO:0050808
GO:0007416	I10	BP	synapse assembly	│ ├─ synapse assembly	GO:0050808	0.0011762	0.00260353	HGNC:1768;HGNC:1544;HGNC:23501;HGNC:19835	CDH9;CBLN2;SLITRK3;MDGA2	ENSG00000113100;ENSG00000141668;ENSG00000121871;ENSG00000139915
GO:0099054	I23	BP	presynapse assembly	│ │ ├─ presynapse assembly	GO:0007416
GO:0051963	I24	BP	regulation of synapse assembly	│ │ ├─ regulation of synapse assembly	GO:0007416	0.00199298		HGNC:1544;HGNC:23501;HGNC:19835	CBLN2;SLITRK3;MDGA2	ENSG00000141668;ENSG00000121871;ENSG00000139915
GO:1905606	I42	BP	regulation of presynapse assembly	│ │ │ ├─ regulation of presynapse assembly	GO:0051963	0.000574279	0.00200998	HGNC:1544;HGNC:23501;HGNC:19835	CBLN2;SLITRK3;MDGA2	ENSG00000141668;ENSG00000121871;ENSG00000139915
GO:0150052	I43	BP	regulation of postsynapse assembly	│ │ │ └─ regulation of postsynapse assembly	GO:0051963
GO:0098698	I25	BP	postsynaptic specialization assembly	│ │ ├─ postsynaptic specialization assembly	GO:0007416
GO:0099150	I44	BP	regulation of postsynaptic specialization assembly	│ │ │ ├─ regulation of postsynaptic specialization assembly	GO:0098698
GO:0097107	I45	BP	postsynaptic density assembly	│ │ │ └─ postsynaptic density assembly	GO:0098698
GO:0099151	I48	BP	regulation of postsynaptic density assembly	│ │ │ └─ regulation of postsynaptic density assembly	GO:0097107
GO:0097104	I26	BP	postsynaptic membrane assembly	│ │ └─ postsynaptic membrane assembly	GO:0007416
GO:0098883	I11	BP	synapse disassembly	│ ├─ synapse disassembly	GO:0050808
GO:1905806	I27	BP	regulation of synapse disassembly	│ │ └─ regulation of synapse disassembly	GO:0098883
GO:0060074	I12	BP	synapse maturation	│ ├─ synapse maturation	GO:0050808
GO:0090128	I28	BP	regulation of synapse maturation	│ │ └─ regulation of synapse maturation	GO:0060074
GO:0099558	I13	BP	maintenance of synapse structure	│ ├─ maintenance of synapse structure	GO:0050808
GO:0099559	I29	BP	maintenance of alignment of postsynaptic density and presynaptic active zone	│ │ ├─ maintenance of alignment of postsynaptic density and presynaptic active zone	GO:0099558
GO:0098880	I30	BP	maintenance of postsynaptic specialization structure	│ │ └─ maintenance of postsynaptic specialization structure	GO:0099558
GO:0099562	I46	BP	maintenance of postsynaptic density structure	│ │ └─ maintenance of postsynaptic density structure	GO:0098880
GO:0099187	I14	BP	presynaptic cytoskeleton organization	│ ├─ presynaptic cytoskeleton organization	GO:0050808
GO:0099140	I31	BP	presynaptic actin cytoskeleton organization	│ │ └─ presynaptic actin cytoskeleton organization	GO:0099187
GO:0099188	I15	BP	postsynaptic cytoskeleton organization	│ └─ postsynaptic cytoskeleton organization	GO:0050808			HGNC:29007	FRMPD4	ENSG00000169933
GO:0098974	I32	BP	postsynaptic actin cytoskeleton organization	│ ├─ postsynaptic actin cytoskeleton organization	GO:0099188			HGNC:29007	FRMPD4	ENSG00000169933
GO:0099190	I33	BP	postsynaptic spectrin-associated cytoskeleton organization	│ └─ postsynaptic spectrin-associated cytoskeleton organization	GO:0099188
SYNGO:metabolism	J1	BP	metabolism	├─ metabolism	SYNGO:synprocess
SYNGO:presyn_ATPmetabolic	J2	BP	ATP metabolic process in the presynapse	│ ├─ ATP metabolic process in the presynapse	SYNGO:metabolism
SYNGO:presyn_regulationATPmetabolic	J12	BP	regulation of ATP metabolic process in the presynapse	│ │ └─ regulation of ATP metabolic process in the presynapse	SYNGO:presyn_ATPmetabolic
SYNGO:postsyn_ATPmetabolic	J3	BP	ATP metabolic process in the postsynapse	│ ├─ ATP metabolic process in the postsynapse	SYNGO:metabolism
GO:0099546	J4	BP	protein catabolic process, modulating synaptic transmission	│ ├─ protein catabolic process, modulating synaptic transmission	SYNGO:metabolism
GO:0099574	J5	BP	regulation of protein catabolic process at synapse, modulating synaptic transmission	│ ├─ regulation of protein catabolic process at synapse, modulating synaptic transmission	SYNGO:metabolism
GO:0099576	J13	BP	regulation of protein catabolic process at postsynapse, modulating synaptic transmission	│ │ ├─ regulation of protein catabolic process at postsynapse, modulating synaptic transmission	GO:0099574
GO:0099575	J14	BP	regulation of protein catabolic process at presynapse, modulating synaptic transmission	│ │ └─ regulation of protein catabolic process at presynapse, modulating synaptic transmission	GO:0099574
GO:0099547	J6	BP	regulation of translation at synapse, modulating synaptic transmission	│ ├─ regulation of translation at synapse, modulating synaptic transmission	SYNGO:metabolism
GO:0099578	J15	BP	regulation of translation at postsynapse, modulating synaptic transmission	│ │ ├─ regulation of translation at postsynapse, modulating synaptic transmission	GO:0099547
GO:0099577	J16	BP	regulation of translation at presynapse, modulating synaptic transmission	│ │ └─ regulation of translation at presynapse, modulating synaptic transmission	GO:0099547
GO:0042135	J7	BP	neurotransmitter catabolic process	│ ├─ neurotransmitter catabolic process	SYNGO:metabolism
GO:0140246	J8	BP	protein catabolic process at synapse	│ ├─ protein catabolic process at synapse	SYNGO:metabolism
GO:0140247	J17	BP	protein catabolic process at presynapse	│ │ ├─ protein catabolic process at presynapse	GO:0140246
GO:0140251	J21	BP	regulation protein catabolic process at presynapse	│ │ │ └─ regulation protein catabolic process at presynapse	GO:0140247
GO:0140249	J18	BP	protein catabolic process at postsynapse	│ │ └─ protein catabolic process at postsynapse	GO:0140246
GO:0140252	J22	BP	regulation protein catabolic process at postsynapse	│ │ └─ regulation protein catabolic process at postsynapse	GO:0140249
GO:0042136	J9	BP	neurotransmitter biosynthetic process	│ ├─ neurotransmitter biosynthetic process	SYNGO:metabolism
GO:0140241	J10	BP	translation at synapse	│ ├─ translation at synapse	SYNGO:metabolism
GO:0140236	J19	BP	translation at presynapse	│ │ ├─ translation at presynapse	GO:0140241
GO:0140242	J20	BP	translation at postsynapse	│ │ └─ translation at postsynapse	GO:0140241
GO:0140245	J23	BP	regulation of translation at postsynapse	│ │ └─ regulation of translation at postsynapse	GO:0140242
GO:0140235	J11	BP	RNA polyadenylation at postsynapse	│ └─ RNA polyadenylation at postsynapse	SYNGO:metabolism
SYNGO:transport	K1	BP	transport	└─ transport	SYNGO:synprocess
GO:0008088	K2	BP	axo-dendritic transport	├─ axo-dendritic transport	SYNGO:transport
GO:0098930	K7	BP	axonal transport	│ ├─ axonal transport	GO:0008088
GO:0008089	K13	BP	anterograde axonal transport	│ │ ├─ anterograde axonal transport	GO:0098930
GO:0099641	K21	BP	anterograde axonal protein transport	│ │ │ ├─ anterograde axonal protein transport	GO:0008089
GO:0140231	K22	BP	anterograde axonal transport of neurotransmitter receptor complex	│ │ │ └─ anterograde axonal transport of neurotransmitter receptor complex	GO:0008089
GO:0099088	K14	BP	axonal transport of messenger ribonucleoprotein complex	│ │ └─ axonal transport of messenger ribonucleoprotein complex	GO:0098930
GO:0098935	K8	BP	dendritic transport	│ └─ dendritic transport	GO:0008088
GO:0098937	K15	BP	anterograde dendritic transport	│ ├─ anterograde dendritic transport	GO:0098935
GO:0098971	K23	BP	anterograde dendritic transport of neurotransmitter receptor complex	│ │ └─ anterograde dendritic transport of neurotransmitter receptor complex	GO:0098937
GO:0098939	K16	BP	dendritic transport of mitochondrion	│ ├─ dendritic transport of mitochondrion	GO:0098935
GO:0098961	K17	BP	dendritic transport of ribonucleoprotein complex	│ └─ dendritic transport of ribonucleoprotein complex	GO:0098935
GO:0098963	K24	BP	dendritic transport of messenger ribonucleoprotein complex	│ └─ dendritic transport of messenger ribonucleoprotein complex	GO:0098961
GO:0098964	K27	BP	anterograde dendritic transport of messenger ribonucleoprotein complex	│ └─ anterograde dendritic transport of messenger ribonucleoprotein complex	GO:0098963
GO:0099514	K3	BP	synaptic vesicle cytoskeletal transport	├─ synaptic vesicle cytoskeletal transport	SYNGO:transport
GO:0099517	K9	BP	synaptic vesicle transport along microtubule	│ └─ synaptic vesicle transport along microtubule	GO:0099514
GO:0048490	K18	BP	anterograde synaptic vesicle transport	│ └─ anterograde synaptic vesicle transport	GO:0099517
GO:1903742	K25	BP	regulation of anterograde synaptic vesicle transport	│ └─ regulation of anterograde synaptic vesicle transport	GO:0048490
GO:0099090	K4	BP	synaptic vesicle recycling via endosome	├─ synaptic vesicle recycling via endosome	SYNGO:transport
GO:0099158	K10	BP	regulation of recycling endosome localization within postsynapse	│ └─ regulation of recycling endosome localization within postsynapse	GO:0099090
GO:0099089	K5	BP	establishment of endoplasmic reticulum localization to postsynapse	├─ establishment of endoplasmic reticulum localization to postsynapse	SYNGO:transport
GO:0099637	K6	BP	neurotransmitter receptor transport	└─ neurotransmitter receptor transport	SYNGO:transport
GO:0098877	K11	BP	neurotransmitter receptor transport to plasma membrane	├─ neurotransmitter receptor transport to plasma membrane	GO:0099637
GO:0098969	K19	BP	neurotransmitter receptor transport to postsynaptic membrane	│ ├─ neurotransmitter receptor transport to postsynaptic membrane	GO:0098877
GO:0099639	K20	BP	neurotransmitter receptor transport, endosome to plasma membrane	│ └─ neurotransmitter receptor transport, endosome to plasma membrane	GO:0098877
GO:0098887	K26	BP	neurotransmitter receptor transport, endosome to postsynaptic membrane	│ └─ neurotransmitter receptor transport, endosome to postsynaptic membrane	GO:0099639
GO:0099152	K28	BP	regulation of neurotransmitter receptor transport, endosome to postsynaptic membrane	│ └─ regulation of neurotransmitter receptor transport, endosome to postsynaptic membrane	GO:0098887
GO:0098943	K12	BP	neurotransmitter receptor transport, postsynaptic endosome to lysosome	└─ neurotransmitter receptor transport, postsynaptic endosome to lysosome	GO:0099637
